# Supplementary material for: Identification of ciliary and ciliopathy genes in Caenorhabditis elegans through comparative genomics
Source: Genome Biol. 2006 Dec 22;7(12):R126. doi: 10.1186/gb-2006-7-12-r126 (PMC1794439; doi:10.1186/gb-2006-7-12-r126)
Supplement: Additional data file 3 — Affymetrix microarray analysis results. [file gb-2006-7-12-r126-S3.xls]

## Sheet: daf-19 microarray
		sample 1			Biological replicate sample 2			average fold downregulation in daf-19(-)
	microarray position	daf-12	daf-19;daf-12	fold	daf-12	daf-19;daf-12	fold
	188005_at	448.9	1.7	264.059	528.3	7.3	72.3699	108.578	F47G6.1 /REP_DB=WormBase Gene ID /WP=CE26812 /GEN=dyb-1 /TR=Q9TZI6 /GB=AAK18956.2 /SUBMIT=ST.LOUIS /CHR=1 /FEA=Sanger Annotation
	181207_at	380.4	4.9	77.6327	428.5	5	85.7	81.7071	E04A4.6 /REP_DB=WormBase Gene ID /WP=CE16967 /TR=O44478 /GB=AAB92040.1 /SUBMIT=ST.LOUIS /CHR=4 /FEA=Sanger Annotation
	172243_x_at	262.3	4.4	59.6136	221.3	1.9	116.474	76.7619	Y41E3.5 /REP_DB=WormBase Gene ID /WP=CE18373 /TR=O62435 /GB=CAB09002.1 /SUBMIT=HINXTON /CHR=4 /FEA=Sanger Annotation
	181435_at	143.8	3.5	41.0857	164.7	3.6	45.75	43.4507	C48B6.8 /REP_DB=WormBase Gene ID /WP=CE27870 /TR=O01514 /GB=AAK68257.1 /SUBMIT=ST.LOUIS /CHR=1 /FEA=Sanger Annotation
	192844_at	248	7.5	33.0667	170	4.8	35.4167	33.9837	R31.3 /REP_DB=WormBase Gene ID /WP=CE27774 /GEN=osm-6 /TR=Q9TVX8 /GB=CAB61026.2 /SUBMIT=HINXTON /CHR=5 /FEA=Sanger Annotation /DEF=N-acetyllactosamine synthase
	172352_at	1106.2	25.2	43.8968	1063.5	49.6	21.4415	29.0067	C33A12.4 /REP_DB=WormBase Gene ID /WP=CE05350 /TR=Q18358 /GB=CAA92788.1 /SUBMIT=HINXTON /CHR=4 /FEA=Sanger Annotation
	179288_at	129.1	4.6	28.0652	170.8	8.6	19.8605	22.7197	F02D8.3 /REP_DB=WormBase Gene ID /WP=CE09181 /TR=Q19119 /GB=CAB01645.1 /SUBMIT=HINXTON /CHR=5 /FEA=Sanger Annotation
	188434_at	207.9	17.6	11.8125	297.8	4.8	62.0417	22.5759	K07G5.3 /REP_DB=WormBase Gene ID /WP=CE06131 /TR=Q21303 /GB=CAA95830.1 /SUBMIT=HINXTON /CHR=1 /FEA=Sanger Annotation /DEF=C2 domain
	185798_at	89.8	4.3	20.8837	82.1	4.5	18.2444	19.5341	F28A12.3 /REP_DB=WormBase Gene ID /WP=CE09737 /TR=Q22971 /GB=AAC47988.1 /SUBMIT=ST.LOUIS /CHR=5 /FEA=Sanger Annotation
	177972_at	102.3	1.6	63.9375	83.4	9.6	8.6875	16.5804	ZK520.3 /REP_DB=WormBase Gene ID /WP=CE16728 /TR=O46020 /GB=CAB07301.1 /SUBMIT=HINXTON /CHR=3 /FEA=Sanger Annotation
	178630_at	192.2	22.1	8.69683	182.3	2.2	82.8636	15.4115	F59C6.9 /REP_DB=WormBase Gene ID /WP=CE11472 /TR=Q93835 /GB=CAB01880.1 /SUBMIT=HINXTON /CHR=1 /FEA=Sanger Annotation
	194037_at	395	22.2	17.7928	474.1	38	12.4763	14.4369	F19H8.3 /REP_DB=WormBase Gene ID /WP=CE15872 /TR=O45379 /GB=CAB07583.1 /SUBMIT=HINXTON /CHR=2 /FEA=Sanger Annotation /DEF=ADP-ribosylation factors (Arf family) (contains ATP-GTP binding P-loop)
	181637_at	212.2	9.9	21.4343	273	30	9.1	12.1604	ZK418.3 /REP_DB=WormBase Gene ID /WP=CE00729 /TR=Q23481 /GB=AAA50687.1 /SUBMIT=ST.LOUIS /CHR=3 /FEA=Sanger Annotation
	184078_at	118.7	9.6	12.3646	111	9.4	11.8085	12.0895	C42C1.7 /REP_DB=WormBase Gene ID /WP=CE16913 /TR=O44963 /GB=AAB97548.1 /SUBMIT=ST.LOUIS /CHR=4 /FEA=Sanger Annotation
	186967_s_at	342.9	5.9	58.1186	378.4	56.7	6.67372	11.5224	K07C11.10 /REP_DB=WormBase Gene ID /WP=CE07352 /TR=Q21273 /GB=AAA96182.1 /SUBMIT=ST.LOUIS /CHR=5 /FEA=Sanger Annotation
	180699_at	113.4	11.3	10.0354	102.6	7.6	13.5	11.4286	F41A4.2 /REP_DB=WormBase Gene ID /WP=CE17818 /TR=O61835 /GB=AAC17539.1 /SUBMIT=ST.LOUIS /CHR=4 /FEA=Sanger Annotation
	180809_at	224.7	5.3	42.3962	90.2	22.5	4.00889	11.3273	C23H5.3 /REP_DB=WormBase Gene ID /WP=CE17438 /TR=O61830 /GB=AAC17531.1 /SUBMIT=ST.LOUIS /CHR=4 /FEA=Sanger Annotation
	189358_at	114.6	10.5	10.9143	80.2	6.7	11.9701	11.3256	T10B10.8 /REP_DB=WormBase Gene ID /WP=CE06406 /TR=Q22375 /GB=CAA96680.1 /SUBMIT=HINXTON /CHR=X /FEA=Sanger Annotation /DEF=glycogenin like
	189244_at	126.5	22.2	5.6982	142.1	2.2	64.5909	11.0082	F38G1.1 /REP_DB=WormBase Gene ID /WP=CE25876 /GEN=che-2 /GB=AAK68383.1 /SUBMIT=ST.LOUIS /CHR=X /FEA=Sanger Annotation /DEF=G-beta-repeats
	189823_s_at	392.5	9.4	41.7553	459.3	69.1	6.64689	10.851	F18C12.1 /REP_DB=WormBase Gene ID /WP=CE05659 /TR=Q19542 /GB=CAA99830.1 /SUBMIT=HINXTON /CHR=1 /FEA=Sanger Annotation /DEF=dynein heavy chain
	181782_at	212.4	31.9	6.65831	257.7	12	21.475	10.7084	F08F1.3 /REP_DB=WormBase Gene ID /WP=CE09250 /TR=O17390 /GB=AAB71303.1 /SUBMIT=ST.LOUIS /CHR=X /FEA=Sanger Annotation
	181224_at	129.9	2.5	51.96	249.2	34	7.32941	10.3863	D1009.5 /REP_DB=WormBase Gene ID /WP=CE04289 /TR=Q18917 /GB=AAA81699.1 /SUBMIT=ST.LOUIS /CHR=X /FEA=Sanger Annotation
	178256_at	220.9	1.9	116.263	309.2	49.7	6.22133	10.2733	T28F3.6 /REP_DB=WormBase Gene ID /WP=CE20116 /TR=Q9XUC2 /GB=CAB05299.1 /SUBMIT=HINXTON /CHR=4 /FEA=Sanger Annotation
	181784_at	206.3	17	12.1353	325.7	35.3	9.22663	10.1721	F35D2.4 /REP_DB=WormBase Gene ID /WP=CE02726 /TR=Q20046 /GB=AAA68328.1 /SUBMIT=ST.LOUIS /CHR=2 /FEA=Sanger Annotation
	178884_at	139.8	8.3	16.8434	95.8	14.9	6.42953	10.1552	K08C7.4 /REP_DB=WormBase Gene ID /WP=CE06137 /TR=Q21314 /GB=CAA94294.1 /SUBMIT=HINXTON /CHR=4 /FEA=Sanger Annotation
	187190_at	93.9	8.2	11.4512	178.5	20.1	8.8806	9.62544	F59B10.2 /REP_DB=WormBase Gene ID /WP=CE01591 /TR=SW:Q09950 /GB=CAA88601.1 /SUBMIT=HINXTON /CHR=2 /FEA=Sanger Annotation
	177165_at	272.3	31.2	8.72756	282.3	30	9.41	9.06209	Y38F2AL.F /REP_DB=WormBase Gene ID /WP=CE21622 /CHR=4 /FEA=Sanger Annotation /DEF=(ST.LOUIS) protein_id:AAF59476.1
	186256_at	121.1	2.4	50.4583	105.4	27	3.9037	7.70408	T25F10.5 /REP_DB=WormBase Gene ID /WP=CE07536 /TR=Q23049 /GB=AAB04988.1 /SUBMIT=ST.LOUIS /CHR=5 /FEA=Sanger Annotation
	192024_s_at	104	6	17.3333	103.1	20.9	4.93301	7.69888	Y45G12C.12 /REP_DB=WormBase Gene ID /WP=CE21945 /GEN=str-154 /TR=Q9N4Y0 /GB=AAF60586.1 /SUBMIT=ST.LOUIS /CHR=5 /FEA=Sanger Annotation /DEF=chemoreceptor
	178308_at	126.4	10.6	11.9245	123.1	21.9	5.621	7.67692	F47G4.5 /REP_DB=WormBase Gene ID /WP=CE18703 /TR=Q9XTS3 /GB=CAB16311.1 /SUBMIT=HINXTON /CHR=1 /FEA=Sanger Annotation
	188198_s_at	223	45.4	4.91189	347.1	31.7	10.9495	7.39429	Y41G9A.1 /REP_DB=WormBase Gene ID /WP=CE28361 /GEN=osm-5 /TR=Q9N4Z9 /GB=AAF60551.2 /SUBMIT=ST.LOUIS /CHR=X /FEA=Sanger Annotation
	183753_at	552.6	84.6	6.53191	625.8	89.5	6.99218	6.76852	T26A8.2 /REP_DB=WormBase Gene ID /WP=CE07548 /TR=Q22804 /GB=AAA85755.1 /SUBMIT=ST.LOUIS /CHR=4 /FEA=Sanger Annotation
	186966_at	145.5	6.9	21.087	184.2	42.3	4.35461	6.70122	Y39A3CR.6 /REP_DB=WormBase Gene ID /WP=CE21653 /TR=Q9N410 /GB=AAF60523.1 /SUBMIT=ST.LOUIS /CHR=3 /FEA=Sanger Annotation
	185465_at	82	7.4	11.0811	138.9	26.1	5.32184	6.59403	C14C11.4 /REP_DB=WormBase Gene ID /WP=CE27683 /TR=Q17976 /GB=AAA96104.2 /SUBMIT=ST.LOUIS /CHR=5 /FEA=Sanger Annotation
	182523_at	125.6	41.3	3.04116	191.8	7	27.4	6.57143	C25G6.1 /REP_DB=WormBase Gene ID /WP=CE04082 /TR=Q18180 /GB=AAA82358.1 /SUBMIT=ST.LOUIS /CHR=X /FEA=Sanger Annotation
	181262_s_at	154.9	50.4	3.07341	189.4	2.8	67.6429	6.4718	F53A9.4 /REP_DB=WormBase Gene ID /WP=CE02764 /TR=Q20687 /GB=AAC46559.1 /SUBMIT=ST.LOUIS /CHR=X /FEA=Sanger Annotation
	180504_at	195.2	1.7	114.824	209	61.2	3.41503	6.42607	F54C1.5 /REP_DB=WormBase Gene ID /WP=CE26929 /TR=P91323 /GB=AAK21398.1 /SUBMIT=ST.LOUIS /CHR=1 /FEA=Sanger Annotation
	183751_at	101	31.5	3.20635	100.7	2.3	43.7826	5.96746	F32A6.2 /REP_DB=WormBase Gene ID /WP=CE04470 /TR=Q19956 /GB=AAA81386.1 /SUBMIT=ST.LOUIS /CHR=X /FEA=Sanger Annotation
	187112_s_at	262.2	62.8	4.17516	228.2	21.9	10.4201	5.78985	Y57G11C.32 /REP_DB=WormBase Gene ID /WP=CE24474 /TR=Q9U205 /GB=CAB54455.1 /SUBMIT=HINXTON /CHR=4 /FEA=Sanger Annotation
	177630_at	87.1	19.5	4.46667	95.7	13.1	7.30534	5.60736	F56H6.2 /REP_DB=WormBase Gene ID /WP=CE16130 /TR=O45580 /GB=CAB04491.1 /SUBMIT=HINXTON /CHR=1 /FEA=Sanger Annotation
	193487_at	134.8	15.4	8.75325	215.5	50.2	4.29283	5.33994	M04C9.5 /REP_DB=WormBase Gene ID /WP=CE12408 /TR=P90932 /GB=CAB06021.1 /SUBMIT=HINXTON /CHR=1 /FEA=Sanger Annotation /DEF=serine-threonine kinase (CDC2-CDKX subfamily)
	177965_at	119.4	33.9	3.52212	137.9	14.4	9.57639	5.32712	ZK520.1 /REP_DB=WormBase Gene ID /WP=CE16726 /TR=O46018 /GB=CAB07299.1 /SUBMIT=HINXTON /CHR=3 /FEA=Sanger Annotation
	179795_s_at	194.3	26.4	7.35985	258	59	4.37288	5.29625	C04C3.5 /REP_DB=WormBase Gene ID /WP=CE16811 /TR=O44450 /GB=AAB92026.1 /SUBMIT=ST.LOUIS /CHR=4 /FEA=Sanger Annotation
	175867_at	192.1	19.5	9.85128	208.8	56.2	3.7153	5.2959	Y105E8B.C /REP_DB=WormBase Gene ID /CHR=1 /FEA=Sanger Annotation
	177365_at	281.8	36.3	7.76309	329.1	79.3	4.15006	5.2846	R102.2 /REP_DB=WormBase Gene ID /WP=CE23912 /TR=Q21888 /GB=CAA94356.2 /SUBMIT=HINXTON /CHR=4 /FEA=Sanger Annotation
	188197_at	196.8	55.6	3.53957	200.3	19.6	10.2194	5.28059	Y41G9A.1 /REP_DB=WormBase Gene ID /WP=CE28361 /GEN=osm-5 /TR=Q9N4Z9 /GB=AAF60551.2 /SUBMIT=ST.LOUIS /CHR=X /FEA=Sanger Annotation
	192328_at	156.9	36.4	4.31044	120.9	18.7	6.46524	5.04174	Y42A5A.4 /REP_DB=WormBase Gene ID /WP=CE20258 /TR=Q9U2H1 /GB=CAB63367.1 /SUBMIT=HINXTON /CHR=5 /FEA=Sanger Annotation /DEF=Eukaryotic protein kinase domain
	183950_at	100.7	33.2	3.03313	165.5	20.5	8.07317	4.95717	C18H9.8 /REP_DB=WormBase Gene ID /WP=CE27719 /TR=Q18106 /GB=AAC46692.2 /SUBMIT=ST.LOUIS /CHR=2 /FEA=Sanger Annotation
	181261_at	104.7	6.2	16.8871	144.3	45.1	3.19956	4.8538	F53A9.4 /REP_DB=WormBase Gene ID /WP=CE02764 /TR=Q20687 /GB=AAC46559.1 /SUBMIT=ST.LOUIS /CHR=X /FEA=Sanger Annotation
	174016_at	93.9	38.3	2.4517	112.6	5.4	20.8519	4.7254	C46731 /REP_DB=TREMBL Accession /GB=C46731 /CHR=2 /FEA=Genomic Cluster /DEF=C.elegans cDNA clone yk424a4 : 5prime end, single read.
	180592_s_at	604.5	112.7	5.3638	560.1	134.5	4.16431	4.71117	F56A4.2 /REP_DB=WormBase Gene ID /WP=CE17006 /TR=O44596 /GB=AAF39840.1 /SUBMIT=ST.LOUIS /CHR=5 /FEA=Sanger Annotation
	183161_at	212.7	22.1	9.62443	208.5	69.1	3.01737	4.61842	R01H10.6 /REP_DB=WormBase Gene ID /WP=CE01042 /TR=Q21626 /GB=CAA83463.1 /SUBMIT=HINXTON /CHR=3 /FEA=Sanger Annotation
	192753_at	274.1	47.7	5.74633	304	81.6	3.72549	4.471	H01G02.2 /REP_DB=WormBase Gene ID /WP=CE11556 /TR=O17903 /GB=CAB07422.1 /SUBMIT=HINXTON /CHR=4 /FEA=Sanger Annotation /DEF=serine-threonine kinase (2 domains)
	182156_at	219.9	17.2	12.7849	142.7	64.3	2.21928	4.44908	F55A4.3 /REP_DB=WormBase Gene ID /WP=CE11103 /TR=Q94237 /GB=AAB07561.1 /SUBMIT=ST.LOUIS /CHR=X /FEA=Sanger Annotation
	184661_at	97.3	21.8	4.4633	129.3	29.8	4.33893	4.39147	Y43F8C.11 /REP_DB=WormBase Gene ID /WP=CE21909 /TR=Q9XWN8 /GB=CAA21613.1 /SUBMIT=HINXTON /CHR=5 /FEA=Sanger Annotation
	189463_at	88.6	15.4	5.75325	92.4	26.1	3.54023	4.36145	K12D12.3 /REP_DB=WormBase Gene ID /WP=CE02272 /TR=Q21437 /GB=CAA88865.1 /SUBMIT=HINXTON /CHR=2 /FEA=Sanger Annotation /DEF=cuticle collagen
	181811_at	388	81.6	4.7549	479	121.4	3.94563	4.27094	C54G7.4 /REP_DB=WormBase Gene ID /WP=CE04272 /TR=Q18859 /GB=AAA81394.1 /SUBMIT=ST.LOUIS /CHR=X /FEA=Sanger Annotation
	193309_at	182.9	49.3	3.70994	203.3	41.2	4.93447	4.2674	T27B1.1 /REP_DB=WormBase Gene ID /WP=CE05027 /TR=Q22830 /GB=AAA82332.1 /SUBMIT=ST.LOUIS /CHR=X /FEA=Sanger Annotation /DEF=leucine zipper transcription factor(weak)
	183415_at	86.6	40.9	2.11736	118.6	8.6	13.7907	4.14545	K01D12.3 /REP_DB=WormBase Gene ID /WP=CE06042 /TR=Q21100 /GB=CAA99877.1 /SUBMIT=HINXTON /CHR=5 /FEA=Sanger Annotation
	181609_at	186.7	7.5	24.8933	134.9	70.5	1.91348	4.12308	T05C12.8 /REP_DB=WormBase Gene ID /WP=CE02320 /TR=Q22229 /GB=CAA91309.1 /SUBMIT=HINXTON /CHR=2 /FEA=Sanger Annotation
	181289_at	97.2	5.8	16.7586	111.5	45.1	2.47228	4.1002	F48A9.1 /REP_DB=WormBase Gene ID /WP=CE10716 /TR=O01568 /GB=AAB93343.1 /SUBMIT=ST.LOUIS /CHR=1 /FEA=Sanger Annotation
	172417_x_at	111.1	3.5	31.7429	80.2	43.2	1.85648	4.09636	F38A5.5 /REP_DB=WormBase Gene ID /WP=CE10034 /TR=Q94212 /GB=AAB09149.1 /SUBMIT=ST.LOUIS /CHR=4 /FEA=Sanger Annotation
	179339_s_at	380.9	102.1	3.73066	447.2	100.3	4.45862	4.0914	B0491.4 /REP_DB=WormBase Gene ID /WP=CE02106 /TR=Q17511 /GB=CAA90086.1 /SUBMIT=HINXTON /CHR=2 /FEA=Sanger Annotation
	183646_at	164.1	11.1	14.7838	200.5	78.3	2.56066	4.0783	R10H10.4 /REP_DB=WormBase Gene ID /WP=CE06295 /TR=Q21914 /GB=CAA94608.1 /SUBMIT=HINXTON /CHR=4 /FEA=Sanger Annotation
	187121_at	138.3	18.1	7.64088	153.8	53.6	2.8694	4.07392	Y105C5A.24 /REP_DB=WormBase Gene ID /WP=CE23205 /TR=Q9NF64 /GB=CAB55004.1 /SUBMIT=HINXTON /CHR=4 /FEA=Sanger Annotation
	173092_at	114	34	3.35294	119	24.8	4.79839	3.96259	CEK013E6R_rc /REP_DB=TREMBL Accession /FEA=EST Transcript /REVCOMP /GB=D27356 /DEF=C.elegans cDNA clone yk13e6 : 3prime end, single read.
	176381_s_at	109.8	15.9	6.90566	122	43.7	2.79176	3.88926	Y40A1A.3 /REP_DB=WormBase Gene ID /WP=CE28521 /SUBMIT=ST.LOUIS /CHR=X /FEA=Sanger Annotation
	175444_at	217.4	69.4	3.13256	130.6	20.7	6.30918	3.86238	AU114499_rc /REP_DB=TREMBL Accession /GB=AU114499 /CHR=4 /FEA=Genomic Cluster /DEF=Caenorhabditis elegans cDNA clone:yk720a10 : 3prime end, single read.
	190144_at	82	10.9	7.52294	133.4	45.4	2.93833	3.82593	F22E10.1 /REP_DB=WormBase Gene ID /WP=CE03260 /TR=Q19733 /GB=CAA91799.1 /SUBMIT=HINXTON /CHR=X /FEA=Sanger Annotation /DEF=p-glycoprotein (MDR)
	186980_at	93.1	25.2	3.69444	137.4	35.4	3.88136	3.80363	Y47G6A.15 /REP_DB=WormBase Gene ID /WP=CE24359 /TR=Q9N3T4 /GB=AAF60662.1 /SUBMIT=ST.LOUIS /CHR=1 /FEA=Sanger Annotation
	189451_s_at	850	134.1	6.33855	616.4	252.2	2.44409	3.79601	M01A8.2 /REP_DB=WormBase Gene ID /WP=CE03491 /TR=SW:P34531 /GB=CAA81607.1 /SUBMIT=HINXTON /CHR=3 /FEA=Sanger Annotation /DEF=CAP-Gly domain
	178115_at	82.5	34.5	2.3913	80.6	8.6	9.37209	3.78422	F59F5.5 /REP_DB=WormBase Gene ID /WP=CE03446 /TR=Q21048 /GB=CAA90659.1 /SUBMIT=HINXTON /CHR=X /FEA=Sanger Annotation
	188309_s_at	353.5	103.3	3.42207	487.5	120.3	4.05237	3.76118	M28.7 /REP_DB=WormBase Gene ID /WP=CE16278 /TR=O17972 /GB=CAA90133.1 /SUBMIT=HINXTON /CHR=2 /FEA=Sanger Annotation /DEF=SH3 domain
	172473_at	231.8	26.8	8.64925	313.4	119.3	2.62699	3.73169	F28F5.4 /REP_DB=WormBase Gene ID /WP=CE00791 /TR=Q19887 /GB=AAA50683.1 /SUBMIT=ST.LOUIS /CHR=3 /FEA=Sanger Annotation
	184562_at	188.7	47.7	3.95597	153.9	44.8	3.43527	3.70378	C18A11.2 /REP_DB=WormBase Gene ID /WP=CE04033 /TR=Q18069 /GB=AAC69006.1 /SUBMIT=ST.LOUIS /CHR=X /FEA=Sanger Annotation
	193801_s_at	127.4	33.4	3.81437	90.2	25.8	3.49612	3.67568	C14A6.1 /REP_DB=WormBase Gene ID /WP=CE18493 /TR=Q9XVE1 /GB=CAB03881.1 /SUBMIT=HINXTON /CHR=5 /FEA=Sanger Annotation /DEF=Lectin C-type domain short and long forms (2 domains)
	192971_s_at	95.5	51.3	1.8616	107.5	4.2	25.5952	3.65766	F10B5.4 /REP_DB=WormBase Gene ID /WP=CE24892 /GEN=tub-1 /TR=SW:Q09306 /GB=CAB61010.1 /SUBMIT=HINXTON /CHR=2 /FEA=Sanger Annotation /DEF=Tub family protein tub-1
	174402_at	153.7	51.6	2.97868	119.1	23	5.17826	3.65684	C37137_rc /REP_DB=TREMBL Accession /GB=C37137 /CHR=1 /FEA=Genomic Cluster /DEF=C.elegans cDNA clone yk459e7 : 3prime end, single read.
	180615_at	142.8	53.4	2.67416	132.2	24.6	5.37398	3.52564	F49C12.6 /REP_DB=WormBase Gene ID /WP=CE03366 /TR=Q20583 /GB=CAA92510.1 /SUBMIT=HINXTON /CHR=4 /FEA=Sanger Annotation
	176157_at	82.1	1.3	63.1538	130.7	59.3	2.20405	3.51155	C27H5.7 /REP_DB=WormBase Gene ID /WP=CE06894 /SUBMIT=ST.LOUIS /CHR=2 /FEA=Sanger Annotation
	176435_s_at	132.4	62.1	2.13205	106.3	6.3	16.873	3.48977	Y105E8B.BB /REP_DB=WormBase Gene ID /WP=CE24103 /CHR=1 /FEA=Sanger Annotation /DEF=(HINXTON)
	180784_at	82	4.6	17.8261	118.6	53	2.23774	3.48264	R01H2.4 /REP_DB=WormBase Gene ID /WP=CE00803 /TR=Q21630 /GB=AAA50646.1 /SUBMIT=ST.LOUIS /CHR=3 /FEA=Sanger Annotation
	172381_x_at	87.1	42.9	2.0303	91.8	8.8	10.4318	3.46035	ZK484.8 /REP_DB=WormBase Gene ID /WP=CE15351 /TR=O44902 /GB=AAK39386.1 /SUBMIT=ST.LOUIS /CHR=1 /FEA=Sanger Annotation
	183890_at	84.4	49.4	1.7085	102.1	4.5	22.6889	3.46011	Y70C5C.1 /REP_DB=WormBase Gene ID /WP=CE16673 /TR=O62499 /GB=CAB16537.1 /SUBMIT=HINXTON /CHR=5 /FEA=Sanger Annotation
	187044_at	98.4	39.5	2.49114	109.2	21.4	5.1028	3.40887	K04H4.5 /REP_DB=WormBase Gene ID /WP=CE00250 /TR=SW:P34507 /GB=CAA81585.1 /SUBMIT=HINXTON /CHR=3 /FEA=Sanger Annotation
	185089_s_at	98.6	31.6	3.12025	97.5	26.4	3.69318	3.38103	Y76G2A.2 /REP_DB=WormBase Gene ID /WP=CE23068 /TR=Q9TXY6 /GB=AAC78489.1 /SUBMIT=ST.LOUIS /CHR=1 /FEA=Sanger Annotation
	184415_at	646.2	159.8	4.0438	662.3	233.5	2.8364	3.32698	R05D8.11 /REP_DB=WormBase Gene ID /WP=CE23893 /TR=Q9N5F7 /GB=AAF39951.1 /SUBMIT=ST.LOUIS /CHR=5 /FEA=Sanger Annotation
	172837_x_at	81.2	10.4	7.80769	86.7	40.1	2.16209	3.32475	C24A3.7 /REP_DB=WormBase Gene ID /WP=CE04064 /TR=Q18125 /GB=AAA81460.1 /SUBMIT=ST.LOUIS /CHR=X /FEA=Sanger Annotation /DEF=reverse transcriptase
	172913_x_at	93.7	24.2	3.8719	120.4	40.4	2.9802	3.31424	F11D11.9 /REP_DB=WormBase Gene ID /WP=CE15800 /TR=Q9U3K0 /GB=CAB04100.1 /SUBMIT=HINXTON /CHR=5 /FEA=Sanger Annotation /DEF=HYPOTHETICAL 29.3 KD PROTEIN B0280.6 IN CHROMOSOME III
	183465_at	228.8	48.8	4.68852	212.3	85.8	2.47436	3.27712	M02F4.3 /REP_DB=WormBase Gene ID /WP=CE04764 /TR=Q21469 /GB=AAA83201.1 /SUBMIT=ST.LOUIS /CHR=X /FEA=Sanger Annotation
	182208_at	85.4	6.8	12.5588	82.5	44.5	1.85393	3.2729	D1069.1 /REP_DB=WormBase Gene ID /WP=CE17613 /TR=O44789 /GB=AAB94946.1 /SUBMIT=ST.LOUIS /CHR=2 /FEA=Sanger Annotation
	188294_at	83.1	19.5	4.26154	92.9	34.6	2.68497	3.25323	F32G8.5 /REP_DB=WormBase Gene ID /WP=CE05794 /TR=Q19979 /GB=CAA96649.1 /SUBMIT=HINXTON /CHR=5 /FEA=Sanger Annotation /DEF=collagen
	181650_at	110.8	27.2	4.07353	157.8	55.4	2.84838	3.25182	F59G1.4 /REP_DB=WormBase Gene ID /WP=CE07318 /TR=Q21051 /GB=AAK31529.1 /SUBMIT=ST.LOUIS /CHR=2 /FEA=Sanger Annotation
	178264_at	134.1	41.4	3.23913	146	45.3	3.22296	3.23068	F01D5.8 /REP_DB=WormBase Gene ID /WP=CE18565 /TR=Q9XVA7 /GB=CAB04043.1 /SUBMIT=HINXTON /CHR=2 /FEA=Sanger Annotation
	190705_s_at	91.4	20.4	4.48039	82.7	33.5	2.46866	3.23006	C17C3.12 /REP_DB=WormBase Gene ID /WP=CE03983 /CHR=2 /FEA=Sanger Annotation /DEF=acyl-CoA dehydrogenase (ST.LOUIS) TR:Q18057 protein_id:AAB52696.1
	194151_x_at	136.1	21.9	6.21461	137	63.7	2.15071	3.19042	g156382 /REP_DB=GenBank Identifier /FEA=mRNA Transcript
	191651_at	150.6	29.1	5.17526	87.5	45.7	1.91466	3.18316	ZC518.1 /REP_DB=WormBase Gene ID /WP=CE06601 /TR=SW:Q23369 /GB=CAA92989.1 /SUBMIT=HINXTON /CHR=4 /FEA=Sanger Annotation /DEF=Putative membrane protein
	185593_at	2285.3	622.7	3.66999	2069.9	747.5	2.7691	3.17851	H23N18.5 /REP_DB=WormBase Gene ID /WP=CE20987 /TR=Q9TXZ7 /GB=AAD14734.1 /SUBMIT=ST.LOUIS /CHR=5 /FEA=Sanger Annotation
	190695_s_at	81.7	7.2	11.3472	90.2	46.9	1.92324	3.17745	T23F1.7A /REP_DB=WormBase Gene ID /WP=CE21195 /TR=O18119 /GB=CAB03411.1 /SUBMIT=HINXTON /CHR=5 /FEA=Sanger Annotation /DEF=dipeptidyl peptidase IV
	188822_at	1317	260.1	5.06344	857.8	433.4	1.97923	3.13598	C55B7.4 /REP_DB=WormBase Gene ID /WP=CE09015 /GB=AAK68275.1 /SUBMIT=ST.LOUIS /CHR=1 /FEA=Sanger Annotation /DEF=acyl-CoA dehydrogenase
	189972_at	94.8	39.4	2.40609	108.6	25.6	4.24219	3.12923	C33C12.3 /REP_DB=WormBase Gene ID /WP=CE08551 /TR=O16580 /GB=AAB66056.1 /SUBMIT=ST.LOUIS /CHR=2 /FEA=Sanger Annotation /DEF=glucosylceramidase
	184012_at	83.4	3	27.8	102.4	56.4	1.8156	3.12795	T05E12.7 /REP_DB=WormBase Gene ID /WP=CE16350 /TR=O45755 /GB=CAB04991.1 /SUBMIT=HINXTON /CHR=5 /FEA=Sanger Annotation
	185914_at	201.6	94.4	2.13559	223.8	41.7	5.36691	3.12564	Y48C3A.20 /REP_DB=WormBase Gene ID /WP=CE24383 /TR=Q9U287 /GB=CAB60423.1 /SUBMIT=HINXTON /CHR=2 /FEA=Sanger Annotation
	193497_at	222.5	43.6	5.10321	380	150.4	2.5266	3.10567	F56H9.4 /REP_DB=WormBase Gene ID /WP=CE20886 /GEN=gpa-9 /TR=Q20910 /GB=CAA98953.1 /SUBMIT=HINXTON /CHR=5 /FEA=Sanger Annotation /DEF=guanine nucleotide-binding protein
	186266_at	107.7	9.3	11.5806	163.3	79.5	2.05409	3.0518	F02E11.2 /REP_DB=WormBase Gene ID /WP=CE09193 /TR=O16571 /GB=AAB66049.1 /SUBMIT=ST.LOUIS /CHR=2 /FEA=Sanger Annotation
	192608_at	113.7	38.9	2.92288	166.3	52.9	3.14367	3.05011	Y38H8A.5 /REP_DB=WormBase Gene ID /WP=CE25730 /TR=O62425 /GB=CAA16344.2 /SUBMIT=HINXTON /CHR=4 /FEA=Sanger Annotation /DEF=Zinc finger, C2H2 type (2 domains)
	177268_at	100	38.9	2.57069	103.6	28	3.7	3.04335	Y37E11AL.E /REP_DB=WormBase Gene ID /WP=CE21552 /CHR=4 /FEA=Sanger Annotation /DEF=(ST.LOUIS) protein_id:AAF59448.1
	177477_at	88.6	3	29.5333	101.6	60.2	1.68771	3.00949	F58A3.4 /REP_DB=WormBase Gene ID /WP=CE11358 /TR=Q93806 /GB=CAB02671.1 /SUBMIT=HINXTON /CHR=X /FEA=Sanger Annotation
	172628_x_at	171.3	34.2	5.00877	148.9	72.4	2.05663	3.00375	Y38E10A.16 /REP_DB=WormBase Gene ID /WP=CE21596 /TR=Q9NAJ5 /GB=CAB54407.1 /SUBMIT=HINXTON /CHR=2 /FEA=Sanger Annotation
	189682_at	130.9	24.6	5.32114	146.2	67.8	2.15634	2.99892	K04C1.4 /REP_DB=WormBase Gene ID /WP=CE06088 /TR=Q21201 /GB=CAA94209.1 /SUBMIT=HINXTON /CHR=X /FEA=Sanger Annotation /DEF=myosin light chain
	184277_at	230.3	109.5	2.1032	241.1	47.9	5.0334	2.99492	W06A11.1 /REP_DB=WormBase Gene ID /WP=CE05039 /TR=Q23183 /GB=AAA82412.1 /SUBMIT=ST.LOUIS /CHR=2 /FEA=Sanger Annotation
	175811_s_at	2493.4	767.5	3.24873	2365.2	856.8	2.7605	2.9912	g7381607 /REP_DB=GenBank Identifier /GB=AF226156.1 /PROTEIN_GB=AAF61564.1 /CHR=2 /FEA=Mapped Transcript /DEF=RFX-like transcription factor DAF-19
	190486_s_at	1456.2	440.2	3.30804	1231.2	460.2	2.67536	2.98467	F33H1.1 /REP_DB=WormBase Gene ID /WP=CE17763 /CHR=2 /FEA=Sanger Annotation /DEF=locus:daf-19 DNA binding transcription factor (HINXTON) SW:Q09555
	173553_s_at	155.7	21.3	7.30986	209.7	101.4	2.06805	2.978	C51959_rc /REP_DB=TREMBL Accession /5_PRIME_EXT_ID=C27A7.4 /5_PRIME_EXT_DB=WormBase Gene ID /GB=C51959 /WB_GENE_ID=C27A7.4 /WP=CE08406 /CHR=5 /FEA=Genomic Cluster /DEF=C.elegans cDNA clone yk225f3 : 3prime end, single read.
	180450_at	335.6	83.4	4.02398	290.6	127	2.28819	2.97624	F52E1.5 /REP_DB=WormBase Gene ID /WP=CE04633 /TR=Q20659 /GB=AAB37041.1 /SUBMIT=ST.LOUIS /CHR=5 /FEA=Sanger Annotation
	180030_at	4601.6	1367	3.3662	4228.6	1623.5	2.60462	2.95275	C10F3.6 /REP_DB=WormBase Gene ID /WP=CE08071 /TR=O16882 /GB=AAB69888.1 /SUBMIT=ST.LOUIS /CHR=5 /FEA=Sanger Annotation
	191597_at	173.2	73	2.3726	114.8	24.9	4.61044	2.94178	K12C11.4 /REP_DB=WormBase Gene ID /WP=CE18058 /TR=O44997 /GB=AAK18971.1 /SUBMIT=ST.LOUIS /CHR=1 /FEA=Sanger Annotation /DEF=ankyrin and protein kinase
	185732_at	82.1	31.2	2.63141	107.7	33.4	3.22455	2.93808	W08F4.11 /REP_DB=WormBase Gene ID /WP=CE14732 /TR=O02113 /GB=AAC71175.1 /SUBMIT=ST.LOUIS /CHR=2 /FEA=Sanger Annotation
	182276_at	590.4	133.2	4.43243	468	227.8	2.05443	2.93186	T10B10.4 /REP_DB=WormBase Gene ID /WP=CE23963 /TR=Q22371 /GB=CAA96676.2 /SUBMIT=HINXTON /CHR=X /FEA=Sanger Annotation
	178006_at	151.1	65	2.32462	173.2	45.8	3.78166	2.9269	F25D1.3 /REP_DB=WormBase Gene ID /WP=CE09628 /TR=Q19778 /GB=CAA98268.1 /SUBMIT=HINXTON /CHR=5 /FEA=Sanger Annotation
	186126_at	132.8	55.6	2.38849	145.7	39.6	3.67929	2.92542	C01B12.4 /REP_DB=WormBase Gene ID /WP=CE07792 /TR=O17204 /GB=AAB70977.1 /SUBMIT=ST.LOUIS /CHR=2 /FEA=Sanger Annotation
	176466_at	90.9	36.1	2.51801	83.1	23.4	3.55128	2.92437	Y53G8AL.1 /REP_DB=WormBase Gene ID /WP=CE26162 /SUBMIT=ST.LOUIS /CHR=3 /FEA=Sanger Annotation
	189015_at	132.4	19.6	6.7551	81.7	54.3	1.5046	2.89716	C54D1.2 /REP_DB=WormBase Gene ID /WP=CE06978 /TR=Q18821 /GB=AAC48150.1 /SUBMIT=ST.LOUIS /CHR=X /FEA=Sanger Annotation /DEF=C-type lectin
	174680_at	212.4	78.9	2.69202	306.3	102.1	3	2.86575	CEK076F1R_rc /REP_DB=TREMBL Accession /GB=D64610 /CHR=5 /FEA=Genomic Cluster /DEF=C.elegans cDNA clone yk76f1 : 3prime end, single read.
	180588_at	112.7	6.6	17.0758	128.3	78.1	1.64277	2.84534	Y38H6C.3 /REP_DB=WormBase Gene ID /WP=CE19097 /TR=Q9XX55 /GB=CAA20983.1 /SUBMIT=HINXTON /CHR=5 /FEA=Sanger Annotation
	188693_at	290.9	102.6	2.83528	388.6	137.3	2.8303	2.83243	Y11D7A.4 /REP_DB=WormBase Gene ID /WP=CE19030 /TR=Q9XWR6 /GB=CAA21582.1 /SUBMIT=HINXTON /CHR=4 /FEA=Sanger Annotation /DEF=Ras family
	187728_at	92.9	40.7	2.28256	145.8	43.8	3.32877	2.82485	F39B2.9 /REP_DB=WormBase Gene ID /WP=CE16014 /CHR=1 /FEA=Sanger Annotation /DEF=(HINXTON) TR:O45501 protein_id:CAB07389.1
	177558_at	128.7	22.8	5.64474	132.2	69.6	1.89943	2.82359	F41E7.2 /REP_DB=WormBase Gene ID /WP=CE03302 /TR=Q20274 /GB=CAA92125.1 /SUBMIT=HINXTON /CHR=X /FEA=Sanger Annotation
	190860_at	118.9	39	3.04872	130	49.2	2.64228	2.822	F23B2.4 /REP_DB=WormBase Gene ID /WP=CE20709 /TR=O45401 /GB=CAB05177.2 /SUBMIT=HINXTON /CHR=4 /FEA=Sanger Annotation /DEF=WD domain, G-beta repeats
	182325_at	142.5	61.2	2.32843	218.2	66.8	3.26647	2.81797	T04A6.2 /REP_DB=WormBase Gene ID /WP=CE00758 /TR=Q22131 /GB=AAA50673.1 /SUBMIT=ST.LOUIS /CHR=3 /FEA=Sanger Annotation
	176342_at	150.1	96.4	1.55705	145	9.1	15.9341	2.79716	Y105E8B.EE /REP_DB=WormBase Gene ID /WP=CE26391 /CHR=1 /FEA=Sanger Annotation /DEF=(HINXTON)
	183085_at	702.5	277	2.5361	626.2	198.9	3.14832	2.79197	W05H7.4 /REP_DB=WormBase Gene ID /WP=CE14654 /TR=O02174 /GB=AAB52864.1 /SUBMIT=ST.LOUIS /CHR=X /FEA=Sanger Annotation
	181575_at	81.3	53.1	1.53107	97.6	11.1	8.79279	2.7866	Y9C9A.5 /REP_DB=WormBase Gene ID /WP=CE25655 /TR=Q9N2S9 /GB=AAF60930.1 /SUBMIT=ST.LOUIS /CHR=4 /FEA=Sanger Annotation
	180378_at	98.2	18.9	5.19577	152	70.9	2.14386	2.78619	C17F4.5 /REP_DB=WormBase Gene ID /WP=CE27075 /TR=O16541 /GB=AAK31440.1 /SUBMIT=ST.LOUIS /CHR=2 /FEA=Sanger Annotation
	191720_at	208.5	82.9	2.51508	295.5	99.5	2.96985	2.76316	K08A8.1 /REP_DB=WormBase Gene ID /WP=CE04724 /GEN=mek-1 /TR=Q21307 /GB=AAA79746.1 /SUBMIT=ST.LOUIS /CHR=X /FEA=Sanger Annotation /DEF=Map kinase kinase
	176422_at	160.1	42.1	3.80285	138.1	66.3	2.08296	2.75092	C30F12.1 /REP_DB=WormBase Gene ID /WP=CE16881 /SUBMIT=ST.LOUIS /CHR=1 /FEA=Sanger Annotation
	184790_at	173.5	67.4	2.57418	195.2	66.8	2.92216	2.74739	F09E5.12 /REP_DB=WormBase Gene ID /WP=CE02607 /TR=Q19261 /GB=AAA79352.1 /SUBMIT=ST.LOUIS /CHR=2 /FEA=Sanger Annotation
	182628_s_at	484.9	156.5	3.0984	402.1	167.6	2.39916	2.73681	T21F4.1 /REP_DB=WormBase Gene ID /WP=CE07525 /TR=Q22659 /GB=AAA98709.1 /SUBMIT=ST.LOUIS /CHR=X /FEA=Sanger Annotation
	179843_s_at	80.3	18.2	4.41209	175.7	75.8	2.31794	2.7234	Y70C5A.2 /REP_DB=WormBase Gene ID /WP=CE16671 /TR=O62495 /GB=CAB16532.1 /SUBMIT=HINXTON /CHR=5 /FEA=Sanger Annotation
	177212_at	84.6	31.3	2.70288	117.2	43.7	2.68192	2.69067	Y53G8AM.A /REP_DB=WormBase Gene ID /WP=CE22426 /CHR=3 /FEA=Sanger Annotation /DEF=(ST.LOUIS) protein_id:AAF59530.1
	174792_s_at	184.5	77.5	2.38065	167.7	54.4	3.08272	2.6702	CEK014E8R_rc /REP_DB=TREMBL Accession /GB=D27582 /CHR=3 /FEA=Genomic Cluster /DEF=C.elegans cDNA clone yk14e8 : 3prime end, single read.
	172266_x_at	127.8	48.3	2.64596	140.1	52.6	2.6635	2.6551	C01B9.1 /REP_DB=WormBase Gene ID /WP=CE17359 /TR=O45231 /GB=CAB07551.1 /SUBMIT=HINXTON /CHR=2 /FEA=Sanger Annotation
	188522_at	118.8	30.9	3.84466	103.6	52.9	1.95841	2.65394	M04D8.2 /REP_DB=WormBase Gene ID /WP=CE00577 /GEN=ins-22 /TR=SW:Q21508 /GB=CAA83611.1 /SUBMIT=HINXTON /CHR=3 /FEA=Sanger Annotation
	181914_s_at	104.2	22.1	4.71493	132.8	67.4	1.97033	2.64804	C17D12.3 /REP_DB=WormBase Gene ID /WP=CE17407 /TR=O62065 /GB=CAB03891.1 /SUBMIT=HINXTON /CHR=1 /FEA=Sanger Annotation
	174940_at	142.7	6.7	21.2985	82.4	78.7	1.04701	2.63583	CEK039GYR_rc /REP_DB=TREMBL Accession /GB=D34019 /CHR=2 /FEA=Genomic Cluster /DEF=C.elegans cDNA clone yk39g11 : 3prime end, single read.
	192829_at	104	31.6	3.29114	86.2	40.7	2.11794	2.63071	F23B12.1 /REP_DB=WormBase Gene ID /WP=CE09593 /TR=Q27495 /GB=CAB01164.1 /SUBMIT=HINXTON /CHR=5 /FEA=Sanger Annotation /DEF=serine-threonine protein phosphatase
	189116_at	103.7	49.2	2.10772	129.3	39.5	3.27342	2.62683	T17A3.8 /REP_DB=WormBase Gene ID /WP=CE19585 /TR=O76695 /GB=AAC26954.1 /SUBMIT=ST.LOUIS /CHR=3 /FEA=Sanger Annotation /DEF=protein kinase
	180311_at	144	27.4	5.25547	136.8	79.6	1.71859	2.6243	M04G7.1 /REP_DB=WormBase Gene ID /WP=CE17190 /TR=O44179 /GB=AAB88364.1 /SUBMIT=ST.LOUIS /CHR=4 /FEA=Sanger Annotation
	172268_x_at	160.5	38.6	4.15803	167.4	86.4	1.9375	2.6232	D1025.4 /REP_DB=WormBase Gene ID /WP=CE17612 /TR=O62121 /GB=CAB05471.1 /SUBMIT=HINXTON /CHR=X /FEA=Sanger Annotation
	177492_at	243	70.8	3.4322	205.8	100.4	2.0498	2.6215	F41E7.8 /REP_DB=WormBase Gene ID /WP=CE19867 /TR=Q9XVW3 /GB=CAA92131.1 /SUBMIT=HINXTON /CHR=X /FEA=Sanger Annotation
	184514_at	134.2	41.3	3.24939	170.2	74.9	2.27236	2.61962	F56B3.10 /REP_DB=WormBase Gene ID /WP=CE27168 /TR=O45115 /GB=AAK29835.1 /SUBMIT=ST.LOUIS /CHR=4 /FEA=Sanger Annotation
	181152_at	1056.8	139.9	7.55397	506.3	458	1.10546	2.61432	T08A9.7 /REP_DB=WormBase Gene ID /WP=CE04922 /TR=Q22336 /GB=AAA81414.1 /SUBMIT=ST.LOUIS /CHR=X /FEA=Sanger Annotation
	173798_at	141.4	83.8	1.68735	294.2	83	3.54458	2.61151	C47810 /REP_DB=TREMBL Accession /5_PRIME_EXT_ID=T16A9.4 /5_PRIME_EXT_DB=WormBase Gene ID /GB=C47810 /WB_GENE_ID=T16A9.4 /WP=CE18259 /CHR=5 /FEA=Genomic Cluster /DEF=endothelin converting enzyme 1; C.elegans cDNA clone yk452c2 : 5prime end, single read.
	178755_s_at	262	79.1	3.31226	237.5	112.2	2.11676	2.61108	C25F9.5 /REP_DB=WormBase Gene ID /WP=CE17469 /TR=O62079 /GB=CAB03923.1 /SUBMIT=HINXTON /CHR=5 /FEA=Sanger Annotation
	173748_at	1900.7	591.4	3.2139	1743.9	808.1	2.15802	2.60422	CEK009AYR_rc /REP_DB=TREMBL Accession /5_PRIME_EXT_ID=M01A8.2 /5_PRIME_EXT_DB=WormBase Gene ID /GB=D28061 /WB_GENE_ID=M01A8.2 /WP=CE03491 /CHR=3 /FEA=Genomic Cluster /DEF=CAP-Gly domain; C.elegans cDNA clone yk9a11 : 3prime end, single read.
	180823_at	156.5	76.6	2.04308	136.4	36	3.78889	2.60124	Y43F8B.9 /REP_DB=WormBase Gene ID /WP=CE21893 /TR=Q9XWX1 /GB=CAA21516.1 /SUBMIT=HINXTON /CHR=5 /FEA=Sanger Annotation
	189970_s_at	880.5	448.2	1.96452	756.5	181.2	4.17494	2.60089	F52D2.2 /REP_DB=WormBase Gene ID /WP=CE04623 /TR=Q9TXM8 /GB=AAC78153.1 /SUBMIT=ST.LOUIS /CHR=X /FEA=Sanger Annotation /DEF=phosphoprotein 1R20
	193293_at	86.1	46.3	1.85961	131.5	37.5	3.50667	2.59666	C52E4.1 /REP_DB=WormBase Gene ID /WP=CE08943 /GEN=cpr-1 /TR=Q18783 /GB=CAB01410.1 /SUBMIT=HINXTON /CHR=5 /FEA=Sanger Annotation /DEF=cathepsin-like cysteine protease
	189197_at	137.4	105.9	1.29745	161.5	9.4	17.1809	2.59237	C23F12.2 /REP_DB=WormBase Gene ID /WP=CE04046 /TR=Q18109 /GB=AAB37032.1 /SUBMIT=ST.LOUIS /CHR=X /FEA=Sanger Annotation /DEF=actin-binding
	189311_s_at	96.9	62.3	1.55538	87.4	8.8	9.93182	2.59212	H19M22.2 /REP_DB=WormBase Gene ID /WP=CE26469 /CHR=3 /FEA=Sanger Annotation /DEF=locus:let-805 (ST.LOUIS) TR:O44838 protein_id:AAB94998.1
	185837_at	83.6	18.4	4.54348	81.4	45.3	1.79691	2.59027	F21C10.4 /REP_DB=WormBase Gene ID /WP=CE07119 /TR=Q19666 /GB=AAA97976.1 /SUBMIT=ST.LOUIS /CHR=5 /FEA=Sanger Annotation
	173768_at	129.1	38.4	3.36198	158.9	72.8	2.18269	2.58993	CEK078DYR_rc /REP_DB=TREMBL Accession /5_PRIME_EXT_ID=K08F8.3 /5_PRIME_EXT_DB=WormBase Gene ID /GB=D71575 /WB_GENE_ID=K08F8.3 /WP=CE03469 /CHR=2 /FEA=Genomic Cluster /DEF=fucosyltransferase; C.elegans cDNA clone yk78d11 : 3prime end, single read.
	191465_at	160.4	36.6	4.38251	99.5	64.2	1.54984	2.57837	Y17D7A.2 /REP_DB=WormBase Gene ID /WP=CE21377 /TR=O45906 /GB=CAA16293.1 /SUBMIT=HINXTON /CHR=5 /FEA=Sanger Annotation /DEF=Domain of unknown function
	179904_at	97.1	41.8	2.32297	110.9	38.9	2.8509	2.57745	F35A5.5 /REP_DB=WormBase Gene ID /WP=CE04489 /TR=Q20001 /GB=AAB52644.1 /SUBMIT=ST.LOUIS /CHR=X /FEA=Sanger Annotation
	178939_at	121.8	18.1	6.72928	132.8	80.7	1.6456	2.57692	F32B4.8 /REP_DB=WormBase Gene ID /WP=CE17748 /TR=O62201 /GB=CAB04231.1 /SUBMIT=HINXTON /CHR=1 /FEA=Sanger Annotation
	188328_at	202.9	57.5	3.5287	135.9	74.6	1.82172	2.56472	C37H5.1 /REP_DB=WormBase Gene ID /WP=CE08625 /TR=P91144 /GB=AAB42365.1 /SUBMIT=ST.LOUIS /CHR=5 /FEA=Sanger Annotation /DEF=annexin
	182475_at	160.6	61.5	2.61138	176.5	70.6	2.5	2.55185	Y43F8C.4 /REP_DB=WormBase Gene ID /WP=CE21902 /TR=Q9XWN2 /GB=CAA21619.1 /SUBMIT=HINXTON /CHR=5 /FEA=Sanger Annotation
	185850_at	254.6	89.7	2.83835	156.1	71.5	2.18322	2.54777	Y38H6C.10 /REP_DB=WormBase Gene ID /WP=CE19104 /TR=Q9XX51 /GB=CAA20988.1 /SUBMIT=HINXTON /CHR=5 /FEA=Sanger Annotation
	178619_at	101.4	41.2	2.46117	162.7	62.9	2.58665	2.53698	C55A1.6 /REP_DB=WormBase Gene ID /WP=CE08992 /TR=O17712 /GB=CAB04006.1 /SUBMIT=HINXTON /CHR=5 /FEA=Sanger Annotation
	186419_at	160	68.4	2.33918	225.3	83.6	2.69498	2.53487	T09E11.11 /REP_DB=WormBase Gene ID /WP=CE13517 /TR=O02311 /GB=CAB03538.1 /SUBMIT=HINXTON /CHR=1 /FEA=Sanger Annotation
	179393_at	91.4	2.5	36.56	116.7	79.7	1.46424	2.53163	F31D4.7 /REP_DB=WormBase Gene ID /WP=CE15933 /TR=O45422 /GB=CAB07375.1 /SUBMIT=HINXTON /CHR=5 /FEA=Sanger Annotation
	185390_at	722.9	185.8	3.89074	824.9	426	1.93638	2.52991	F49D11.6 /REP_DB=WormBase Gene ID /WP=CE17080 /TR=O44721 /GB=AAB96712.1 /SUBMIT=ST.LOUIS /CHR=1 /FEA=Sanger Annotation
	191382_at	184.6	66.9	2.75934	190.1	81.3	2.33825	2.52834	F35E8.8 /REP_DB=WormBase Gene ID /WP=CE15958 /TR=O45451 /GB=CAB04293.1 /SUBMIT=HINXTON /CHR=5 /FEA=Sanger Annotation /DEF=Glutathione S-transferases.
	183733_at	93.2	16.2	5.75309	152.9	81.6	1.87377	2.51636	F44C8.7 /REP_DB=WormBase Gene ID /WP=CE10390 /TR=O16356 /GB=AAB65894.1 /SUBMIT=ST.LOUIS /CHR=5 /FEA=Sanger Annotation
	183178_at	228.9	67.6	3.38609	237.5	118.7	2.00084	2.50349	T22E5.1 /REP_DB=WormBase Gene ID /WP=CE04991 /TR=Q22683 /GB=AAA83616.1 /SUBMIT=ST.LOUIS /CHR=X /FEA=Sanger Annotation
	191645_at	81.2	68.6	1.18367	132.3	16.7	7.92216	2.50293	C27B7.7 /REP_DB=WormBase Gene ID /WP=CE03036 /TR=Q18245 /GB=CAA90982.1 /SUBMIT=HINXTON /CHR=4 /FEA=Sanger Annotation /DEF=fibronectin type-III repeats
	192254_at	148	46.1	3.21041	87.2	48	1.81667	2.49947	C40C9.2 /REP_DB=WormBase Gene ID /WP=CE05399 /GEN=acr-9 /TR=Q18556 /GB=CAA94206.1 /SUBMIT=HINXTON /CHR=X /FEA=Sanger Annotation /DEF=acetylcholine receptor
	191469_at	289.2	117	2.47179	367.7	146.3	2.51333	2.49487	C31C9.1 /REP_DB=WormBase Gene ID /WP=CE08496 /TR=O01986 /GB=CAB02296.1 /SUBMIT=HINXTON /CHR=2 /FEA=Sanger Annotation /DEF=apical gut membrane protein
	178889_at	241.3	66.4	3.63404	155.7	93	1.67419	2.49059	T04A8.4 /REP_DB=WormBase Gene ID /WP=CE01073 /TR=Q22133 /GB=CAA84722.1 /SUBMIT=HINXTON /CHR=3 /FEA=Sanger Annotation
	187692_at	421	193	2.18135	552.5	197.9	2.79181	2.49041	C05D10.2 /REP_DB=WormBase Gene ID /WP=CE01125 /TR=SW:Q11179 /GB=AAA20987.1 /SUBMIT=ST.LOUIS /CHR=3 /FEA=Sanger Annotation
	183731_at	1249.9	504.5	2.4775	1752.6	702.4	2.49516	2.48778	K01D12.1 /REP_DB=WormBase Gene ID /WP=CE06040 /TR=Q21090 /GB=CAA99867.1 /SUBMIT=HINXTON /CHR=5 /FEA=Sanger Annotation
	172844_x_at	687.1	124.8	5.50561	393	310	1.26774	2.48413	F41E7.5 /REP_DB=WormBase Gene ID /WP=CE03305 /TR=Q20277 /GB=CAA92128.1 /SUBMIT=HINXTON /CHR=X /FEA=Sanger Annotation /DEF=collagen-like repeats
	188660_s_at	157.5	12.3	12.8049	168.3	119	1.41429	2.48134	F28A12.4 /REP_DB=WormBase Gene ID /WP=CE09738 /TR=Q22972 /GB=AAC47989.1 /SUBMIT=ST.LOUIS /CHR=5 /FEA=Sanger Annotation /DEF=peptidase
	183665_s_at	169.9	41.5	4.09398	167.3	94.4	1.77225	2.48124	F48G7.5 /REP_DB=WormBase Gene ID /WP=CE10762 /TR=O44585 /GB=AAG24121.1 /SUBMIT=ST.LOUIS /CHR=5 /FEA=Sanger Annotation
	188862_s_at	100.6	49.1	2.04888	172.8	61.1	2.82815	2.48094	C56E6.5 /REP_DB=WormBase Gene ID /WP=CE04277 /TR=Q18900 /GB=AAA81092.1 /SUBMIT=ST.LOUIS /CHR=2 /FEA=Sanger Annotation /DEF=ATP-binding
	172476_x_at	91.4	56.1	1.62923	117	28.3	4.13428	2.46919	R07E5.15 /REP_DB=WormBase Gene ID /WP=CE18126 /TR=O62342 /GB=CAA83628.1 /SUBMIT=HINXTON /CHR=3 /FEA=Sanger Annotation
	173642_at	424.8	182.1	2.33278	354.9	133.9	2.65049	2.46741	C66132 /REP_DB=TREMBL Accession /5_PRIME_EXT_ID=Y22D7AR.H /5_PRIME_EXT_DB=WormBase Gene ID /GB=C66132 /WB_GENE_ID=Y22D7AR.H /WP=CE23429 /CHR=3 /FEA=Genomic Cluster /DEF=(ST.LOUIS); C.elegans cDNA clone yk204f5 : 5prime end, single read.
	172364_x_at	552.5	193.9	2.84941	520.2	242.5	2.14515	2.45807	R08C7.1 /REP_DB=WormBase Gene ID /WP=CE07424 /TR=Q21845 /GB=AAC48072.1 /SUBMIT=ST.LOUIS /CHR=4 /FEA=Sanger Annotation
	187647_at	96.1	38.9	2.47044	97.8	40	2.445	2.45754	C41G11.3 /REP_DB=WormBase Gene ID /WP=CE06948 /TR=SW:Q18563 /GB=AAA85745.1 /SUBMIT=ST.LOUIS /CHR=X /FEA=Sanger Annotation
	194145_x_at	176.1	103.2	1.7064	221.3	58.7	3.77002	2.4546	g1401278 /REP_DB=GenBank Identifier /FEA=mRNA Transcript
	180488_at	608.6	221.3	2.75011	705.8	314.6	2.24348	2.4527	ZK682.7 /REP_DB=WormBase Gene ID /WP=CE05104 /TR=Q23581 /GB=AAA82420.1 /SUBMIT=ST.LOUIS /CHR=5 /FEA=Sanger Annotation
	191156_at	127.2	50.7	2.50888	176.4	73.2	2.40984	2.45036	C08B6.10 /REP_DB=WormBase Gene ID /WP=CE05247 /TR=Q17821 /GB=CAA96592.1 /SUBMIT=HINXTON /CHR=5 /FEA=Sanger Annotation /DEF=proline rich proteoglycan
	184315_at	121.6	105.4	1.1537	236.8	41.4	5.71981	2.44142	C13F10.1 /REP_DB=WormBase Gene ID /WP=CE08143 /TR=O01490 /GB=AAC47963.1 /SUBMIT=ST.LOUIS /CHR=5 /FEA=Sanger Annotation
	192376_at	80.9	55.9	1.44723	84.2	12	7.01667	2.43152	Y75B8A.36 /REP_DB=WormBase Gene ID /WP=CE23047 /TR=Q9XW89 /GB=CAA22080.1 /SUBMIT=HINXTON /CHR=3 /FEA=Sanger Annotation /DEF=Eukaryotic protein kinase domain
	194150_x_at	183.4	78.5	2.33631	154.2	60.4	2.55298	2.43053	g156380 /REP_DB=GenBank Identifier /FEA=mRNA Transcript
	193128_at	98.2	17	5.77647	80.9	56.7	1.42681	2.43012	R12C12.3 /REP_DB=WormBase Gene ID /WP=CE02848 /TR=Q21957 /GB=AAC46782.1 /SUBMIT=ST.LOUIS /CHR=2 /FEA=Sanger Annotation /DEF=thyrotropin-releasing hormone receptor
	175854_s_at	88.5	69.7	1.26973	110.6	12.4	8.91935	2.42509	M70.3B /REP_DB=WormBase Gene ID /WP=CE25959 /SUBMIT=ST.LOUIS /CHR=4 /FEA=Sanger Annotation
	192937_at	241.5	97.5	2.47692	291.9	122.5	2.38286	2.42455	F45H10.1 /REP_DB=WormBase Gene ID /WP=CE10542 /TR=O02266 /GB=CAB04383.1 /SUBMIT=HINXTON /CHR=2 /FEA=Sanger Annotation /DEF=succinate semi-aldehyde dehydrogenase
	180744_at	499.4	184.5	2.70678	510.1	232	2.19871	2.42377	F22F7.6 /REP_DB=WormBase Gene ID /WP=CE17696 /TR=Q9GZF1 /GB=AAF99911.1 /SUBMIT=ST.LOUIS /CHR=5 /FEA=Sanger Annotation
	181442_at	280.6	102.5	2.73756	208.5	99.6	2.09337	2.42009	F40A3.6 /REP_DB=WormBase Gene ID /WP=CE10152 /TR=O16266 /GB=AAB65325.1 /SUBMIT=ST.LOUIS /CHR=5 /FEA=Sanger Annotation
	179627_at	446.5	181.1	2.46549	659.2	276.2	2.38668	2.41789	C33D9.6 /REP_DB=WormBase Gene ID /WP=CE03047 /TR=Q18377 /GB=CAA92287.1 /SUBMIT=HINXTON /CHR=4 /FEA=Sanger Annotation
	183527_s_at	364.3	57.6	6.32465	243.7	194.2	1.25489	2.41461	C14C6.5 /REP_DB=WormBase Gene ID /WP=CE08160 /TR=O44667 /GB=AAB94263.1 /SUBMIT=ST.LOUIS /CHR=5 /FEA=Sanger Annotation
	174449_at	127.1	29.9	4.25084	94.7	62	1.52742	2.41349	C57971_rc /REP_DB=TREMBL Accession /GB=C57971 /CHR=3 /FEA=Genomic Cluster /DEF=C.elegans cDNA clone yk310h11 : 3prime end, single read.
	177617_at	121.7	50.6	2.40514	135.2	55.9	2.4186	2.41221	D1054.5 /REP_DB=WormBase Gene ID /WP=CE05523 /TR=Q18945 /GB=CAA98437.1 /SUBMIT=HINXTON /CHR=5 /FEA=Sanger Annotation
	182207_at	142.7	25.3	5.64032	181.8	109.3	1.66331	2.41085	F18E9.1 /REP_DB=WormBase Gene ID /WP=CE02658 /TR=Q19571 /GB=AAA68807.1 /SUBMIT=ST.LOUIS /CHR=X /FEA=Sanger Annotation
	184836_at	222.3	47.1	4.71975	106.1	89.2	1.18946	2.40939	H10D18.5 /REP_DB=WormBase Gene ID /WP=CE23802 /TR=Q9N5N2 /GB=AAF39877.1 /SUBMIT=ST.LOUIS /CHR=5 /FEA=Sanger Annotation
	189312_at	605.6	311.8	1.94227	506.8	150.1	3.37642	2.40831	R06A10.4 /REP_DB=WormBase Gene ID /WP=CE12518 /TR=O44747 /GB=AAB96730.1 /SUBMIT=ST.LOUIS /CHR=1 /FEA=Sanger Annotation /DEF=protein kinase
	178443_s_at	80	34.1	2.34604	132.8	54.3	2.44567	2.40724	F57G4.5 /REP_DB=WormBase Gene ID /WP=CE18770 /TR=Q9XUX8 /GB=CAB04504.1 /SUBMIT=HINXTON /CHR=5 /FEA=Sanger Annotation
	188326_at	253.5	88.5	2.86441	219.9	108.5	2.02673	2.40305	Y18D10A.7 /REP_DB=WormBase Gene ID /WP=CE21403 /GEN=ptr-17 /TR=Q9XW22 /GB=CAA22312.1 /SUBMIT=HINXTON /CHR=1 /FEA=Sanger Annotation
	190822_s_at	251.5	57.8	4.35121	186.6	124.9	1.494	2.39792	R07B1.3 /REP_DB=WormBase Gene ID /WP=CE01629 /TR=SW:Q09606 /GB=CAA88547.1 /SUBMIT=HINXTON /CHR=X /FEA=Sanger Annotation /DEF=membrane glycoprotein
	186989_at	188.7	78	2.41923	168.9	71.6	2.35894	2.39037	F59E11.12 /REP_DB=WormBase Gene ID /WP=CE11516 /TR=O16754 /GB=AAG24146.1 /SUBMIT=ST.LOUIS /CHR=5 /FEA=Sanger Annotation
	185905_at	96.6	54.1	1.78558	142.5	46	3.09783	2.38861	T25F10.4 /REP_DB=WormBase Gene ID /WP=CE07535 /TR=Q23048 /GB=AAB04987.1 /SUBMIT=ST.LOUIS /CHR=5 /FEA=Sanger Annotation
	187085_s_at	963.5	350.3	2.7505	1050.4	494.2	2.12546	2.38472	Y45G12C.2 /REP_DB=WormBase Gene ID /WP=CE21937 /TR=Q9N4X8 /GB=AAF60580.1 /SUBMIT=ST.LOUIS /CHR=5 /FEA=Sanger Annotation
	172802_x_at	89.8	8.5	10.5647	118.1	78.7	1.50064	2.38417	C18H7.3 /REP_DB=WormBase Gene ID /WP=CE17428 /TR=Q9GZF7 /GB=AAF98609.1 /SUBMIT=ST.LOUIS /CHR=4 /FEA=Sanger Annotation /DEF=cuticular collagen
	190816_at	83.9	20.9	4.01435	107.5	59.5	1.80672	2.3806	B0222.4 /REP_DB=WormBase Gene ID /WP=CE06695 /TR=Q17456 /GB=AAA92321.1 /SUBMIT=ST.LOUIS /CHR=5 /FEA=Sanger Annotation /DEF=glutamate decarboxylase
	190094_s_at	3319.6	1409.9	2.35449	3479.3	1449.9	2.39968	2.3774	M02D8.4 /REP_DB=WormBase Gene ID /WP=CE04760 /TR=Q21463 /GB=AAA82381.1 /SUBMIT=ST.LOUIS /CHR=X /FEA=Sanger Annotation /DEF=asparagine synthase
	191445_at	135.1	46.7	2.89293	160.4	77.6	2.06701	2.37731	F01D4.2 /REP_DB=WormBase Gene ID /WP=CE09154 /TR=O17757 /GB=CAB02884.1 /SUBMIT=HINXTON /CHR=4 /FEA=Sanger Annotation /DEF=UDP-glucoronosyltransferase
	192993_at	211.2	70.7	2.98727	176.9	92.6	1.91037	2.37661	K01D12.4 /REP_DB=WormBase Gene ID /WP=CE06043 /GEN=twk-12 /TR=Q21094 /GB=CAA99871.1 /SUBMIT=HINXTON /CHR=5 /FEA=Sanger Annotation /DEF=potassium channel protein
	171993_x_at	424.8	159.7	2.65999	648	292.2	2.21766	2.37398	AV180036_rc /REP_DB=TREMBL Accession /GB=AV180036 /FEA=Transcript Cluster /DEF=Caenorhabditis elegans cDNA clone:yk601h10 : 3prime end, single read.
	171992_x_at	282.7	127.2	2.22248	425.4	171.1	2.48627	2.37378	AV199678_rc /REP_DB=TREMBL Accession /GB=AV199678 /FEA=Transcript Cluster /DEF=Caenorhabditis elegans cDNA clone:yk550a11 : 3prime end, single read.
	180856_at	497.8	173.7	2.86586	455.2	227.8	1.99824	2.3736	C11D9.1 /REP_DB=WormBase Gene ID /WP=CE08100 /TR=O01847 /GB=AAB54205.1 /SUBMIT=ST.LOUIS /CHR=1 /FEA=Sanger Annotation
	177865_at	84.8	26.3	3.22433	104.3	53.7	1.94227	2.36375	F46B6.2 /REP_DB=WormBase Gene ID /WP=CE05868 /TR=Q20444 /GB=CAA94819.1 /SUBMIT=HINXTON /CHR=5 /FEA=Sanger Annotation
	177335_at	249.5	112.9	2.20992	315.2	126.1	2.4996	2.36276	VC5.2 /REP_DB=WormBase Gene ID /WP=CE21223 /TR=Q9TYU4 /GB=AAC78210.1 /SUBMIT=ST.LOUIS /CHR=5 /FEA=Sanger Annotation
	190234_at	502.3	172.8	2.90683	613.1	299.3	2.04845	2.36264	R10H1.1 /REP_DB=WormBase Gene ID /WP=CE02028 /TR=SW:Q10043 /GB=AAC46709.1 /SUBMIT=ST.LOUIS /CHR=2 /FEA=Sanger Annotation /DEF=trypsin inhibitor
	174393_at	813.8	341.5	2.38302	852.5	366.8	2.32415	2.35253	C34563_rc /REP_DB=TREMBL Accession /GB=C34563 /CHR=X /FEA=Genomic Cluster /DEF=C.elegans cDNA clone yk404b3 : 3prime end, single read.
	176021_at	110.4	45.8	2.41048	103.3	45.1	2.29047	2.35094	Y105E8B.T /REP_DB=WormBase Gene ID /WP=CE25166 /CHR=1 /FEA=Sanger Annotation /DEF=(HINXTON)
	173310_at	300.5	104.2	2.88388	321.4	160.7	2	2.34768	CEK094E3R_rc /REP_DB=TREMBL Accession /GB=D66265 /FEA=Transcript Cluster /DEF=C.elegans cDNA clone yk94e3 : 3prime end, single read.
	188085_s_at	374.8	117.9	3.17897	326.9	181.6	1.80011	2.3429	R09H10.4 /REP_DB=WormBase Gene ID /WP=CE12664 /GEN=ptr-14 /TR=Q21883 /GB=CAB00873.1 /SUBMIT=HINXTON /CHR=4 /FEA=Sanger Annotation
	193424_at	91.3	18.8	4.85638	96.1	61.2	1.57026	2.3425	C31H5.3 /REP_DB=WormBase Gene ID /WP=CE17483 /GEN=acr-19 /TR=O62083 /GB=CAB07843.1 /SUBMIT=HINXTON /CHR=1 /FEA=Sanger Annotation /DEF=nicotinic acetylcholine receptor
	178406_at	178.1	105.1	1.69458	205.7	59.2	3.47466	2.33597	M02G9.3 /REP_DB=WormBase Gene ID /WP=CE20017 /TR=Q9XUS0 /GB=CAB04626.1 /SUBMIT=HINXTON /CHR=2 /FEA=Sanger Annotation
	176573_s_at	86.3	37	2.33243	163.2	70	2.33143	2.33178	T01C8.7 /REP_DB=WormBase Gene ID /WP=CE25094 /GEN=mec-4 /SUBMIT=ST.LOUIS /CHR=X /FEA=Sanger Annotation
	193844_at	284.3	138	2.06014	334	127.3	2.62372	2.33057	C34D1.5 /REP_DB=WormBase Gene ID /WP=CE18541 /TR=Q9XTJ2 /GB=CAA18350.1 /SUBMIT=HINXTON /CHR=5 /FEA=Sanger Annotation /DEF=Basic region plus leucine zipper transcription factors
	176262_at	288	115.5	2.49351	437.1	196.3	2.22669	2.32553	Y58A7A.2 /REP_DB=WormBase Gene ID /WP=CE26195 /SUBMIT=ST.LOUIS /CHR=5 /FEA=Sanger Annotation
	186341_at	127.1	50.9	2.49705	93.5	44	2.125	2.32455	Y71D11A.5 /REP_DB=WormBase Gene ID /WP=CE25549 /SUBMIT=ST.LOUIS /CHR=3 /FEA=Sanger Annotation /DEF=ion channel protein
	182972_at	180.3	69.3	2.60173	156.2	75.5	2.06887	2.3239	C39F7.5 /REP_DB=WormBase Gene ID /WP=CE16906 /TR=Q9UAQ7 /GB=AAC69214.1 /SUBMIT=ST.LOUIS /CHR=5 /FEA=Sanger Annotation
	171986_x_at	130.1	44.7	2.91051	191	93.7	2.03842	2.32009	AU113035_rc /REP_DB=TREMBL Accession /GB=AU113035 /FEA=Transcript Cluster /DEF=Caenorhabditis elegans cDNA clone:yk701h6 : 3prime end, single read.
	184591_at	80.2	25.5	3.1451	109.7	56.4	1.94504	2.31868	W08E12.8 /REP_DB=WormBase Gene ID /WP=CE24042 /TR=Q9N5B4 /GB=AAF39991.1 /SUBMIT=ST.LOUIS /CHR=4 /FEA=Sanger Annotation
	180471_at	169	87.1	1.9403	290.4	112.1	2.59054	2.30622	Y17G7B.8 /REP_DB=WormBase Gene ID /WP=CE19041 /TR=Q9XXI8 /GB=CAA19453.1 /SUBMIT=HINXTON /CHR=2 /FEA=Sanger Annotation
	191916_at	88.4	33.6	2.63095	132.7	62.3	2.13002	2.30553	C06G4.5 /REP_DB=WormBase Gene ID /WP=CE27667 /TR=SW:P34311 /GB=AAA27938.2 /SUBMIT=ST.LOUIS /CHR=3 /FEA=Sanger Annotation /DEF=G-protein coupled receptor
	180353_at	239.1	93.3	2.5627	250.2	119.1	2.10076	2.30367	T27E4.1 /REP_DB=WormBase Gene ID /WP=CE14247 /TR=Q23056 /GB=AAB04843.1 /SUBMIT=ST.LOUIS /CHR=5 /FEA=Sanger Annotation
	186517_at	162.1	91.5	1.77158	224	76.3	2.93578	2.30095	H04M03.12 /REP_DB=WormBase Gene ID /WP=CE20931 /TR=Q9TYQ7 /GB=AAD12797.1 /SUBMIT=ST.LOUIS /CHR=4 /FEA=Sanger Annotation
	193473_s_at	87	46.3	1.87905	183.8	71.4	2.57423	2.30076	F38E11.7 /REP_DB=WormBase Gene ID /WP=CE10056 /GEN=wrt-3 /TR=Q20170 /GB=CAA92775.1 /SUBMIT=HINXTON /CHR=4 /FEA=Sanger Annotation /DEF=cGMP-gated cation channel protein
	173526_at	91.7	30.3	3.0264	104.3	55	1.89636	2.29777	C68165 /REP_DB=TREMBL Accession /5_PRIME_EXT_ID=F13H6.5 /5_PRIME_EXT_DB=WormBase Gene ID /GB=C68165 /WB_GENE_ID=F13H6.5 /WP=CE09377 /CHR=5 /FEA=Genomic Cluster /DEF=C.elegans cDNA clone yk280c11 : 5prime end, single read.
	175432_at	106.4	36.5	2.91507	112.1	58.6	1.91297	2.29758	AV200978_rc /REP_DB=TREMBL Accession /GB=AV200978 /CHR=1 /FEA=Genomic Cluster /DEF=Caenorhabditis elegans cDNA clone:yk584b3 : 3prime end, single read.
	182352_at	102.1	34.1	2.99413	84.2	47	1.79149	2.29716	W07E6.3 /REP_DB=WormBase Gene ID /WP=CE17295 /TR=Q9TYV2 /GB=AAC78178.1 /SUBMIT=ST.LOUIS /CHR=2 /FEA=Sanger Annotation
	174366_s_at	947.5	341.2	2.77696	812.6	425.1	1.91155	2.29688	C33009_rc /REP_DB=TREMBL Accession /GB=C33009 /CHR=4 /FEA=Genomic Cluster /DEF=C.elegans cDNA clone yk338e7 : 3prime end, single read.
	172034_x_at	248.3	104.9	2.36702	235.3	106.3	2.21355	2.28977	g10198042 /REP_DB=GenBank Identifier /GB=AF273807.1 /PROTEIN_GB=AAG15156.1 /CHR=5 /FEA=Mapped Transcript /DEF=nuclear receptor NHR-59
	190978_at	310.6	150.5	2.06379	333	131.4	2.53425	2.28308	K12G11.3 /REP_DB=WormBase Gene ID /WP=CE12212 /TR=SW:Q17334 /GB=CAB04604.1 /SUBMIT=HINXTON /CHR=5 /FEA=Sanger Annotation /DEF=alcohol dehydrogenase
	186919_at	99	51	1.94118	115.4	43	2.68372	2.28085	Y113G7A.14 /REP_DB=WormBase Gene ID /WP=CE23283 /TR=Q9U2Y4 /GB=CAB60484.1 /SUBMIT=HINXTON /CHR=5 /FEA=Sanger Annotation
	178642_at	399.8	131.3	3.04494	200.6	132	1.5197	2.28029	T03F6.4 /REP_DB=WormBase Gene ID /WP=CE16338 /TR=O45741 /GB=CAB03281.1 /SUBMIT=HINXTON /CHR=3 /FEA=Sanger Annotation
	183526_at	214.6	49.4	4.34413	177.6	122.6	1.44861	2.28023	C14C6.5 /REP_DB=WormBase Gene ID /WP=CE08160 /TR=O44667 /GB=AAB94263.1 /SUBMIT=ST.LOUIS /CHR=5 /FEA=Sanger Annotation
	172785_x_at	86.6	48.1	1.80042	118.8	42	2.82857	2.27969	T25G12.9 /REP_DB=WormBase Gene ID /WP=CE07546 /TR=Q22789 /GB=AAC69023.1 /SUBMIT=ST.LOUIS /CHR=X /FEA=Sanger Annotation /DEF=transposase
	192128_s_at	178.5	72.8	2.45192	186.8	87.6	2.13242	2.27743	F23H11.8 /REP_DB=WormBase Gene ID /WP=CE27999 /GEN=pef-1 /TR=O01921 /GB=AAC71139.2 /SUBMIT=ST.LOUIS /CHR=3 /FEA=Sanger Annotation /DEF=protein phosphatase
	185910_at	94.3	27.5	3.42909	102.2	58.9	1.73514	2.27431	CTEL54X.1 /REP_DB=WormBase Gene ID /WP=CE20619 /TR=Q9XXA5 /GB=CAA20224.1 /SUBMIT=HINXTON /CHR=3 /FEA=Sanger Annotation
	177695_at	140.2	49.8	2.81526	160.6	82.5	1.94667	2.27362	F48F7.3 /REP_DB=WormBase Gene ID /WP=CE05890 /TR=Q20575 /GB=CAA93493.1 /SUBMIT=HINXTON /CHR=X /FEA=Sanger Annotation
	191726_at	125.3	33.8	3.7071	132.4	79.6	1.66332	2.27249	Y95B8A.12 /REP_DB=WormBase Gene ID /WP=CE23161 /TR=Q9N2V4 /GB=AAF60897.1 /SUBMIT=ST.LOUIS /CHR=1 /FEA=Sanger Annotation /DEF=nucleotide exchange factor
	193732_at	174.2	58.2	2.99313	120	71.3	1.68303	2.27181	F25F8.2 /REP_DB=WormBase Gene ID /WP=CE09636 /GEN=glc-2 /TR=Q17328 /GB=AAB42252.1 /SUBMIT=ST.LOUIS /CHR=1 /FEA=Sanger Annotation /DEF=glutamate-gated chloride channel protein
	180546_at	324.9	126.8	2.5623	380.2	183.8	2.06855	2.27012	F40A3.4 /REP_DB=WormBase Gene ID /WP=CE10148 /TR=O16263 /GB=AAB65323.1 /SUBMIT=ST.LOUIS /CHR=5 /FEA=Sanger Annotation
	189822_s_at	141.3	29.7	4.75758	124	87.7	1.41391	2.2598	F23H12.1 /REP_DB=WormBase Gene ID /WP=CE27756 /TR=Q19767 /GB=CAA98946.2 /SUBMIT=HINXTON /CHR=5 /FEA=Sanger Annotation /DEF=synaptobrevin like
	193425_at	237.5	86.2	2.75522	240.7	125.6	1.9164	2.25779	ZC506.4 /REP_DB=WormBase Gene ID /WP=CE01682 /GEN=mgl-1 /TR=SW:Q09630 /GB=CAA87374.1 /SUBMIT=HINXTON /CHR=X /FEA=Sanger Annotation /DEF=metatrophic glutamate receptor
	185639_at	155	77.3	2.00517	239.1	97.6	2.4498	2.25329	C05E11.7 /REP_DB=WormBase Gene ID /WP=CE03937 /TR=Q17665 /GB=AAA96193.1 /SUBMIT=ST.LOUIS /CHR=X /FEA=Sanger Annotation
	180406_at	247.4	98.7	2.50659	313.6	150.3	2.08649	2.25301	F59D6.7 /REP_DB=WormBase Gene ID /WP=CE11488 /TR=O16343 /GB=AAB65882.1 /SUBMIT=ST.LOUIS /CHR=5 /FEA=Sanger Annotation
	176395_at	117.8	12.2	9.65574	111.9	89.9	1.24472	2.24976	Y71G12B.Q /REP_DB=WormBase Gene ID /WP=CE26257 /CHR=1 /FEA=Sanger Annotation /DEF=(ST.LOUIS)
	172729_x_at	533.2	273.9	1.9467	476.5	175.1	2.7213	2.24878	F11G11.12 /REP_DB=WormBase Gene ID /WP=CE09354 /TR=P91250 /GB=AAB37843.1 /SUBMIT=ST.LOUIS /CHR=2 /FEA=Sanger Annotation /DEF=collagen
	192819_at	643.8	203.7	3.16053	613.6	355.8	1.72456	2.24736	Y67A6A.2 /REP_DB=WormBase Gene ID /WP=CE27305 /GEN=nhr-62 /TR=O02279 /GB=CAA21675.2 /SUBMIT=HINXTON /CHR=1 /FEA=Sanger Annotation /DEF=nuclear hormone receptor
	173307_s_at	312.5	68.9	4.53556	244.4	179.5	1.36156	2.24195	CEC4414_rc /REP_DB=TREMBL Accession /GB=C11441 /FEA=Transcript Cluster /DEF=C.elegans cDNA clone yk179c11 : 3prime end, single read.
	194067_at	892.6	249.3	3.58043	682	454	1.5022	2.23887	F35C5.9 /REP_DB=WormBase Gene ID /WP=CE15950 /TR=O45445 /GB=CAB03059.1 /SUBMIT=HINXTON /CHR=2 /FEA=Sanger Annotation /DEF=Lectin C-type domain short and long forms, von Willebrand factor type A domain
	177598_at	241.9	81.7	2.96083	141.9	89.8	1.58018	2.2379	T26C5.4 /REP_DB=WormBase Gene ID /WP=CE03740 /TR=Q22817 /GB=CAA90729.1 /SUBMIT=HINXTON /CHR=2 /FEA=Sanger Annotation
	176348_at	110.7	84.3	1.31317	127.3	22.1	5.76018	2.23684	Y22D7AL.O /REP_DB=WormBase Gene ID /WP=CE26502 /CHR=3 /FEA=Sanger Annotation /DEF=(ST.LOUIS)
	193272_s_at	743	307.1	2.41941	523.8	259.3	2.02005	2.23658	F15B9.1 /REP_DB=WormBase Gene ID /WP=CE09406 /GEN=far-3 /TR=Q19478 /GB=CAB01422.1 /SUBMIT=HINXTON /CHR=5 /FEA=Sanger Annotation /DEF=O.volvulus antigen peptide like
	172656_x_at	486.4	115.8	4.20035	290.4	232.1	1.25118	2.23283	Y71F9B.13B /REP_DB=WormBase Gene ID /WP=CE25567 /TR=Q9N4G0 /GB=AAF36025.1 /SUBMIT=ST.LOUIS /CHR=1 /FEA=Sanger Annotation
	186716_at	217.8	104.9	2.07626	286.1	120.9	2.36642	2.23162	ZK637.4 /REP_DB=WormBase Gene ID /WP=CE00435 /TR=SW:P30637 /GB=CAA77451.1 /SUBMIT=HINXTON /CHR=3 /FEA=Sanger Annotation
	173738_at	131	77.1	1.69909	198.4	70.6	2.8102	2.2302	AV199612_rc /REP_DB=TREMBL Accession /5_PRIME_EXT_ID=F47B10.8 /5_PRIME_EXT_DB=WormBase Gene ID /GB=AV199612 /WB_GENE_ID=F47B10.8 /WP=CE03358 /CHR=X /FEA=Genomic Cluster /DEF=Caenorhabditis elegans cDNA clone:yk548h4 : 3prime end, single read.
	190878_at	90.4	52.8	1.71212	135.4	48.6	2.78601	2.22682	F46A9.3 /REP_DB=WormBase Gene ID /WP=CE10576 /TR=Q93732 /GB=CAB03109.1 /SUBMIT=HINXTON /CHR=1 /FEA=Sanger Annotation /DEF=potassium channel protein
	188487_s_at	218.9	72	3.04028	192	112.7	1.70364	2.22469	T08G5.10 /REP_DB=WormBase Gene ID /WP=CE25109 /GEN=mtl-2 /TR=SW:P17512 /GB=CAB61028.1 /SUBMIT=HINXTON /CHR=5 /FEA=Sanger Annotation
	193365_at	270.1	108.1	2.49861	264.1	132.2	1.99773	2.22305	F32D8.1 /REP_DB=WormBase Gene ID /WP=CE05780 /TR=Q19962 /GB=CAA98453.1 /SUBMIT=HINXTON /CHR=5 /FEA=Sanger Annotation /DEF=calcium-calmodulin dependent protein kinase
	178923_at	81.8	39.6	2.06566	113.1	48.1	2.35135	2.22235	C01H6.3 /REP_DB=WormBase Gene ID /WP=CE05186 /TR=Q17580 /GB=CAA95778.1 /SUBMIT=HINXTON /CHR=1 /FEA=Sanger Annotation
	182169_at	95.1	22.7	4.18943	115.7	72.2	1.60249	2.22129	F47G6.2 /REP_DB=WormBase Gene ID /WP=CE28399 /TR=Q9TZI7 /GB=AAK18953.2 /SUBMIT=ST.LOUIS /CHR=1 /FEA=Sanger Annotation
	185450_s_at	275.2	90.1	3.05438	265.3	154.3	1.71938	2.21154	Y106G6G.2 /REP_DB=WormBase Gene ID /WP=CE23212 /TR=O18093 /GB=CAA22058.1 /SUBMIT=HINXTON /CHR=1 /FEA=Sanger Annotation
	176804_at	152.2	63.3	2.40442	166	80.7	2.057	2.20972	F45E4.11 /REP_DB=WormBase Gene ID /WP=CE10512 /GB=AAK29824.1 /SUBMIT=ST.LOUIS /CHR=4 /FEA=Sanger Annotation
	174430_at	88.6	46.3	1.91361	100.2	39.3	2.54962	2.20561	C58281_rc /REP_DB=TREMBL Accession /GB=C58281 /CHR=X /FEA=Genomic Cluster /DEF=C.elegans cDNA clone yk364d10 : 3prime end, single read.
	179723_at	366.8	124.7	2.94146	175.5	121.2	1.44802	2.20537	C16D9.6 /REP_DB=WormBase Gene ID /WP=CE06842 /TR=Q22900 /GB=AAB18285.1 /SUBMIT=ST.LOUIS /CHR=5 /FEA=Sanger Annotation
	187666_at	197.7	85.9	2.30151	206.7	97.5	2.12	2.20502	F47D12.3 /REP_DB=WormBase Gene ID /WP=CE01947 /TR=SW:Q09389 /GB=AAK20065.1 /SUBMIT=ST.LOUIS /CHR=3 /FEA=Sanger Annotation
	188969_at	389.8	148.7	2.62139	369.5	195.8	1.88713	2.20406	C15A11.4 /REP_DB=WormBase Gene ID /WP=CE08172 /TR=Q93213 /GB=CAB01963.1 /SUBMIT=HINXTON /CHR=1 /FEA=Sanger Annotation /DEF=amine oxidase
	193741_at	184.9	73	2.53288	291.7	143.6	2.03134	2.20037	T03G11.8 /REP_DB=WormBase Gene ID /WP=CE04875 /GEN=zig-6 /TR=Q22125 /GB=AAA82451.1 /SUBMIT=ST.LOUIS /CHR=X /FEA=Sanger Annotation /DEF=human leukocyte surface protein (weak)
	192112_s_at	910.8	387.9	2.34803	852.3	415	2.05373	2.19591	C28H8.11 /REP_DB=WormBase Gene ID /WP=CE01822 /TR=SW:Q09474 /GB=AAA62299.1 /SUBMIT=ST.LOUIS /CHR=3 /FEA=Sanger Annotation /DEF=tryptophan 2,3-dioxygenase
	178441_at	155.3	27.7	5.6065	176.9	123.6	1.43123	2.19564	C34C6.7 /REP_DB=WormBase Gene ID /WP=CE03055 /TR=Q18427 /GB=CAA91261.1 /SUBMIT=HINXTON /CHR=2 /FEA=Sanger Annotation
	181731_at	246	58.5	4.20513	205.6	147.3	1.39579	2.19436	C06E2.1 /REP_DB=WormBase Gene ID /WP=CE03944 /TR=Q17721 /GB=AAA80416.1 /SUBMIT=ST.LOUIS /CHR=X /FEA=Sanger Annotation
	181720_at	368.7	142.9	2.58013	372.5	194.9	1.91124	2.1942	C43H6.5 /REP_DB=WormBase Gene ID /WP=CE06956 /TR=Q18584 /GB=AAA96083.1 /SUBMIT=ST.LOUIS /CHR=X /FEA=Sanger Annotation
	177135_at	146.2	72.9	2.00549	124.1	50.4	2.4623	2.19221	Y48G1BR.A /REP_DB=WormBase Gene ID /WP=CE22170 /CHR=1 /FEA=Sanger Annotation /DEF=(ST.LOUIS) protein_id:AAF60695.1
	180335_at	83.6	24.9	3.35743	98.1	58	1.69138	2.1918	T19D7.4 /REP_DB=WormBase Gene ID /WP=CE07520 /TR=Q22585 /GB=AAK39294.1 /SUBMIT=ST.LOUIS /CHR=X /FEA=Sanger Annotation
	173772_at	228.8	109.4	2.09141	356.8	157.9	2.25966	2.1908	C45838 /REP_DB=TREMBL Accession /5_PRIME_EXT_ID=C16D9.2 /5_PRIME_EXT_DB=WormBase Gene ID /GB=C45838 /WB_GENE_ID=C16D9.2 /WP=CE06838 /CHR=5 /FEA=Genomic Cluster /DEF=tyrosine-protein kinase; C.elegans cDNA clone yk402e9 : 5prime end, single read.
	187996_s_at	164.5	54.9	2.99636	143.7	85.9	1.67288	2.18892	F28H7.3 /REP_DB=WormBase Gene ID /WP=CE05753 /TR=Q19891 /GB=CAA96636.1 /SUBMIT=HINXTON /CHR=5 /FEA=Sanger Annotation /DEF=lipase
	177686_at	193.3	80.4	2.40423	235.5	115.8	2.03368	2.18552	F33A8.2 /REP_DB=WormBase Gene ID /WP=CE17754 /TR=O62211 /GB=CAB04255.1 /SUBMIT=HINXTON /CHR=2 /FEA=Sanger Annotation
	177747_at	365.8	139	2.63165	487.9	251.8	1.93765	2.18449	F58G6.2 /REP_DB=WormBase Gene ID /WP=CE03429 /TR=Q21008 /GB=CAA92469.1 /SUBMIT=HINXTON /CHR=4 /FEA=Sanger Annotation
	176463_at	156.6	69.5	2.25324	167.4	79	2.11899	2.18182	Y47D7A.14 /REP_DB=WormBase Gene ID /WP=CE26108 /SUBMIT=ST.LOUIS /CHR=5 /FEA=Sanger Annotation
	192603_at	352.3	182.2	1.93359	422.6	174	2.42874	2.17546	C33G8.6 /REP_DB=WormBase Gene ID /WP=CE17496 /GEN=nhr-42 /TR=SW:O76828 /GB=AAC25857.1 /SUBMIT=ST.LOUIS /CHR=5 /FEA=Sanger Annotation /DEF=zinc finger protein
	190492_at	195	64	3.04688	162.7	100.5	1.61891	2.17447	C38H2.1 /REP_DB=WormBase Gene ID /WP=CE00923 /TR=Q18514 /GB=CAA84706.1 /SUBMIT=HINXTON /CHR=3 /FEA=Sanger Annotation /DEF=Probable rabGAP domains
	182926_at	143.6	65.5	2.19237	145.3	67.4	2.15579	2.17381	C06E7.2 /REP_DB=WormBase Gene ID /WP=CE03958 /TR=Q17731 /GB=AAA82278.1 /SUBMIT=ST.LOUIS /CHR=4 /FEA=Sanger Annotation
	182394_at	115.2	43.2	2.66667	127.8	68.7	1.86026	2.17158	F10A3.11 /REP_DB=WormBase Gene ID /WP=CE15776 /TR=O45342 /GB=CAB07347.1 /SUBMIT=HINXTON /CHR=5 /FEA=Sanger Annotation
	173837_s_at	309.1	126.8	2.4377	308.6	157.9	1.9544	2.16965	AU114053_rc /REP_DB=TREMBL Accession /5_PRIME_EXT_ID=D2023.1 /5_PRIME_EXT_DB=WormBase Gene ID /GB=AU114053 /WB_GENE_ID=D2023.1 /WP=CE27750 /CHR=5 /FEA=Genomic Cluster /DEF=cytochrome b5; Caenorhabditis elegans cDNA clone:yk714f6 : 3prime end, single read.
	186611_at	124.9	64.9	1.9245	106.1	41.6	2.55048	2.16901	Y45G12B.3 /REP_DB=WormBase Gene ID /WP=CE28366 /TR=Q9N4Z0 /GB=AAF60576.2 /SUBMIT=ST.LOUIS /CHR=5 /FEA=Sanger Annotation
	187744_s_at	80.4	28.8	2.79167	87.5	48.7	1.79671	2.16645	C15E6.1 /REP_DB=WormBase Gene ID /WP=CE16848 /CHR=4 /FEA=Sanger Annotation /DEF=(ST.LOUIS) TR:O45055 protein_id:AAC02559.1
	187433_at	173.5	104.2	1.66507	235.7	84.8	2.77948	2.16508	ZK1307.2 /REP_DB=WormBase Gene ID /WP=CE01691 /TR=SW:Q09360 /GB=CAA87430.1 /SUBMIT=HINXTON /CHR=2 /FEA=Sanger Annotation
	183100_at	145.5	96.3	1.5109	163.9	46.7	3.50964	2.16364	C37A5.10 /REP_DB=WormBase Gene ID /WP=CE20546 /TR=O62094 /GB=CAB07336.1 /SUBMIT=HINXTON /CHR=1 /FEA=Sanger Annotation
	189488_at	181.1	60.3	3.00332	131.1	84	1.56071	2.16355	F20D6.8 /REP_DB=WormBase Gene ID /WP=CE09503 /TR=P90840 /GB=AAB37056.1 /SUBMIT=ST.LOUIS /CHR=5 /FEA=Sanger Annotation /DEF=RAS-like protein
	178810_at	95	41.5	2.28916	151.5	72.5	2.08966	2.16228	C15A7.2 /REP_DB=WormBase Gene ID /WP=CE03022 /TR=Q18000 /GB=CAA91531.1 /SUBMIT=HINXTON /CHR=X /FEA=Sanger Annotation
	193248_at	88	6.1	14.4262	114.9	87.8	1.30866	2.16081	F29F11.4 /REP_DB=WormBase Gene ID /WP=CE05770 /GEN=twk-9 /TR=Q19907 /GB=CAA98271.1 /SUBMIT=HINXTON /CHR=5 /FEA=Sanger Annotation /DEF=potassium channel protein like
	180189_s_at	470.6	167.6	2.80788	444.4	256.9	1.72986	2.15548	T06A1.1 /REP_DB=WormBase Gene ID /WP=CE18205 /TR=O61930 /GB=AAC17772.1 /SUBMIT=ST.LOUIS /CHR=5 /FEA=Sanger Annotation
	183039_at	167.4	66.7	2.50975	200.1	104	1.92404	2.1529	C18H9.3 /REP_DB=WormBase Gene ID /WP=CE01803 /TR=Q09482 /GB=AAC46688.1 /SUBMIT=ST.LOUIS /CHR=2 /FEA=Sanger Annotation
	178188_at	289	103.1	2.8031	372	204.1	1.82264	2.15169	ZK512.9 /REP_DB=WormBase Gene ID /WP=CE23462 /TR=Q9NA23 /GB=CAB76721.1 /SUBMIT=HINXTON /CHR=3 /FEA=Sanger Annotation
	182989_at	856.1	301.4	2.84041	699.4	421.6	1.65892	2.15145	Y22F5A.4 /REP_DB=WormBase Gene ID /WP=CE16605 /TR=O62415 /GB=CAA16323.1 /SUBMIT=HINXTON /CHR=5 /FEA=Sanger Annotation
	190551_at	246.2	64.8	3.79938	131.1	110.7	1.18428	2.14986	W01A8.6 /REP_DB=WormBase Gene ID /WP=CE06536 /TR=Q23099 /GB=CAA95852.1 /SUBMIT=HINXTON /CHR=1 /FEA=Sanger Annotation /DEF=carboxypeptidase b like
	175791_at	416.3	98.2	4.23931	258.6	215.8	1.19833	2.14936	g6425162 /REP_DB=GenBank Identifier /GB=AF139093.2 /PROTEIN_GB=AAD48771.1 /CHR=5 /FEA=Mapped Transcript /DEF=muscarinic acetylcholine receptor
	190962_s_at	244.8	90.9	2.69307	129.3	83.2	1.55409	2.14877	F37B1.8 /REP_DB=WormBase Gene ID /WP=CE09995 /TR=Q93701 /GB=CAB02294.1 /SUBMIT=HINXTON /CHR=2 /FEA=Sanger Annotation /DEF=glutathione S-transferase
	185959_at	203.4	82	2.48049	172	92.8	1.85345	2.1476	H09G03.2 /REP_DB=WormBase Gene ID /WP=CE19485 /TR=Q9TZ61 /GB=AAC68809.1 /SUBMIT=ST.LOUIS /CHR=3 /FEA=Sanger Annotation
	175115_at	2760.9	1111.1	2.48483	2261.5	1228.4	1.84101	2.14678	AV201849 /REP_DB=TREMBL Accession /GB=AV201849 /CHR=X /FEA=Genomic Cluster /DEF=Caenorhabditis elegans cDNA clone:yk542d4 : 5prime end, single read.
	193231_s_at	496.8	206.2	2.40931	494.9	256.1	1.93245	2.14514	B0564.6 /REP_DB=WormBase Gene ID /WP=CE05180 /TR=Q17531 /GB=CAA97768.1 /SUBMIT=HINXTON /CHR=4 /FEA=Sanger Annotation /DEF=Leucine Rich Repeat (2 copies) (2 domains)
	193829_at	80.5	45.8	1.75764	110.5	43.3	2.55196	2.14366	R03E9.4 /REP_DB=WormBase Gene ID /WP=CE04787 /GEN=irk-4 /TR=SW:P52192 /GB=AAC48070.1 /SUBMIT=ST.LOUIS /CHR=X /FEA=Sanger Annotation /DEF=inward rectifier potassium channel (IRK)
	179318_at	285.4	113.1	2.52343	242.2	133.1	1.81968	2.14297	F31D4.8 /REP_DB=WormBase Gene ID /WP=CE15934 /TR=O45423 /GB=CAB07376.1 /SUBMIT=HINXTON /CHR=5 /FEA=Sanger Annotation
	187302_at	85.3	6	14.2167	108.2	84.4	1.28199	2.14049	F37A4.6 /REP_DB=WormBase Gene ID /WP=CE00706 /TR=SW:P41884 /GB=AAA50634.1 /SUBMIT=ST.LOUIS /CHR=3 /FEA=Sanger Annotation
	175664_s_at	104.3	48	2.17292	107.6	51.2	2.10156	2.13609	g551486 /REP_DB=GenBank Identifier /GB=U10327.1 /PROTEIN_GB=AAC46583.1 /CHR=3 /FEA=Mapped Transcript /DEF=MAD homolog 1
	175668_s_at	444.4	449.2	0.989314	1752	580	3.02069	2.13408	g9965902 /REP_DB=GenBank Identifier /GB=AF288812.1 /PROTEIN_GB=AAG10199.1 /CHR=4 /FEA=Mapped Transcript /DEF=synembryn
	177125_at	140.1	82.5	1.69818	123.8	41.2	3.00485	2.13339	R13.4 /REP_DB=WormBase Gene ID /WP=CE06321 /TR=Q21970 /GB=CAA97439.1 /SUBMIT=HINXTON /CHR=4 /FEA=Sanger Annotation
	184746_at	94	40.3	2.33251	86	44.1	1.95011	2.1327	F52F10.2 /REP_DB=WormBase Gene ID /WP=CE19882 /TR=Q9UAR0 /GB=AAC69232.1 /SUBMIT=ST.LOUIS /CHR=5 /FEA=Sanger Annotation
	177037_at	87.4	47.9	1.82463	117	48	2.4375	2.13139	H08J11.B /REP_DB=WormBase Gene ID /WP=CE20946 /CHR=X /FEA=Sanger Annotation /DEF=(ST.LOUIS) protein_id:AAF35971.1
	176047_at	86.7	25.8	3.36047	135.1	78.3	1.72542	2.13064	Y105E8B.Q /REP_DB=WormBase Gene ID /WP=CE25169 /CHR=1 /FEA=Sanger Annotation /DEF=(HINXTON)
	175614_at	116	51	2.27451	168.7	82.7	2.0399	2.12939	g973209 /REP_DB=GenBank Identifier /GB=U26735.1 /PROTEIN_GB=AAA87551.1 /CHR=X /FEA=Mapped Transcript /DEF=MEC-2
	190156_s_at	417.3	188.1	2.2185	476.7	232.5	2.05032	2.12553	C48B4.1 /REP_DB=WormBase Gene ID /WP=CE00491 /TR=SW:P34355 /GB=CAA82376.1 /SUBMIT=HINXTON /CHR=3 /FEA=Sanger Annotation /DEF=Acyl-CoA oxidase I
	186998_at	337.7	102.8	3.28502	394.4	241.8	1.6311	2.12449	C35A5.5 /REP_DB=WormBase Gene ID /WP=CE05363 /TR=SW:Q18473 /GB=CAA94907.1 /SUBMIT=HINXTON /CHR=5 /FEA=Sanger Annotation
	189489_at	80.1	25.9	3.09266	91.1	54.7	1.66545	2.12407	R08E3.2 /REP_DB=WormBase Gene ID /WP=CE04823 /TR=Q21849 /GB=AAC48195.1 /SUBMIT=ST.LOUIS /CHR=X /FEA=Sanger Annotation /DEF=human tenascin-X
	181850_at	333.8	178.9	1.86585	407.3	170.2	2.39307	2.12289	C30B5.6 /REP_DB=WormBase Gene ID /WP=CE02525 /TR=Q18322 /GB=AAK31470.1 /SUBMIT=ST.LOUIS /CHR=2 /FEA=Sanger Annotation
	179849_s_at	545.5	326.8	1.66922	619.1	223	2.77623	2.11822	F32D1.3 /REP_DB=WormBase Gene ID /WP=CE09867 /TR=O16296 /GB=AAB65353.1 /SUBMIT=ST.LOUIS /CHR=5 /FEA=Sanger Annotation
	185033_at	419.5	131.3	3.19497	287.6	202.8	1.41815	2.11643	C41G11.2 /REP_DB=WormBase Gene ID /WP=CE06947 /TR=Q18562 /GB=AAA85744.1 /SUBMIT=ST.LOUIS /CHR=X /FEA=Sanger Annotation
	194229_x_at	264.1	87.8	3.00797	136.9	101.7	1.34612	2.11609	g385198 /REP_DB=GenBank Identifier /5_PRIME_EXT_ID=ZC416.8A /5_PRIME_EXT_DB=WormBase Gene ID /WB_GENE_ID=ZC416.8A /WP=CE17307 /CHR=4 /FEA=Genomic Cluster /GEN=unc-17 /DEF=acetylcholine transporter; amine transporter
	171914_x_at	214.7	115	1.86696	240	100.1	2.3976	2.1139	CEK105FXR_rc /REP_DB=TREMBL Accession /GB=D72596 /FEA=Transcript Cluster /DEF=C.elegans cDNA clone yk105f10 : 3prime end, single read.
	193462_at	137.5	88.2	1.55896	209.9	76.7	2.73664	2.10673	T19C4.6 /REP_DB=WormBase Gene ID /WP=CE06470 /GEN=gpa-1 /TR=Q22567 /GB=CAA99914.1 /SUBMIT=HINXTON /CHR=5 /FEA=Sanger Annotation /DEF=guanine nucleotide-binding protein
	185045_at	114.7	26.9	4.26394	112.9	81.2	1.39039	2.10546	F39H12.2 /REP_DB=WormBase Gene ID /WP=CE07209 /TR=Q20197 /GB=AAA83603.1 /SUBMIT=ST.LOUIS /CHR=X /FEA=Sanger Annotation
	179797_at	118.9	84.5	1.4071	115	26.6	4.32331	2.10531	F53A3.6 /REP_DB=WormBase Gene ID /WP=CE10888 /TR=O17222 /GB=AAB70991.1 /SUBMIT=ST.LOUIS /CHR=3 /FEA=Sanger Annotation
	180963_at	108.1	55.2	1.95833	102.8	45.1	2.27938	2.10269	Y43F8B.7 /REP_DB=WormBase Gene ID /WP=CE21892 /TR=Q9XWX2 /GB=CAA21514.1 /SUBMIT=HINXTON /CHR=5 /FEA=Sanger Annotation
	186872_s_at	170.8	51	3.34902	180.7	116.2	1.55508	2.10227	T21D12.9A /REP_DB=WormBase Gene ID /WP=CE28415 /TR=O16779 /GB=AAC48096.1 /SUBMIT=ST.LOUIS /CHR=4 /FEA=Sanger Annotation
	191393_s_at	271.1	69	3.92899	192.8	151.8	1.27009	2.101	Y53F4B.30 /REP_DB=WormBase Gene ID /WP=CE22417 /TR=Q9NAB3 /GB=CAB61104.1 /SUBMIT=HINXTON /CHR=2 /FEA=Sanger Annotation /DEF=glutathione-S-transferase
	187627_at	278.7	111.1	2.50855	188.2	111.2	1.69245	2.10031	F46F11.3 /REP_DB=WormBase Gene ID /WP=CE10600 /TR=SW:P91301 /GB=AAK21381.1 /SUBMIT=ST.LOUIS /CHR=1 /FEA=Sanger Annotation
	189329_s_at	80.4	22.1	3.63801	131.9	79.1	1.66751	2.09783	ZC443.1 /REP_DB=WormBase Gene ID /WP=CE27788 /TR=Q23320 /GB=CAA99947.2 /SUBMIT=HINXTON /CHR=5 /FEA=Sanger Annotation /DEF=aldose reductase
	176774_at	155.2	94.2	1.64756	96	25.6	3.75	2.09683	Y50D7A.4 /REP_DB=WormBase Gene ID /WP=CE26141 /GB=AAK68511.1 /SUBMIT=ST.LOUIS /CHR=3 /FEA=Sanger Annotation
	180454_s_at	192	58.1	3.30465	234.2	145.3	1.61184	2.09538	K03A11.5 /REP_DB=WormBase Gene ID /WP=CE18843 /TR=Q9XVU7 /GB=CAB00868.1 /SUBMIT=HINXTON /CHR=X /FEA=Sanger Annotation
	191274_s_at	452.7	116.1	3.89922	260.2	224.3	1.16005	2.0943	F23B2.11 /REP_DB=WormBase Gene ID /WP=CE09591 /TR=O02252 /GB=CAB05185.1 /SUBMIT=HINXTON /CHR=4 /FEA=Sanger Annotation /DEF=lysosomal carboxypeptidase
	185816_at	89.6	65.2	1.37423	137.6	43.3	3.17783	2.09401	F45E12.6 /REP_DB=WormBase Gene ID /WP=CE02742 /TR=Q20433 /GB=AAA68793.1 /SUBMIT=ST.LOUIS /CHR=2 /FEA=Sanger Annotation
	176172_at	114.6	47.2	2.42797	128.8	69.1	1.86397	2.09286	Y71H2AM.H /REP_DB=WormBase Gene ID /WP=CE22950 /CHR=3 /FEA=Sanger Annotation /DEF=(ST.LOUIS)
	179207_at	115.6	8.5	13.6	103.1	96	1.07396	2.09282	R06C1.6 /REP_DB=WormBase Gene ID /WP=CE18120 /TR=O62338 /GB=CAB03223.1 /SUBMIT=HINXTON /CHR=1 /FEA=Sanger Annotation
	172564_x_at	153.8	51.8	2.96911	87.8	63.7	1.37834	2.09177	F26A10.1 /REP_DB=WormBase Gene ID /WP=CE02691 /TR=Q19806 /GB=AAA68306.1 /SUBMIT=ST.LOUIS /CHR=X /FEA=Sanger Annotation
	173888_at	118.1	21.2	5.57075	90.2	78.4	1.15051	2.09137	CEK017B8R_rc /REP_DB=TREMBL Accession /5_PRIME_EXT_ID=F39B1.1 /5_PRIME_EXT_DB=WormBase Gene ID /GB=D32461 /WB_GENE_ID=F39B1.1 /WP=CE05832 /CHR=X /FEA=Genomic Cluster /DEF=phosphatidylinositol 3-kinase like; C.elegans cDNA clone yk17b8 : 3prime end, single read.
	192185_at	137.5	46.9	2.93177	193	111.2	1.73561	2.09045	ZK836.3 /REP_DB=WormBase Gene ID /WP=CE15419 /GEN=vab-8 /TR=Q23630 /GB=CAB01589.1 /SUBMIT=HINXTON /CHR=5 /FEA=Sanger Annotation /DEF=kinensin-like protein
	187623_at	108.4	68.3	1.58712	126.6	44.4	2.85135	2.08518	C01F6.7 /REP_DB=WormBase Gene ID /WP=CE02956 /CHR=4 /FEA=Sanger Annotation /DEF=(HINXTON) TR:Q17563 protein_id:CAA92440.1
	187548_s_at	173.6	55.7	3.1167	193.8	120.7	1.60563	2.08277	C32D5.6 /REP_DB=WormBase Gene ID /WP=CE01846 /TR=SW:Q09266 /GB=AAC46794.1 /SUBMIT=ST.LOUIS /CHR=2 /FEA=Sanger Annotation
	183978_at	173.4	108.2	1.60259	217.3	79.4	2.73678	2.08262	B0212.1 /REP_DB=WormBase Gene ID /WP=CE16767 /TR=O45067 /GB=AAC02566.1 /SUBMIT=ST.LOUIS /CHR=4 /FEA=Sanger Annotation
	176016_at	251.5	60	4.19167	257.2	184.3	1.39555	2.08228	M02H5.5 /REP_DB=WormBase Gene ID /WP=CE25954 /SUBMIT=ST.LOUIS /CHR=5 /FEA=Sanger Annotation
	185157_at	131.4	61.2	2.14706	113.6	56.7	2.00353	2.07803	Y75B8A.12 /REP_DB=WormBase Gene ID /WP=CE23024 /TR=Q9XW70 /GB=CAA22100.1 /SUBMIT=HINXTON /CHR=3 /FEA=Sanger Annotation
	173947_at	291.6	140.2	2.07989	197.8	95.6	2.06904	2.07549	AU115532_rc /REP_DB=TREMBL Accession /5_PRIME_EXT_ID=F13H8.5 /5_PRIME_EXT_DB=WormBase Gene ID /GB=AU115532 /WB_GENE_ID=F13H8.5 /WP=CE27128 /CHR=2 /FEA=Genomic Cluster /DEF=Phospholipase ADRAB-B (Rabbit); Caenorhabditis elegans cDNA clone:yk733g12 : 3prime end, single read.
	178372_at	175.4	74.7	2.34806	196.6	104.6	1.87954	2.07474	ZK829.3 /REP_DB=WormBase Gene ID /WP=CE27561 /TR=Q23620 /GB=CAA98073.2 /SUBMIT=HINXTON /CHR=4 /FEA=Sanger Annotation
	180972_at	173	55	3.14545	123.5	88	1.40341	2.07343	ZC395.1 /REP_DB=WormBase Gene ID /WP=CE01435 /TR=Q9GYF8 /GB=AAG00034.1 /SUBMIT=ST.LOUIS /CHR=3 /FEA=Sanger Annotation
	183151_at	173	70.8	2.4435	212.6	115.7	1.83751	2.06756	F42G8.7 /REP_DB=WormBase Gene ID /WP=CE17066 /TR=O44508 /GB=AAB92073.1 /SUBMIT=ST.LOUIS /CHR=4 /FEA=Sanger Annotation
	175736_at	954.8	655.1	1.45749	901.7	243.7	3.70004	2.06553	g2443297 /REP_DB=GenBank Identifier /GB=AB003486.1 /PROTEIN_GB=BAA22401.1 /CHR=1 /FEA=Mapped Transcript /DEF=G protein a(s) subunit
	189803_at	244.5	77.8	3.14267	264.8	169	1.56686	2.06361	F38B6.5 /REP_DB=WormBase Gene ID /WP=CE04518 /TR=Q20142 /GB=AAA81141.1 /SUBMIT=ST.LOUIS /CHR=X /FEA=Sanger Annotation /DEF=cuticular collagen
	185923_at	404.9	134.1	3.01939	323.5	219	1.47717	2.06287	R01B10.3 /REP_DB=WormBase Gene ID /WP=CE18090 /TR=O61974 /GB=AAC17765.1 /SUBMIT=ST.LOUIS /CHR=5 /FEA=Sanger Annotation
	175269_at	253.4	186.8	1.35653	657.4	255.3	2.57501	2.06017	AV200322_rc /REP_DB=TREMBL Accession /GB=AV200322 /CHR=X /FEA=Genomic Cluster /DEF=Caenorhabditis elegans cDNA clone:yk560e8 : 3prime end, single read.
	179613_at	178.3	17.8	10.0169	121.6	127.8	0.951487	2.05975	C50F4.8 /REP_DB=WormBase Gene ID /WP=CE05472 /TR=Q18743 /GB=CAA94743.1 /SUBMIT=HINXTON /CHR=5 /FEA=Sanger Annotation
	191331_at	247	112.2	2.20143	261.3	134.6	1.94131	2.05956	Y53F4B.31 /REP_DB=WormBase Gene ID /WP=CE22418 /TR=Q9NAB2 /GB=CAB61105.1 /SUBMIT=HINXTON /CHR=2 /FEA=Sanger Annotation /DEF=glutathione-S-transferase
	178236_s_at	169.7	59.1	2.8714	114.2	78.9	1.4474	2.05725	F58B3.1 /REP_DB=WormBase Gene ID /WP=CE06003 /TR=Q20964 /GB=CAA97797.1 /SUBMIT=HINXTON /CHR=4 /FEA=Sanger Annotation
	175719_at	169.2	97.5	1.73538	130.8	48.4	2.70248	2.0562	g3152405 /REP_DB=GenBank Identifier /GB=AB007817.1 /PROTEIN_GB=BAA28353.1 /CHR=3 /FEA=Mapped Transcript /DEF=matrix metalloproteinase
	192437_at	367.1	131.6	2.78951	364.3	224.3	1.62416	2.05507	F40E10.2 /REP_DB=WormBase Gene ID /WP=CE05838 /TR=Q20201 /GB=CAA93665.1 /SUBMIT=HINXTON /CHR=X /FEA=Sanger Annotation /DEF=sex-determining protein SOX3 like
	190136_at	194	15.5	12.5161	124.2	139.5	0.890323	2.0529	K11D12.9 /REP_DB=WormBase Gene ID /WP=CE12142 /TR=O44624 /GB=AAB94229.1 /SUBMIT=ST.LOUIS /CHR=5 /FEA=Sanger Annotation /DEF=zinc finger protein
	176680_at	172.6	23.1	7.47186	162.6	140.3	1.15895	2.05141	C45B2.2 /REP_DB=WormBase Gene ID /WP=CE02552 /GB=AAK68246.1 /SUBMIT=ST.LOUIS /CHR=X /FEA=Sanger Annotation
	178027_at	267.3	106.7	2.50515	265.7	153.2	1.73433	2.05079	R13H4.1 /REP_DB=WormBase Gene ID /WP=CE12800 /TR=P90948 /GB=CAB04654.1 /SUBMIT=HINXTON /CHR=5 /FEA=Sanger Annotation
	180899_at	143.2	63.7	2.24804	160.2	84.4	1.8981	2.04862	F23H12.7 /REP_DB=WormBase Gene ID /WP=CE05710 /TR=Q19765 /GB=CAA98944.1 /SUBMIT=HINXTON /CHR=5 /FEA=Sanger Annotation
	175546_at	178.3	75.5	2.36159	185.3	102.2	1.81311	2.04615	AV183949_rc /REP_DB=TREMBL Accession /GB=AV183949 /CHR=1 /FEA=Genomic Cluster /DEF=Caenorhabditis elegans cDNA clone:yk658c10 : 3prime end, single read.
	175710_s_at	459.5	215.5	2.13225	548.1	277.2	1.97727	2.04506	g9857634 /REP_DB=GenBank Identifier /GB=AB038499.1 /PROTEIN_GB=BAB11964.1 /CHR=X /FEA=Mapped Transcript /DEF=galectin LEC-8
	190858_s_at	812.7	360.1	2.25687	793.6	425.7	1.86422	2.04416	M01F1.5 /REP_DB=WormBase Gene ID /WP=CE18064 /TR=Q21455 /GB=CAA86519.1 /SUBMIT=HINXTON /CHR=3 /FEA=Sanger Annotation /DEF=glucose transport protein
	179078_s_at	802.3	306.4	2.61847	837.4	495.9	1.68865	2.04375	F54C9.3 /REP_DB=WormBase Gene ID /WP=CE02253 /TR=Q20753 /GB=CAA90249.1 /SUBMIT=HINXTON /CHR=2 /FEA=Sanger Annotation
	192541_s_at	1678.7	847.9	1.97983	1706.1	812.2	2.10059	2.03891	C26B2.3 /REP_DB=WormBase Gene ID /WP=CE17474 /GEN=nhr-31 /TR=SW:Q18192 /GB=AAC24263.1 /SUBMIT=ST.LOUIS /CHR=4 /FEA=Sanger Annotation /DEF=zinc finger protein
	180286_at	204.1	65.4	3.1208	152.7	109.6	1.39325	2.03886	W03D8.5 /REP_DB=WormBase Gene ID /WP=CE18325 /TR=O44999 /GB=AAK21491.1 /SUBMIT=ST.LOUIS /CHR=1 /FEA=Sanger Annotation
	179439_s_at	468.6	145.8	3.21399	379.6	270.3	1.40437	2.03845	F11E6.3 /REP_DB=WormBase Gene ID /WP=CE19783 /TR=Q9U3J8 /GB=CAB62800.1 /SUBMIT=HINXTON /CHR=4 /FEA=Sanger Annotation
	181591_at	95.2	44.6	2.13453	135.2	68.6	1.97085	2.03534	F38E11.4 /REP_DB=WormBase Gene ID /WP=CE03296 /TR=Q20167 /GB=CAA92773.1 /SUBMIT=HINXTON /CHR=4 /FEA=Sanger Annotation
	190641_s_at	723.6	269.4	2.68597	666.7	414.4	1.60883	2.0332	T14E8.1 /REP_DB=WormBase Gene ID /WP=CE04956 /TR=Q22489 /GB=AAA82385.1 /SUBMIT=ST.LOUIS /CHR=X /FEA=Sanger Annotation /DEF=protein-tyrosine kinase
	193991_at	156	70.6	2.20963	234.5	121.6	1.92845	2.03174	F41G3.3 /REP_DB=WormBase Gene ID /WP=CE01287 /TR=Q20292 /GB=AAA81110.1 /SUBMIT=ST.LOUIS /CHR=2 /FEA=Sanger Annotation /DEF=calcium channel protein alpha-1 chain isoform (PIR:A41098) (weak)
	185257_at	141.3	68.3	2.06881	109.4	55.1	1.98548	2.0316	Y75B8A.23 /REP_DB=WormBase Gene ID /WP=CE23034 /TR=Q9XW64 /GB=CAA22107.1 /SUBMIT=HINXTON /CHR=3 /FEA=Sanger Annotation
	188015_at	600.7	248.7	2.41536	444.8	266	1.67218	2.03128	T14F9.4 /REP_DB=WormBase Gene ID /WP=CE07500 /GEN=peb-1 /TR=Q22491 /GB=AAA91262.1 /SUBMIT=ST.LOUIS /CHR=X /FEA=Sanger Annotation
	174414_at	177.2	65.7	2.69711	252.6	146.1	1.72895	2.02927	C55839_rc /REP_DB=TREMBL Accession /GB=C55839 /CHR=2 /FEA=Genomic Cluster /DEF=C.elegans cDNA clone yk223d5 : 3prime end, single read.
	183913_s_at	201.5	73.6	2.73777	159.2	104.3	1.52637	2.02754	T10E9.3 /REP_DB=WormBase Gene ID /WP=CE13547 /TR=O01603 /GB=AAB52471.1 /SUBMIT=ST.LOUIS /CHR=1 /FEA=Sanger Annotation
	181830_at	135.8	95.5	1.42199	188.6	64.5	2.92403	2.0275	E04F6.2 /REP_DB=WormBase Gene ID /WP=CE01214 /TR=Q19060 /GB=AAA68360.1 /SUBMIT=ST.LOUIS /CHR=2 /FEA=Sanger Annotation
	189596_at	296.4	146.6	2.02183	350	172.5	2.02899	2.0257	F56A6.2 /REP_DB=WormBase Gene ID /WP=CE23779 /GEN=hum-7 /TR=Q9GZG6 /GB=AAF99977.1 /SUBMIT=ST.LOUIS /CHR=1 /FEA=Sanger Annotation /DEF=myosin
	174365_s_at	100.6	37.9	2.65435	210.7	115.9	1.81795	2.02406	C55196_rc /REP_DB=TREMBL Accession /GB=C55196 /CHR=3 /FEA=Genomic Cluster /DEF=C.elegans cDNA clone yk430b4 : 3prime end, single read.
	181426_at	89.9	58.3	1.54202	143.9	57.3	2.51134	2.02249	F41E6.1 /REP_DB=WormBase Gene ID /WP=CE10244 /TR=O16464 /GB=AAB65963.1 /SUBMIT=ST.LOUIS /CHR=5 /FEA=Sanger Annotation
	181046_s_at	3505.5	1310.2	2.67555	2971.4	1893.3	1.56943	2.02182	T08A9.9 /REP_DB=WormBase Gene ID /WP=CE04924 /TR=Q22339 /GB=AAA81417.1 /SUBMIT=ST.LOUIS /CHR=X /FEA=Sanger Annotation
	174748_at	764.6	268.9	2.84344	742.1	477.1	1.55544	2.01971	CEK043C7R_rc /REP_DB=TREMBL Accession /GB=D34251 /CHR=2 /FEA=Genomic Cluster /DEF=C.elegans cDNA clone yk43c7 : 3prime end, single read.
	186999_at	313.9	141	2.22624	265.9	146.1	1.81999	2.01951	Y45G12C.7 /REP_DB=WormBase Gene ID /WP=CE20501 /TR=Q9UAU5 /GB=AAF60583.1 /SUBMIT=ST.LOUIS /CHR=5 /FEA=Sanger Annotation
	179704_at	334.2	109.5	3.05205	267	188.2	1.4187	2.01948	C16D9.4 /REP_DB=WormBase Gene ID /WP=CE06840 /TR=Q22898 /GB=AAB18284.1 /SUBMIT=ST.LOUIS /CHR=5 /FEA=Sanger Annotation
	182494_at	230.8	106.3	2.17121	390.8	201.6	1.93849	2.01884	C29A12.6 /REP_DB=WormBase Gene ID /WP=CE20535 /TR=Q18290 /GB=CAA98248.1 /SUBMIT=HINXTON /CHR=5 /FEA=Sanger Annotation
	175816_at	126.3	36.2	3.48895	185.8	118.5	1.56793	2.01745	g3982784 /REP_DB=GenBank Identifier /GB=AF079899.1 /PROTEIN_GB=AAC83661.1 /CHR=3 /FEA=Mapped Transcript /DEF=sodium- and chloride-dependent antidepressant-and cocaine-sensitive dopamine transporter
	176861_at	148.9	93.9	1.58573	171.1	65	2.63231	2.01385	ZK616.A /REP_DB=WormBase Gene ID /WP=CE26343 /CHR=4 /FEA=Sanger Annotation /DEF=(ST.LOUIS) protein_id:AAF60942.1
	190584_at	103.5	47.2	2.1928	99.7	53.9	1.84972	2.00989	C09G5.4 /REP_DB=WormBase Gene ID /WP=CE01484 /GEN=col-39 /TR=SW:Q09455 /GB=CAA86757.1 /SUBMIT=HINXTON /CHR=2 /FEA=Sanger Annotation /DEF=collagen
	186108_at	198.3	110.1	1.80109	232.6	104.5	2.22584	2.00792	Y57G11A.4 /REP_DB=WormBase Gene ID /WP=CE14914 /TR=O18222 /GB=CAB16497.1 /SUBMIT=HINXTON /CHR=4 /FEA=Sanger Annotation
	184238_at	257.5	95.9	2.68509	188.3	126.3	1.49089	2.0063	F49E10.4 /REP_DB=WormBase Gene ID /WP=CE07265 /TR=Q20597 /GB=AAC69108.1 /SUBMIT=ST.LOUIS /CHR=X /FEA=Sanger Annotation
	189595_s_at	228.8	80.4	2.84577	164.6	116.1	1.41774	2.00204	K10C2.3 /REP_DB=WormBase Gene ID /WP=CE04749 /TR=Q94271 /GB=AAK39258.1 /SUBMIT=ST.LOUIS /CHR=X /FEA=Sanger Annotation /DEF=aspartyl protease
	179424_at	597.4	213	2.80469	570.6	370.5	1.54008	2.00171	F27C8.4 /REP_DB=WormBase Gene ID /WP=CE03269 /TR=Q19837 /GB=CAA92462.1 /SUBMIT=HINXTON /CHR=4 /FEA=Sanger Annotation
	187061_at	157.1	86.2	1.82251	164.4	74.5	2.20671	2.00062	Y57A10A.24 /REP_DB=WormBase Gene ID /WP=CE25506 /TR=Q9U211 /GB=CAB60767.1 /SUBMIT=HINXTON /CHR=2 /FEA=Sanger Annotation
	180212_at	167.8	35.1	4.78063	161.5	129.5	1.2471	2.00061	C44B7.6 /REP_DB=WormBase Gene ID /WP=CE02544 /TR=Q18595 /GB=AAA68337.1 /SUBMIT=ST.LOUIS /CHR=2 /FEA=Sanger Annotation
	193016_s_at	1307	565	2.31327	942.3	560	1.68268	1.99938	Y38F1A.6 /REP_DB=WormBase Gene ID /WP=CE24222 /TR=Q9U2M4 /GB=CAA21631.2 /SUBMIT=HINXTON /CHR=2 /FEA=Sanger Annotation /DEF=Iron-containing alcohol dehydrogenases
	173027_s_at	157.2	71	2.21408	394.8	205.2	1.92398	1.99855	C30050_rc /REP_DB=TREMBL Accession /FEA=EST Transcript /REVCOMP /GB=C30050 /DEF=C.elegans cDNA clone yk197a7 : 3prime end, single read.
	179053_at	410.1	185.3	2.21317	302.2	171.3	1.76416	1.99748	T28F4.4 /REP_DB=WormBase Gene ID /WP=CE06526 /TR=Q22853 /GB=CAA96695.1 /SUBMIT=HINXTON /CHR=1 /FEA=Sanger Annotation
	186365_at	207	97.8	2.11656	188.7	100.3	1.88136	1.99748	C53C11.2 /REP_DB=WormBase Gene ID /WP=CE04265 /TR=P91185 /GB=AAB42307.1 /SUBMIT=ST.LOUIS /CHR=X /FEA=Sanger Annotation
	185108_at	234.5	102.9	2.27891	310.2	169.8	1.82686	1.99743	F36F12.1 /REP_DB=WormBase Gene ID /WP=CE17781 /TR=O76403 /GB=AAC19200.1 /SUBMIT=ST.LOUIS /CHR=5 /FEA=Sanger Annotation
	173691_s_at	152.9	62.8	2.43471	136.1	82	1.65976	1.99586	AU111378 /REP_DB=TREMBL Accession /5_PRIME_EXT_ID=ZK688.2 /5_PRIME_EXT_DB=WormBase Gene ID /GB=AU111378 /WB_GENE_ID=ZK688.2 /WP=CE00460 /CHR=3 /FEA=Genomic Cluster /DEF=Caenorhabditis elegans cDNA clone:yk729b7 : 5prime end, single read.
	172375_x_at	488.2	174.9	2.79131	380.9	260.7	1.46107	1.99518	B0213.4 /REP_DB=WormBase Gene ID /WP=CE16775 /TR=O44664 /GB=AAC47929.1 /SUBMIT=ST.LOUIS /CHR=5 /FEA=Sanger Annotation
	174460_at	746.1	443.9	1.68078	978.8	421.6	2.32163	1.99295	C36465_rc /REP_DB=TREMBL Accession /GB=C36465 /CHR=4 /FEA=Genomic Cluster /DEF=C.elegans cDNA clone yk457f10 : 3prime end, single read.
	182203_at	151.4	54.9	2.75774	179.5	111.2	1.61421	1.99217	K03E6.4 /REP_DB=WormBase Gene ID /WP=CE07330 /TR=Q21191 /GB=AAC69043.1 /SUBMIT=ST.LOUIS /CHR=X /FEA=Sanger Annotation
	191846_s_at	1421.6	660.6	2.15198	1340.4	726	1.84628	1.99192	F29F11.1 /REP_DB=WormBase Gene ID /WP=CE05767 /TR=SW:Q19905 /GB=CAA98269.1 /SUBMIT=HINXTON /CHR=5 /FEA=Sanger Annotation /DEF=UDP-glucose dehydrogenase
	180883_at	134.9	53.8	2.50743	138.6	83.6	1.65789	1.99054	Y42A5A.3 /REP_DB=WormBase Gene ID /WP=CE20257 /TR=Q9XWZ5 /GB=CAA21486.1 /SUBMIT=HINXTON /CHR=5 /FEA=Sanger Annotation
	180985_s_at	485.9	223.1	2.17795	463.6	254.1	1.82448	1.98973	F46G10.2 /REP_DB=WormBase Gene ID /WP=CE02238 /TR=Q20477 /GB=CAA90543.1 /SUBMIT=HINXTON /CHR=X /FEA=Sanger Annotation
	182960_at	218.3	143.1	1.52551	388.8	162.2	2.39704	1.98854	F48D6.3 /REP_DB=WormBase Gene ID /WP=CE07260 /TR=Q20561 /GB=AAB00595.1 /SUBMIT=ST.LOUIS /CHR=X /FEA=Sanger Annotation
	176980_at	159.2	82.9	1.92039	139.1	67.2	2.06994	1.98734	Y67D8C.C /REP_DB=WormBase Gene ID /WP=CE26232 /CHR=4 /FEA=Sanger Annotation /DEF=(ST.LOUIS) protein_id:AAG23371.1
	181683_at	280.4	100.7	2.78451	203.7	142.9	1.42547	1.98727	M03E7.2 /REP_DB=WormBase Gene ID /WP=CE07395 /TR=Q21498 /GB=AAB00725.1 /SUBMIT=ST.LOUIS /CHR=5 /FEA=Sanger Annotation
	176781_at	86.5	50.7	1.70611	138.7	62.7	2.21212	1.98589	C46C11.2 /REP_DB=WormBase Gene ID /WP=CE27860 /GB=AAK68254.1 /SUBMIT=ST.LOUIS /CHR=X /FEA=Sanger Annotation
	183450_at	136.2	66.2	2.0574	90.3	47.9	1.88518	1.9851	F25B4.9 /REP_DB=WormBase Gene ID /WP=CE09627 /TR=Q22966 /GB=AAB37085.1 /SUBMIT=ST.LOUIS /CHR=5 /FEA=Sanger Annotation
	172385_x_at	242.8	141.8	1.71227	262	112.7	2.32476	1.9835	F41G3.1 /REP_DB=WormBase Gene ID /WP=CE01282 /TR=Q20295 /GB=AAA81113.1 /SUBMIT=ST.LOUIS /CHR=2 /FEA=Sanger Annotation
	181097_at	141.8	47.4	2.99156	113.2	81.2	1.39409	1.98289	T21H3.1 /REP_DB=WormBase Gene ID /WP=CE13898 /TR=O16308 /GB=AAB65367.1 /SUBMIT=ST.LOUIS /CHR=5 /FEA=Sanger Annotation
	176599_at	270.8	106.4	2.54511	151.6	106.8	1.41948	1.98124	R12B2.1 /REP_DB=WormBase Gene ID /WP=CE25077 /GEN=sma-4 /SUBMIT=ST.LOUIS /CHR=3 /FEA=Sanger Annotation
	175027_at	379.4	156.4	2.42583	281.4	177.2	1.58804	1.98082	CEK110AYR_rc /REP_DB=TREMBL Accession /GB=D72836 /CHR=X /FEA=Genomic Cluster /DEF=C.elegans cDNA clone yk110a11 : 3prime end, single read.
	192994_s_at	226.8	99.3	2.28399	274.5	153.9	1.78363	1.97986	C03G6.18 /REP_DB=WormBase Gene ID /WP=CE07892 /GEN=srp-5 /TR=O01461 /GB=AAB52317.1 /SUBMIT=ST.LOUIS /CHR=5 /FEA=Sanger Annotation /DEF=serine protease inhibitor
	194138_s_at	373.5	163.6	2.28301	463.6	259.5	1.78651	1.97849	F58A3.2 /REP_DB=WormBase Gene ID /WP=CE28238 /GEN=egl-15 /TR=Q93804 /GB=CAB02673.2 /SUBMIT=HINXTON /CHR=X /FEA=Sanger Annotation /DEF=IG (immunoglobulin) superfamily (3 domains), protein tyrosine kinase (fibroblast growth factor subfamily)
	182927_at	363.1	85.7	4.23687	196.8	197.3	0.997466	1.97845	K01D12.5 /REP_DB=WormBase Gene ID /WP=CE06044 /TR=Q21095 /GB=CAA99872.1 /SUBMIT=HINXTON /CHR=5 /FEA=Sanger Annotation
	192531_s_at	142.2	89.8	1.58352	263.8	115.6	2.28201	1.97663	C09E10.2B /REP_DB=WormBase Gene ID /WP=CE08039 /GEN=dgk-1 /TR=Q17860 /GB=AAC48135.1 /SUBMIT=ST.LOUIS /CHR=X /FEA=Sanger Annotation /DEF=diacylglycerol kinase
	187255_at	430.4	301.7	1.42658	216.2	25.5	8.47843	1.97616	D2024.3 /REP_DB=WormBase Gene ID /WP=CE04292 /TR=SW:P49191 /GB=AAA82288.1 /SUBMIT=ST.LOUIS /CHR=4 /FEA=Sanger Annotation
	176346_s_at	288.8	130.2	2.21813	252	143.5	1.7561	1.97589	Y38C1AB.9 /REP_DB=WormBase Gene ID /WP=CE26071 /CHR=4 /FEA=Sanger Annotation /DEF=(ST.LOUIS)
	186055_at	296.2	106.7	2.77601	213	151.1	1.40966	1.97517	F09D12.1 /REP_DB=WormBase Gene ID /WP=CE16971 /TR=O44471 /GB=AAB92033.1 /SUBMIT=ST.LOUIS /CHR=4 /FEA=Sanger Annotation
	191129_s_at	335.2	153.2	2.18799	360.1	199	1.80955	1.97416	ZK1321.2 /REP_DB=WormBase Gene ID /WP=CE06683 /TR=Q09658 /GB=CAA88477.1 /SUBMIT=HINXTON /CHR=2 /FEA=Sanger Annotation /DEF=potassium channel protein
	188035_at	238	145.1	1.64025	314.1	134.7	2.33185	1.9732	K07A12.6 /REP_DB=WormBase Gene ID /WP=CE11874 /GEN=hot-5 /TR=O17937 /GB=CAB03181.1 /SUBMIT=HINXTON /CHR=1 /FEA=Sanger Annotation
	178582_at	404.9	171.4	2.36231	368.5	220.6	1.67044	1.97296	C47F8.7 /REP_DB=WormBase Gene ID /WP=CE17576 /TR=O62110 /GB=CAA15834.1 /SUBMIT=HINXTON /CHR=1 /FEA=Sanger Annotation
	184857_at	135.8	27.2	4.99265	166.4	126	1.32063	1.97258	C04E6.12 /REP_DB=WormBase Gene ID /WP=CE07917 /TR=O01471 /GB=AAK39143.1 /SUBMIT=ST.LOUIS /CHR=5 /FEA=Sanger Annotation
	182671_at	162.4	75.4	2.15385	156.9	86.5	1.81387	1.97221	F12D9.1 /REP_DB=WormBase Gene ID /WP=CE02633 /TR=Q19362 /GB=AAA80429.1 /SUBMIT=ST.LOUIS /CHR=X /FEA=Sanger Annotation
	180476_at	196.2	39.7	4.94207	81.8	101.3	0.807502	1.97163	K07E1.1 /REP_DB=WormBase Gene ID /WP=CE02007 /TR=Q09407 /GB=AAC46708.1 /SUBMIT=ST.LOUIS /CHR=2 /FEA=Sanger Annotation
	192278_s_at	412.1	177.4	2.323	492.2	281.6	1.74787	1.97015	T16A9.4 /REP_DB=WormBase Gene ID /WP=CE18259 /TR=SW:Q22523 /GB=CAB00879.1 /SUBMIT=HINXTON /CHR=5 /FEA=Sanger Annotation /DEF=endothelin converting enzyme 1
	191782_s_at	230.3	86.2	2.67169	92.7	77.8	1.19152	1.96951	F35C12.2 /REP_DB=WormBase Gene ID /WP=CE28020 /GEN=ncx-4 /TR=P90858 /GB=CAB03047.2 /SUBMIT=HINXTON /CHR=1 /FEA=Sanger Annotation /DEF=Na-Ca,K exchanger
	174391_at	81.7	48.3	1.69151	134.3	61.4	2.1873	1.96901	C54271_rc /REP_DB=TREMBL Accession /GB=C54271 /CHR=4 /FEA=Genomic Cluster /DEF=C.elegans cDNA clone yk355d6 : 3prime end, single read.
	179086_s_at	319.6	112.6	2.83837	198.6	150.6	1.31873	1.96884	B0379.1 /REP_DB=WormBase Gene ID /WP=CE20452 /TR=Q9XU45 /GB=CAB05896.1 /SUBMIT=HINXTON /CHR=1 /FEA=Sanger Annotation
	175094_s_at	5225.5	2431.3	2.14926	5524.7	3029	1.82394	1.96879	AV196817 /REP_DB=TREMBL Accession /GB=AV196817 /CHR=2 /FEA=Genomic Cluster /DEF=Caenorhabditis elegans cDNA clone:yk658h2 : 5prime end, single read.
	175770_s_at	209.6	70.5	2.97305	280.6	178.5	1.57199	1.96867	g3002916 /REP_DB=GenBank Identifier /GB=AF042398.1 /PROTEIN_GB=AAC08949.1 /CHR=X /FEA=Mapped Transcript /DEF=FMRFamide-like peptide 11b
	182303_at	176.8	97.4	1.8152	277.9	133.6	2.08009	1.9684	F28H1.4 /REP_DB=WormBase Gene ID /WP=CE09769 /TR=O01539 /GB=AAB52340.1 /SUBMIT=ST.LOUIS /CHR=1 /FEA=Sanger Annotation
	189954_at	96.6	41.1	2.35036	121.6	69.8	1.74212	1.96754	Y95B8A.10 /REP_DB=WormBase Gene ID /WP=CE23151 /TR=Q9N2V9 /GB=AAF60898.1 /SUBMIT=ST.LOUIS /CHR=1 /FEA=Sanger Annotation /DEF=phosphodiesterase
	173466_s_at	543.8	224.4	2.42335	326	217.7	1.49747	1.96743	g3002910 /REP_DB=GenBank Identifier /5_PRIME_EXT_ID=C36H8.3 /5_PRIME_EXT_DB=WormBase Gene ID /WB_GENE_ID=C36H8.3 /WP=CE05382 /CHR=4 /FEA=Genomic Cluster /GEN=flp-9 /DEF=FMRFamide-like peptide 9
	191567_at	121.2	54.3	2.23204	130	73.4	1.77112	1.96711	F55D10.5 /REP_DB=WormBase Gene ID /WP=CE04660 /TR=Q20828 /GB=AAA81730.1 /SUBMIT=ST.LOUIS /CHR=X /FEA=Sanger Annotation /DEF=Ligand-gated ionic channel
	181149_at	416.9	190.4	2.1896	354.3	201.8	1.7557	1.96634	F40A3.1 /REP_DB=WormBase Gene ID /WP=CE10142 /TR=O16267 /GB=AAB65321.1 /SUBMIT=ST.LOUIS /CHR=5 /FEA=Sanger Annotation
	180106_at	390.1	168.6	2.31376	233.3	148.5	1.57104	1.96594	F29A7.4 /REP_DB=WormBase Gene ID /WP=CE09775 /TR=O16206 /GB=AAB65274.1 /SUBMIT=ST.LOUIS /CHR=2 /FEA=Sanger Annotation
	181558_at	108.5	39.7	2.733	98	65.4	1.49847	1.9648	C30B5.5 /REP_DB=WormBase Gene ID /WP=CE02524 /TR=Q18321 /GB=AAK31469.1 /SUBMIT=ST.LOUIS /CHR=2 /FEA=Sanger Annotation
	180717_at	126.7	55.9	2.26655	159.9	90.2	1.77273	1.96167	F46H5.5 /REP_DB=WormBase Gene ID /WP=CE04591 /TR=Q20488 /GB=AAB37026.1 /SUBMIT=ST.LOUIS /CHR=X /FEA=Sanger Annotation
	188293_at	118.8	61	1.94754	83.7	42.3	1.97872	1.96031	C30F2.1 /REP_DB=WormBase Gene ID /WP=CE17480 /TR=Q18327 /GB=CAA94580.1 /SUBMIT=HINXTON /CHR=X /FEA=Sanger Annotation /DEF=collagen
	192193_at	162	53.9	3.00557	227	144.6	1.56985	1.9597	F43C9.2 /REP_DB=WormBase Gene ID /WP=CE04565 /TR=Q20358 /GB=AAA81468.1 /SUBMIT=ST.LOUIS /CHR=X /FEA=Sanger Annotation /DEF=EF-hand calcium binding protein
	194230_x_at	498.7	67	7.44328	269.7	325.6	0.828317	1.95721	AU115274_rc /REP_DB=TREMBL Accession /GB=AU115274 /CHR=3 /FEA=Genomic Cluster /DEF=Caenorhabditis elegans cDNA clone:yk730b12 : 3prime end, single read.
	175512_s_at	222.4	92	2.41739	261.6	155.3	1.68448	1.95714	AU113188_rc /REP_DB=TREMBL Accession /GB=AU113188 /CHR=1 /FEA=Genomic Cluster /DEF=Caenorhabditis elegans cDNA clone:yk704b12 : 3prime end, single read.
	179763_s_at	108.1	47.3	2.28541	120.8	69.7	1.73314	1.95641	R04E5.2 /REP_DB=WormBase Gene ID /WP=CE25966 /TR=Q9GYL2 /GB=AAG00012.1 /SUBMIT=ST.LOUIS /CHR=X /FEA=Sanger Annotation
	188119_at	210.2	67.3	3.12333	223.9	154.7	1.44732	1.95541	F11C3.2 /REP_DB=WormBase Gene ID /WP=CE20668 /GEN=unc-122 /TR=O18685 /GB=CAB04088.1 /SUBMIT=HINXTON /CHR=1 /FEA=Sanger Annotation
	172654_x_at	582.6	215.4	2.70474	328	250.3	1.31043	1.95534	Y71F9B.13A /REP_DB=WormBase Gene ID /WP=CE25566 /TR=Q9N4F9 /GB=AAF36024.1 /SUBMIT=ST.LOUIS /CHR=1 /FEA=Sanger Annotation
	192886_s_at	110.1	76	1.44868	195.8	80.7	2.42627	1.95214	ZK524.3 /REP_DB=WormBase Gene ID /WP=CE23463 /TR=Q23511 /GB=CAA98144.2 /SUBMIT=HINXTON /CHR=1 /FEA=Sanger Annotation /DEF=leucyl-tRNA synthetase (mitochondrial)
	186057_at	104	69.1	1.50507	106.6	38.8	2.74742	1.95181	Y95B8A.9 /REP_DB=WormBase Gene ID /WP=CE25638 /TR=Q9N2W2 /GB=AAF60908.1 /SUBMIT=ST.LOUIS /CHR=1 /FEA=Sanger Annotation
	175093_at	340.3	106.3	3.20132	396.9	271.6	1.46134	1.95078	AV202131 /REP_DB=TREMBL Accession /GB=AV202131 /CHR=X /FEA=Genomic Cluster /DEF=Caenorhabditis elegans cDNA clone:yk546c1 : 5prime end, single read.
	178004_at	275.8	179.3	1.5382	306.1	119.1	2.57011	1.95007	F53A2.9 /REP_DB=WormBase Gene ID /WP=CE16101 /TR=O45554 /GB=CAB04457.1 /SUBMIT=HINXTON /CHR=3 /FEA=Sanger Annotation
	191653_at	108.9	43.1	2.52668	142.2	85.7	1.65928	1.94953	T28A11.11 /REP_DB=WormBase Gene ID /WP=CE17270 /TR=P91505 /GB=AAC48132.1 /SUBMIT=ST.LOUIS /CHR=5 /FEA=Sanger Annotation /DEF=glutathione S-transferase
	174952_s_at	664.4	289.9	2.29182	550.7	333.8	1.64979	1.94821	CEK123C9R_rc /REP_DB=TREMBL Accession /GB=D66771 /CHR=1 /FEA=Genomic Cluster /DEF=C.elegans cDNA clone yk123c9 : 3prime end, single read.
	189320_at	189.8	65.7	2.88889	200.1	134.6	1.48663	1.94658	Y41G9A.3 /REP_DB=WormBase Gene ID /WP=CE24271 /TR=Q9N501 /GB=AAF60550.1 /SUBMIT=ST.LOUIS /CHR=X /FEA=Sanger Annotation /DEF=protein kinase
	177045_at	82.5	42.9	1.92308	89.3	45.4	1.96696	1.94564	Y55F3BR.F /REP_DB=WormBase Gene ID /WP=CE22539 /CHR=4 /FEA=Sanger Annotation /DEF=(ST.LOUIS) protein_id:AAF59604.1
	186383_at	502.9	120.3	4.18038	366.8	326.9	1.12206	1.94477	T19D12.4 /REP_DB=WormBase Gene ID /WP=CE17238 /TR=O76836 /GB=AAC24429.1 /SUBMIT=ST.LOUIS /CHR=2 /FEA=Sanger Annotation
	172405_x_at	952.1	455	2.09253	891	493	1.8073	1.9442	R09B5.8 /REP_DB=WormBase Gene ID /WP=CE12632 /TR=O44612 /GB=AAB94209.1 /SUBMIT=ST.LOUIS /CHR=5 /FEA=Sanger Annotation
	185207_at	181	61	2.96721	171.7	120.6	1.42371	1.94218	F01E11.2 /REP_DB=WormBase Gene ID /WP=CE04328 /TR=Q19081 /GB=AAA83571.1 /SUBMIT=ST.LOUIS /CHR=X /FEA=Sanger Annotation
	181216_s_at	142.3	31	4.59032	106.1	96.9	1.09494	1.94214	Y53H1B.2 /REP_DB=WormBase Gene ID /WP=CE24431 /TR=Q9TVV4 /GB=CAB60416.1 /SUBMIT=HINXTON /CHR=1 /FEA=Sanger Annotation
	182283_at	424.8	177.1	2.39864	279	185.3	1.50567	1.94205	F18E9.3 /REP_DB=WormBase Gene ID /WP=CE02660 /TR=Q19568 /GB=AAA68809.1 /SUBMIT=ST.LOUIS /CHR=X /FEA=Sanger Annotation
	177148_s_at	228.3	98.7	2.31307	172.9	108.1	1.59944	1.94004	T01A4.1B /REP_DB=WormBase Gene ID /WP=CE25977 /SUBMIT=ST.LOUIS /CHR=1 /FEA=Sanger Annotation /DEF=guanylyl cyclase
	183752_at	436	155.1	2.81109	347.1	248.7	1.39566	1.93933	T12A2.1 /REP_DB=WormBase Gene ID /WP=CE07478 /TR=Q22419 /GB=AAC24449.1 /SUBMIT=ST.LOUIS /CHR=3 /FEA=Sanger Annotation
	186659_s_at	153.9	49.2	3.12805	97.9	80.7	1.21314	1.93841	Y38C1AB.2 /REP_DB=WormBase Gene ID /WP=CE25253 /TR=Q9N2K9 /GB=AAF60498.1 /SUBMIT=ST.LOUIS /CHR=4 /FEA=Sanger Annotation
	186532_at	254.2	164.7	1.54341	286	114.1	2.50657	1.93759	Y71H10A.2 /REP_DB=WormBase Gene ID /WP=CE20354 /TR=Q9TZL9 /GB=AAC67415.1 /SUBMIT=ST.LOUIS /CHR=X /FEA=Sanger Annotation
	176008_at	144.3	52.3	2.75908	171.8	111	1.54775	1.9357	C30F8.3 /REP_DB=WormBase Gene ID /WP=CE25797 /SUBMIT=ST.LOUIS /CHR=1 /FEA=Sanger Annotation
	186726_at	775.7	210.5	3.68504	588.5	494.7	1.18961	1.93449	Y38E10A.13 /REP_DB=WormBase Gene ID /WP=CE21593 /TR=Q9NAJ8 /GB=CAB54404.1 /SUBMIT=HINXTON /CHR=2 /FEA=Sanger Annotation
	184779_at	143.7	68.2	2.10704	134.2	75.5	1.77748	1.93389	T27A10.2 /REP_DB=WormBase Gene ID /WP=CE07552 /TR=Q22821 /GB=AAB52501.1 /SUBMIT=ST.LOUIS /CHR=X /FEA=Sanger Annotation
	183696_at	836	275.2	3.03779	546.1	439.8	1.2417	1.93301	ZK1010.4 /REP_DB=WormBase Gene ID /WP=CE15501 /TR=O18283 /GB=CAB04970.1 /SUBMIT=HINXTON /CHR=3 /FEA=Sanger Annotation
	173434_at	744.2	319.5	2.32926	880.4	521.3	1.68885	1.93221	g1399720-REP_DB=GenBank Identifier /5_PRIME_EXT_ID=g1399720 /5_PRIME_EXT_DB=GenBank Identifier /CHR=2 /FEA=Genomic Cluster /GEN=ras1 /DEF=R-ras1 homolog
	173570_s_at	95.6	21.7	4.40553	84.4	71.5	1.18042	1.93133	C55100_rc /REP_DB=TREMBL Accession /5_PRIME_EXT_ID=F17C8.6 /5_PRIME_EXT_DB=WormBase Gene ID /GB=C55100 /WB_GENE_ID=F17C8.6 /WP=CE00960 /CHR=3 /FEA=Genomic Cluster /DEF=C.elegans cDNA clone yk429b4 : 3prime end, single read.
	193837_at	333.5	186.4	1.78916	416.2	201.8	2.06244	1.93122	C12C8.2 /REP_DB=WormBase Gene ID /WP=CE17400 /TR=O02215 /GB=CAB03873.1 /SUBMIT=HINXTON /CHR=1 /FEA=Sanger Annotation /DEF=L-methionine-alpha-deamino-gamma-mercaptomethane lyase
	176112_at	194.6	107.1	1.81699	169.4	81.4	2.08108	1.93103	Y65B4A.I /REP_DB=WormBase Gene ID /WP=CE22727 /CHR=1 /FEA=Sanger Annotation /DEF=(ST.LOUIS)
	186912_at	183.4	69.2	2.65029	168.4	113	1.49027	1.93085	Y45F10D.10 /REP_DB=WormBase Gene ID /WP=CE16648 /TR=O62480 /GB=CAA16385.1 /SUBMIT=HINXTON /CHR=4 /FEA=Sanger Annotation
	184500_s_at	894.2	341.4	2.61921	613.5	439.7	1.39527	1.93023	C23H5.8B /REP_DB=WormBase Gene ID /WP=CE17441 /TR=O61829 /GB=AAC17536.1 /SUBMIT=ST.LOUIS /CHR=4 /FEA=Sanger Annotation
	189017_at	142.6	48.7	2.92813	218.3	138.3	1.57845	1.92995	F30F8.2 /REP_DB=WormBase Gene ID /WP=CE09814 /TR=SW:Q93650 /GB=CAB03030.1 /SUBMIT=HINXTON /CHR=1 /FEA=Sanger Annotation /DEF=glutaminase
	185069_s_at	150.7	75.5	1.99603	91.7	50.1	1.83034	1.92994	ZK1055.6 /REP_DB=WormBase Gene ID /WP=CE18475 /TR=O76448 /GB=AAC19264.1 /SUBMIT=ST.LOUIS /CHR=5 /FEA=Sanger Annotation
	172367_x_at	128.7	43.7	2.94508	192.8	122.9	1.56876	1.92977	F36H5.1 /REP_DB=WormBase Gene ID /WP=CE27156 /TR=P91300 /GB=AAK31520.1 /SUBMIT=ST.LOUIS /CHR=2 /FEA=Sanger Annotation
	177975_at	229.1	135	1.69704	264.2	120.7	2.1889	1.92921	F58G1.7 /REP_DB=WormBase Gene ID /WP=CE17927 /TR=O62270 /GB=CAB04519.1 /SUBMIT=HINXTON /CHR=2 /FEA=Sanger Annotation
	174548_at	526.2	237.9	2.21185	504.7	296.6	1.70162	1.92872	CEC4384_rc /REP_DB=TREMBL Accession /GB=C11438 /CHR=X /FEA=Genomic Cluster /DEF=C.elegans cDNA clone yk179b3 : 3prime end, single read.
	177923_at	696.7	324.2	2.14898	553.5	324.2	1.70728	1.92813	R13H4.5 /REP_DB=WormBase Gene ID /WP=CE12808 /TR=P90951 /GB=CAB04657.1 /SUBMIT=HINXTON /CHR=5 /FEA=Sanger Annotation
	177257_at	91.7	56.6	1.62014	125	55.8	2.24014	1.92794	M162.2 /REP_DB=WormBase Gene ID /WP=CE18892 /TR=Q9XUC9 /GB=CAB05254.1 /SUBMIT=HINXTON /CHR=5 /FEA=Sanger Annotation
	190104_at	124.2	51.6	2.40698	159.9	95.8	1.6691	1.92741	E04D5.3 /REP_DB=WormBase Gene ID /WP=CE03124 /TR=Q19053 /GB=CAA91280.1 /SUBMIT=HINXTON /CHR=2 /FEA=Sanger Annotation /DEF=cuticlin like protein
	185001_at	160.1	69.2	2.31358	228	132.2	1.72466	1.92701	C08F11.13 /REP_DB=WormBase Gene ID /WP=CE27799 /TR=O62054 /GB=CAB05679.2 /SUBMIT=HINXTON /CHR=4 /FEA=Sanger Annotation
	189587_s_at	739	373.1	1.9807	774.6	412.4	1.87827	1.92693	W03F9.4 /REP_DB=WormBase Gene ID /WP=CE21255 /TR=O16992 /GB=AAG24207.1 /SUBMIT=ST.LOUIS /CHR=5 /FEA=Sanger Annotation /DEF=acetyltransferase
	175924_s_at	160.4	78.7	2.03812	229	123.5	1.85425	1.92582	Y73B3A.P /REP_DB=WormBase Gene ID /WP=CE26584 /CHR=X /FEA=Sanger Annotation /DEF=(ST.LOUIS)
	192089_s_at	808	365.7	2.20946	583.5	356.9	1.63491	1.92569	F13H8.5 /REP_DB=WormBase Gene ID /WP=CE27128 /TR=Q19429 /GB=AAK31493.1 /SUBMIT=ST.LOUIS /CHR=2 /FEA=Sanger Annotation /DEF=Phospholipase ADRAB-B (Rabbit)
	181719_at	231.2	93.3	2.47803	237.5	150.1	1.58228	1.92564	T05C12.4 /REP_DB=WormBase Gene ID /WP=CE02316 /TR=Q22225 /GB=CAA91305.1 /SUBMIT=HINXTON /CHR=2 /FEA=Sanger Annotation
	177106_at	137.3	63.8	2.15204	142.7	81.7	1.74663	1.9244	Y61A9LA.F /REP_DB=WormBase Gene ID /WP=CE22680 /CHR=5 /FEA=Sanger Annotation /DEF=(ST.LOUIS) protein_id:AAF60838.1
	188327_at	260.9	69.9	3.73247	142.4	139.7	1.01933	1.92414	ZK84.6 /REP_DB=WormBase Gene ID /WP=CE15253 /GEN=ins-6 /TR=SW:P56174 /GB=AAC48208.1 /SUBMIT=ST.LOUIS /CHR=2 /FEA=Sanger Annotation
	192110_at	1037.2	539.4	1.92288	1120.4	582.2	1.92442	1.92368	Y75B8A.5 /REP_DB=WormBase Gene ID /WP=CE23017 /TR=Q9XW74 /GB=CAA22095.1 /SUBMIT=HINXTON /CHR=3 /FEA=Sanger Annotation /DEF=Leucine Rich Repeat (2 copies)
	172450_x_at	85.8	61.9	1.38611	109.6	39.7	2.76071	1.92323	R09A1.4 /REP_DB=WormBase Gene ID /WP=CE18130 /TR=O61934 /GB=AAC17778.1 /SUBMIT=ST.LOUIS /CHR=5 /FEA=Sanger Annotation
	173783_at	348.3	136.3	2.55539	430.3	268.7	1.60141	1.92247	CEK013BXR_rc /REP_DB=TREMBL Accession /5_PRIME_EXT_ID=T16G12.1 /5_PRIME_EXT_DB=WormBase Gene ID /GB=D32390 /WB_GENE_ID=T16G12.1 /WP=CE26001 /CHR=3 /FEA=Genomic Cluster /DEF=Aminopeptidase; C.elegans cDNA clone yk13b10 : 3prime end, single read.
	193311_at	302.8	165.1	1.83404	371.3	185.6	2.00054	1.92216	C44H4.1 /REP_DB=WormBase Gene ID /WP=CE08722 /TR=Q93377 /GB=CAB01867.1 /SUBMIT=HINXTON /CHR=X /FEA=Sanger Annotation /DEF=Leucine Rich Repeat (2 copies) (6 domains)
	173132_s_at	306.3	74.8	4.09492	262.3	221.3	1.18527	1.9203	AV183124_rc /REP_DB=TREMBL Accession /FEA=EST Transcript /REVCOMP /GB=AV183124 /DEF=Caenorhabditis elegans cDNA clone:yk646h1 : 3prime end, single read.
	190369_at	160.7	66.1	2.43116	162.1	102	1.58922	1.92029	F10F2.4 /REP_DB=WormBase Gene ID /WP=CE00949 /TR=Q19312 /GB=CAA84651.1 /SUBMIT=HINXTON /CHR=3 /FEA=Sanger Annotation /DEF=2 leucine rich domains
	186467_at	107.2	61.9	1.73183	147.4	70.7	2.08487	1.92006	VC27A7L.1 /REP_DB=WormBase Gene ID /WP=CE14386 /TR=O01993 /GB=CAB09130.1 /SUBMIT=HINXTON /CHR=5 /FEA=Sanger Annotation
	190864_at	224.6	133.2	1.68619	227.2	102.2	2.22309	1.91929	C29H12.3 /REP_DB=WormBase Gene ID /WP=CE02517 /TR=SW:Q18312 /GB=AAC46696.1 /SUBMIT=ST.LOUIS /CHR=2 /FEA=Sanger Annotation /DEF=1R20 protein (Human)
	175543_at	93.8	44.7	2.09843	88.9	50.5	1.7604	1.91912	AV177832_rc /REP_DB=TREMBL Accession /GB=AV177832 /CHR=5 /FEA=Genomic Cluster /DEF=Caenorhabditis elegans cDNA clone:yk534e12 : 3prime end, single read.
	172872_x_at	1147.3	573.7	1.99983	1071.7	583	1.83825	1.91839	T23F2.3 /REP_DB=WormBase Gene ID /WP=CE04998 /TR=SW:Q22700 /GB=AAA80385.1 /SUBMIT=ST.LOUIS /CHR=X /FEA=Sanger Annotation /DEF=blt101 protein-barley
	189894_at	82.3	33.7	2.44214	110.1	66.6	1.65315	1.91825	C42D8.4 /REP_DB=WormBase Gene ID /WP=CE04205 /TR=Q18579 /GB=AAA98717.1 /SUBMIT=ST.LOUIS /CHR=X /FEA=Sanger Annotation /DEF=DNA-binding protein
	179373_at	118.5	55.7	2.12747	136.5	77.3	1.76585	1.91729	C50F4.9 /REP_DB=WormBase Gene ID /WP=CE05473 /TR=Q18744 /GB=CAA94744.1 /SUBMIT=HINXTON /CHR=5 /FEA=Sanger Annotation
	190633_at	155.3	71.7	2.16597	191.7	109.3	1.75389	1.91713	C35A5.7 /REP_DB=WormBase Gene ID /WP=CE05365 /TR=Q18475 /GB=CAA94909.1 /SUBMIT=HINXTON /CHR=5 /FEA=Sanger Annotation /DEF=transmembranous domains
	194060_s_at	1044.7	460.6	2.26813	891.7	550	1.62127	1.91609	T01D3.6B /REP_DB=WormBase Gene ID /WP=CE18164 /TR=O02364 /GB=CAB03263.1 /SUBMIT=HINXTON /CHR=5 /FEA=Sanger Annotation /DEF=EGF-like domain, Fibrinogen beta and gamma chains, C-terminal globular domain
	183550_at	612.3	252.8	2.42207	627	394	1.59137	1.91605	C46G7.1 /REP_DB=WormBase Gene ID /WP=CE08777 /TR=O02142 /GB=AAB52877.1 /SUBMIT=ST.LOUIS /CHR=4 /FEA=Sanger Annotation
	182510_at	304.2	114.2	2.66375	406.5	256.9	1.58233	1.91512	T07G12.3 /REP_DB=WormBase Gene ID /WP=CE13391 /TR=O18062 /GB=CAB05275.1 /SUBMIT=HINXTON /CHR=4 /FEA=Sanger Annotation
	193834_at	209.6	91.6	2.28821	132.4	87	1.52184	1.91489	T13B5.1 /REP_DB=WormBase Gene ID /WP=CE13605 /GEN=snf-3 /TR=O17372 /GB=AAB71293.1 /SUBMIT=ST.LOUIS /CHR=2 /FEA=Sanger Annotation /DEF=sodium-chloride-dependent GABA transporter
	193581_at	123.2	61.1	2.01637	157.8	85.9	1.83702	1.91156	F26C11.2 /REP_DB=WormBase Gene ID /WP=CE01560 /GEN=unc-4 /TR=SW:P29506 /GB=CAA87368.1 /SUBMIT=HINXTON /CHR=2 /FEA=Sanger Annotation /DEF=homeobox protein (otd subfamily)
	175557_at	702.9	357.6	1.9656	836.4	447.8	1.8678	1.91122	AU115772_rc /REP_DB=TREMBL Accession /GB=AU115772 /CHR=4 /FEA=Genomic Cluster /DEF=Caenorhabditis elegans cDNA clone:yk736f11 : 3prime end, single read.
	175960_s_at	367.9	131.1	2.80625	262.5	198.8	1.32042	1.91088	R13A5.9 /REP_DB=WormBase Gene ID /WP=CE01381 /SUBMIT=ST.LOUIS /CHR=3 /FEA=Sanger Annotation
	190019_at	878.4	320.4	2.74157	573.8	439.8	1.30468	1.91029	F22E12.2 /REP_DB=WormBase Gene ID /WP=CE05696 /TR=Q19739 /GB=CAA94890.1 /SUBMIT=HINXTON /CHR=5 /FEA=Sanger Annotation /DEF=RAS related protein
	183563_at	128.7	51.2	2.51367	148.5	94	1.57979	1.90909	F31D5.2 /REP_DB=WormBase Gene ID /WP=CE19826 /TR=Q19932 /GB=AAC71105.1 /SUBMIT=ST.LOUIS /CHR=2 /FEA=Sanger Annotation
	180780_at	325.1	193.3	1.68184	327.7	148.7	2.20377	1.90877	W10C4.1 /REP_DB=WormBase Gene ID /WP=CE21286 /TR=Q9N5A3 /GB=AAF39993.1 /SUBMIT=ST.LOUIS /CHR=3 /FEA=Sanger Annotation
	190545_at	125	50.1	2.49501	101.5	68.6	1.47959	1.90817	C04G6.1 /REP_DB=WormBase Gene ID /WP=CE06762 /TR=Q17642 /GB=AAA98016.1 /SUBMIT=ST.LOUIS /CHR=2 /FEA=Sanger Annotation /DEF=Ser-Thr protein kinase
	188028_at	395	121.4	3.25371	306	246	1.2439	1.908	T18H9.1 /REP_DB=WormBase Gene ID /WP=CE04970 /GEN=grd-6 /TR=Q22551 /GB=AAA83334.1 /SUBMIT=ST.LOUIS /CHR=5 /FEA=Sanger Annotation
	190193_s_at	1529.8	541.3	2.82616	1399.9	994.7	1.40736	1.90736	R11A5.7 /REP_DB=WormBase Gene ID /WP=CE20027 /TR=Q9XU75 /GB=CAB05602.1 /SUBMIT=HINXTON /CHR=1 /FEA=Sanger Annotation /DEF=zinc carboxypeptidase
	189776_at	140.6	52.3	2.68834	150.8	100.6	1.49901	1.90582	C06B8.1 /REP_DB=WormBase Gene ID /WP=CE07969 /TR=O17573 /GB=CAB03850.1 /SUBMIT=HINXTON /CHR=5 /FEA=Sanger Annotation /DEF=zinc finger protein
	178770_at	116.5	49.4	2.3583	226.1	130.4	1.7339	1.90545	C14A4.7 /REP_DB=WormBase Gene ID /WP=CE02148 /TR=Q17954 /GB=CAA90111.1 /SUBMIT=HINXTON /CHR=2 /FEA=Sanger Annotation
	188201_at	510.2	259.5	1.96609	606	326.4	1.85662	1.9051	F16F9.4 /REP_DB=WormBase Gene ID /WP=CE09443 /TR=Q94187 /GB=AAB07693.1 /SUBMIT=ST.LOUIS /CHR=X /FEA=Sanger Annotation /DEF=lipase
	182068_at	167.6	88.4	1.89593	183.3	95.8	1.91336	1.90499	T05F1.11 /REP_DB=WormBase Gene ID /WP=CE13257 /TR=Q9XUQ9 /GB=CAB04699.1 /SUBMIT=HINXTON /CHR=1 /FEA=Sanger Annotation
	193106_at	296.4	126.3	2.34679	237.5	154.1	1.54121	1.90407	T15H9.3 /REP_DB=WormBase Gene ID /WP=CE01666 /TR=SW:Q10007 /GB=CAA87416.1 /SUBMIT=HINXTON /CHR=2 /FEA=Sanger Annotation /DEF=achaete-scute helix-loop-helix domain
	172585_x_at	88.4	34.4	2.56977	134.3	82.6	1.62591	1.90342	Y105C5A.3 /REP_DB=WormBase Gene ID /WP=CE23185 /TR=Q9N6L3 /GB=CAB54982.1 /SUBMIT=HINXTON /CHR=4 /FEA=Sanger Annotation
	190560_at	268.9	157.8	1.70406	239.6	109.4	2.19013	1.90307	R07E3.4 /REP_DB=WormBase Gene ID /WP=CE02298 /TR=Q21809 /GB=CAA89069.1 /SUBMIT=HINXTON /CHR=X /FEA=Sanger Annotation /DEF=ADP,ATP carrier protein
	192055_at	381.6	151.7	2.51549	249.2	179.8	1.38598	1.90287	ZK757.2 /REP_DB=WormBase Gene ID /WP=CE00468 /TR=SW:P34680 /GB=CAA82388.1 /SUBMIT=HINXTON /CHR=3 /FEA=Sanger Annotation /DEF=protein-tyrosine phosphatase
	178772_at	266.4	145.4	1.83219	346.4	176.7	1.96038	1.90251	F36F2.1 /REP_DB=WormBase Gene ID /WP=CE15975 /TR=O62234 /GB=CAB04325.1 /SUBMIT=HINXTON /CHR=1 /FEA=Sanger Annotation
	176069_s_at	985.5	458.1	2.15128	1052.9	614.3	1.71398	1.90078	C07H6.3 /REP_DB=WormBase Gene ID /WP=CE01153 /SUBMIT=ST.LOUIS /CHR=3 /FEA=Sanger Annotation
	187480_at	90.7	3.7	24.5135	156.7	126.5	1.23874	1.90015	B0286.1 /REP_DB=WormBase Gene ID /WP=CE03861 /TR=SW:Q10921 /GB=AAA80693.1 /SUBMIT=ST.LOUIS /CHR=2 /FEA=Sanger Annotation
	176810_s_at	1114.8	462.4	2.4109	967.8	634.3	1.52578	1.89897	F45E4.3B /REP_DB=WormBase Gene ID /WP=CE24981 /GB=AAK29822.1 /SUBMIT=ST.LOUIS /CHR=4 /FEA=Sanger Annotation
	189544_at	1056.5	366.6	2.88189	726.7	572.6	1.26912	1.89864	F57F5.1 /REP_DB=WormBase Gene ID /WP=CE05999 /TR=Q20950 /GB=CAB00098.1 /SUBMIT=HINXTON /CHR=5 /FEA=Sanger Annotation /DEF=cysteine protease
	172566_x_at	1396	708.2	1.97119	1668	906.3	1.84045	1.8978	Y17G9B.2 /REP_DB=WormBase Gene ID /WP=CE24182 /TR=Q9N573 /GB=AAF60451.1 /SUBMIT=ST.LOUIS /CHR=4 /FEA=Sanger Annotation
	188180_at	203.8	54.3	3.75322	129.9	121.6	1.06826	1.8971	F49E10.3 /REP_DB=WormBase Gene ID /WP=CE07264 /GEN=flp-7 /TR=Q20598 /GB=AAC69107.1 /SUBMIT=ST.LOUIS /CHR=X /FEA=Sanger Annotation
	187209_at	236	110	2.14545	298.2	171.6	1.73776	1.89702	C02C2.5 /REP_DB=WormBase Gene ID /WP=CE00031 /TR=SW:P34273 /GB=AAA27908.1 /SUBMIT=ST.LOUIS /CHR=3 /FEA=Sanger Annotation
	185503_at	98.7	57.6	1.71354	94.1	44.3	2.12415	1.89205	Y53F4B.21 /REP_DB=WormBase Gene ID /WP=CE22385 /TR=Q9NA99 /GB=CAB61092.1 /SUBMIT=HINXTON /CHR=2 /FEA=Sanger Annotation
	173045_at	122	72.2	1.68975	205.7	101	2.03663	1.89203	CEC1263_rc /REP_DB=TREMBL Accession /FEA=EST Transcript /REVCOMP /GB=C11126 /DEF=C.elegans cDNA clone yk164d12 : 3prime end, single read.
	181116_at	81.3	23.1	3.51948	89.3	67.1	1.33085	1.89135	F36A2.10 /REP_DB=WormBase Gene ID /WP=CE09949 /TR=Q9XVP1 /GB=CAB03064.1 /SUBMIT=HINXTON /CHR=1 /FEA=Sanger Annotation
	186421_at	485.5	241.4	2.01118	515.1	287.7	1.79041	1.89114	F21C10.3 /REP_DB=WormBase Gene ID /WP=CE07118 /TR=Q19667 /GB=AAA97977.1 /SUBMIT=ST.LOUIS /CHR=5 /FEA=Sanger Annotation
	181642_at	98.6	21.4	4.60748	118	93.2	1.26609	1.89005	T20G5.12 /REP_DB=WormBase Gene ID /WP=CE13854 /TR=O18095 /GB=CAA83014.1 /SUBMIT=HINXTON /CHR=3 /FEA=Sanger Annotation
	179499_s_at	232.2	122.1	1.90172	252	134.1	1.87919	1.88993	C06H5.2 /REP_DB=WormBase Gene ID /WP=CE15604 /TR=O17578 /GB=CAB07162.1 /SUBMIT=HINXTON /CHR=5 /FEA=Sanger Annotation
	188170_at	341.7	170.9	1.99941	476.4	262.1	1.81763	1.88938	F55F8.1 /REP_DB=WormBase Gene ID /WP=CE11188 /GEN=ptr-10 /TR=P91346 /GB=AAB37812.1 /SUBMIT=ST.LOUIS /CHR=1 /FEA=Sanger Annotation
	194044_at	1666.8	692.1	2.40832	1239.3	846.7	1.46368	1.88855	F35C5.6 /REP_DB=WormBase Gene ID /WP=CE15947 /TR=O45444 /GB=CAB03058.1 /SUBMIT=HINXTON /CHR=2 /FEA=Sanger Annotation /DEF=Lectin C-type domain short and long forms, von Willebrand factor type A domain
	180747_s_at	729.3	278.4	2.61961	735.3	497.3	1.47858	1.8881	K02D7.4 /REP_DB=WormBase Gene ID /WP=CE17997 /TR=O45104 /GB=AAC02607.1 /SUBMIT=ST.LOUIS /CHR=4 /FEA=Sanger Annotation
	184262_at	229.4	57.6	3.98264	296.5	221.3	1.33981	1.88562	Y53C10A.7 /REP_DB=WormBase Gene ID /WP=CE22375 /TR=Q9XW48 /GB=CAA22143.1 /SUBMIT=HINXTON /CHR=1 /FEA=Sanger Annotation
	190905_at	268.6	46.1	5.82646	167.8	185.4	0.90507	1.8851	F58A3.5 /REP_DB=WormBase Gene ID /WP=CE11360 /TR=Q93805 /GB=CAB02670.1 /SUBMIT=HINXTON /CHR=X /FEA=Sanger Annotation /DEF=Transthyretin-like family
	177696_at	229.1	87.3	2.62428	191.1	135.8	1.40722	1.88346	C30H6.5 /REP_DB=WormBase Gene ID /WP=CE15649 /TR=O45277 /GB=CAB02811.1 /SUBMIT=HINXTON /CHR=4 /FEA=Sanger Annotation
	185456_at	86	33.9	2.53687	99.5	64.7	1.53787	1.88134	H41C03.3 /REP_DB=WormBase Gene ID /WP=CE19509 /TR=O76634 /GB=AAC26306.1 /SUBMIT=ST.LOUIS /CHR=2 /FEA=Sanger Annotation
	185679_at	194.2	146.9	1.32199	106.3	12.9	8.24031	1.88048	Y47D3A.15 /REP_DB=WormBase Gene ID /WP=CE22044 /TR=Q9NAH7 /GB=CAB55074.1 /SUBMIT=HINXTON /CHR=3 /FEA=Sanger Annotation
	193083_s_at	182.8	67.5	2.70815	163	116.6	1.39794	1.87833	F10C2.1 /REP_DB=WormBase Gene ID /WP=CE09305 /GEN=kin-13 /TR=P90828 /GB=CAB04076.1 /SUBMIT=HINXTON /CHR=5 /FEA=Sanger Annotation /DEF=KIN-13 C-like protein kinase
	174650_at	282.9	152	1.86118	388.6	205.5	1.891	1.87832	CEK094B9R_rc /REP_DB=TREMBL Accession /GB=D66242 /CHR=X /FEA=Genomic Cluster /DEF=C.elegans cDNA clone yk94b9 : 3prime end, single read.
	183091_at	168.7	70.7	2.38614	281.1	168.9	1.6643	1.8773	R04B3.1 /REP_DB=WormBase Gene ID /WP=CE07411 /TR=Q21696 /GB=AAA91259.1 /SUBMIT=ST.LOUIS /CHR=X /FEA=Sanger Annotation
	185098_s_at	156.1	66.4	2.3509	178.2	111.8	1.59392	1.87598	Y64G10A.6 /REP_DB=WormBase Gene ID /WP=CE22716 /TR=Q9NA64 /GB=CAB54470.1 /SUBMIT=HINXTON /CHR=4 /FEA=Sanger Annotation
	193483_at	651.5	380.4	1.71267	679	329	2.06383	1.87553	C29E6.5 /REP_DB=WormBase Gene ID /WP=CE05336 /GEN=nhr-43 /TR=Q18299 /GB=CAA96605.1 /SUBMIT=HINXTON /CHR=4 /FEA=Sanger Annotation /DEF=Zinc finger, C4 type (two domains)
	181572_s_at	490.8	269.9	1.81845	692	360.8	1.91796	1.87538	F20A1.7 /REP_DB=WormBase Gene ID /WP=CE27983 /TR=Q19611 /GB=AAA96127.2 /SUBMIT=ST.LOUIS /CHR=5 /FEA=Sanger Annotation
	194102_at	139	88.3	1.57418	165.9	74.3	2.23284	1.87515	C13C4.3 /REP_DB=WormBase Gene ID /WP=CE08128 /TR=O01930 /GB=CAB07314.1 /SUBMIT=HINXTON /CHR=5 /FEA=Sanger Annotation /DEF=Ligand-binding domain of nuclear hormone receptors, Zinc finger, C4 type (two domains)
	189369_at	693.2	369.5	1.87605	773	412.6	1.87349	1.8747	T01D3.1 /REP_DB=WormBase Gene ID /WP=CE12954 /TR=O01335 /GB=CAB03261.1 /SUBMIT=HINXTON /CHR=5 /FEA=Sanger Annotation /DEF=EGF-like domains
	175291_at	1480.8	577.3	2.56504	1060.6	778.7	1.36201	1.87419	AV200729_rc /REP_DB=TREMBL Accession /GB=AV200729 /CHR=1 /FEA=Genomic Cluster /DEF=Caenorhabditis elegans cDNA clone:yk579f3 : 3prime end, single read.
	190091_at	80.4	67.1	1.19821	273.3	121.7	2.24569	1.87341	C01B12.1 /REP_DB=WormBase Gene ID /WP=CE07789 /TR=O17209 /GB=AAB70974.1 /SUBMIT=ST.LOUIS /CHR=2 /FEA=Sanger Annotation /DEF=cuticular collagen
	185051_at	217.6	96.5	2.25492	166.5	108.7	1.53174	1.87183	F09E10.7 /REP_DB=WormBase Gene ID /WP=CE04343 /TR=Q19251 /GB=AAB52484.1 /SUBMIT=ST.LOUIS /CHR=X /FEA=Sanger Annotation
	184610_at	100.6	48.7	2.06571	110.9	64.3	1.72473	1.87168	Y49E10.23 /REP_DB=WormBase Gene ID /WP=CE22238 /TR=Q9XTT2 /GB=CAB11567.1 /SUBMIT=HINXTON /CHR=3 /FEA=Sanger Annotation
	182933_at	864	432.7	1.99676	868.9	493.5	1.76069	1.87098	C24B5.4 /REP_DB=WormBase Gene ID /WP=CE06862 /TR=Q18131 /GB=AAA96122.1 /SUBMIT=ST.LOUIS /CHR=5 /FEA=Sanger Annotation
	180726_s_at	327.1	180.4	1.81319	327.6	169.6	1.9316	1.87057	F44D12.2 /REP_DB=WormBase Gene ID /WP=CE23727 /TR=Q20392 /GB=CAA92598.2 /SUBMIT=HINXTON /CHR=4 /FEA=Sanger Annotation
	190594_at	319.6	183.5	1.74169	288.9	141.9	2.03594	1.87001	ZC581.1 /REP_DB=WormBase Gene ID /WP=CE15235 /TR=O01775 /GB=AAB54139.1 /SUBMIT=ST.LOUIS /CHR=1 /FEA=Sanger Annotation /DEF=ser-thr-protein kinase
	183794_at	95.8	37.8	2.53439	83.4	58.1	1.43546	1.86861	ZK1225.1 /REP_DB=WormBase Gene ID /WP=CE19340 /TR=Q9XXL4 /GB=CAA18372.1 /SUBMIT=HINXTON /CHR=1 /FEA=Sanger Annotation
	190661_s_at	102.7	49.7	2.0664	107.3	62.7	1.71132	1.86833	C07A9.5 /REP_DB=WormBase Gene ID /WP=CE02981 /TR=SW:P34316 /GB=CAA82343.1 /SUBMIT=HINXTON /CHR=3 /FEA=Sanger Annotation /DEF=Actin-binding protein
	192998_at	146	102.3	1.42717	133.5	47.4	2.81646	1.86707	C09D1.1 /REP_DB=WormBase Gene ID /WP=CE08028 /GEN=unc-89 /TR=O01761 /GB=AAB54132.1 /SUBMIT=ST.LOUIS /CHR=1 /FEA=Sanger Annotation /DEF=immunoglobin-like protein
	184022_s_at	551.2	237.2	2.32378	578.6	368	1.57228	1.86682	C48E7.6 /REP_DB=WormBase Gene ID /WP=CE08821 /TR=O02650 /GB=AAK21360.1 /SUBMIT=ST.LOUIS /CHR=1 /FEA=Sanger Annotation
	179642_at	177.3	51.6	3.43605	146.7	122	1.20246	1.86636	F32D8.9 /REP_DB=WormBase Gene ID /WP=CE05788 /TR=Q19968 /GB=CAA98459.1 /SUBMIT=HINXTON /CHR=5 /FEA=Sanger Annotation
	184453_at	159.1	72.2	2.2036	149	92.9	1.60388	1.86614	W06B11.3 /REP_DB=WormBase Gene ID /WP=CE05045 /TR=Q23190 /GB=AAA81076.1 /SUBMIT=ST.LOUIS /CHR=X /FEA=Sanger Annotation
	192470_at	214.1	104.6	2.04685	274.9	157.5	1.7454	1.8657	T13F3.2 /REP_DB=WormBase Gene ID /WP=CE16408 /TR=O18086 /GB=CAB07670.1 /SUBMIT=HINXTON /CHR=5 /FEA=Sanger Annotation /DEF=Zinc finger, C4 type (two domains)
	183859_at	222.4	91.8	2.42266	322	200	1.61	1.86566	F13H10.1 /REP_DB=WormBase Gene ID /WP=CE05622 /TR=Q19424 /GB=CAA92952.1 /SUBMIT=HINXTON /CHR=4 /FEA=Sanger Annotation
	187634_at	87.8	57.8	1.51903	92.7	39	2.37692	1.86467	B0303.11 /REP_DB=WormBase Gene ID /WP=CE24763 /TR=SW:P34261 /GB=AAA27902.2 /SUBMIT=ST.LOUIS /CHR=3 /FEA=Sanger Annotation
	177236_s_at	270.5	189.2	1.4297	252.7	91.4	2.76477	1.86458	Y37E11AL.G /REP_DB=WormBase Gene ID /WP=CE21554 /CHR=4 /FEA=Sanger Annotation /DEF=(ST.LOUIS) protein_id:AAF59450.1
	185155_at	87.8	54.5	1.61101	86.6	39.3	2.20356	1.85928	H03E18.2 /REP_DB=WormBase Gene ID /WP=CE11560 /TR=Q94249 /GB=AAB07558.1 /SUBMIT=ST.LOUIS /CHR=X /FEA=Sanger Annotation
	180079_at	232.8	152.3	1.52856	251.1	108	2.325	1.85901	C50F2.7 /REP_DB=WormBase Gene ID /WP=CE08913 /TR=P91181 /GB=AAB37800.1 /SUBMIT=ST.LOUIS /CHR=1 /FEA=Sanger Annotation
	178262_at	276	92.9	2.97094	236	182.6	1.29244	1.85844	F01D5.5 /REP_DB=WormBase Gene ID /WP=CE18562 /TR=Q9XVA9 /GB=CAB04041.1 /SUBMIT=HINXTON /CHR=2 /FEA=Sanger Annotation
	189597_s_at	513.1	240.6	2.13259	396.7	249.3	1.59126	1.85711	F59F4.1 /REP_DB=WormBase Gene ID /WP=CE11546 /TR=Q93839 /GB=CAB03158.1 /SUBMIT=HINXTON /CHR=X /FEA=Sanger Annotation /DEF=acyl-CoA oxidase I
	173232_s_at	126	55.5	2.27027	137.4	86.4	1.59028	1.85624	CEK123C8F /REP_DB=TREMBL Accession /GB=D70683 /FEA=Transcript Cluster /DEF=C.elegans cDNA clone yk123c8 : 5prime end, single read.
	190305_at	162.8	81.6	1.9951	197.2	112.4	1.75445	1.85567	F43C1.1 /REP_DB=WormBase Gene ID /WP=CE01582 /TR=SW:Q09564 /GB=CAA87056.1 /SUBMIT=HINXTON /CHR=3 /FEA=Sanger Annotation /DEF=leucine rich repeat
	192516_at	519.5	335.7	1.54751	607.6	271.7	2.23629	1.85561	F31F6.6 /REP_DB=WormBase Gene ID /WP=CE20739 /TR=SW:Q93655 /GB=CAA93752.1 /SUBMIT=HINXTON /CHR=X /FEA=Sanger Annotation /DEF=Na+-sulphate co-transporter like
	188000_at	387.9	194.1	1.99845	436.2	250.2	1.74341	1.85483	W03D8.6 /REP_DB=WormBase Gene ID /WP=CE18326 /GEN=itx-1 /TR=O45000 /GB=AAK21492.1 /SUBMIT=ST.LOUIS /CHR=1 /FEA=Sanger Annotation
	176248_at	84.2	56.4	1.49291	144.2	66.8	2.15868	1.8539	Y119D3B.Q /REP_DB=WormBase Gene ID /WP=CE23373 /CHR=3 /FEA=Sanger Annotation /DEF=(ST.LOUIS)
	182467_at	304.8	166.9	1.82624	330.3	175.7	1.87991	1.85377	K04G11.6 /REP_DB=WormBase Gene ID /WP=CE18850 /TR=Q9XTC5 /GB=CAA20328.1 /SUBMIT=HINXTON /CHR=X /FEA=Sanger Annotation
	185117_at	511.3	310.3	1.64776	640.9	311.4	2.05812	1.85331	C44E12.1 /REP_DB=WormBase Gene ID /WP=CE27852 /TR=Q18621 /GB=AAA80375.2 /SUBMIT=ST.LOUIS /CHR=X /FEA=Sanger Annotation
	173788_at	1700.2	659.3	2.5788	1220.9	917.2	1.33112	1.8529	AV196647 /REP_DB=TREMBL Accession /5_PRIME_EXT_ID=Y54E10A.16 /5_PRIME_EXT_DB=WormBase Gene ID /GB=AV196647 /WB_GENE_ID=Y54E10A.16 /WP=CE24445 /CHR=1 /FEA=Genomic Cluster /DEF=Caenorhabditis elegans cDNA clone:yk656g1 : 5prime end, single read.
	189862_at	1872.5	800.5	2.33916	1489	1015.2	1.46671	1.85135	T18H9.2 /REP_DB=WormBase Gene ID /WP=CE04971 /GEN=asp-2 /TR=Q22548 /GB=AAA83331.1 /SUBMIT=ST.LOUIS /CHR=5 /FEA=Sanger Annotation /DEF=protease
	180041_at	145.7	44.5	3.27416	119.2	98.6	1.20892	1.85115	Y49A3A.4 /REP_DB=WormBase Gene ID /WP=CE22212 /TR=Q9XW91 /GB=CAA22077.1 /SUBMIT=HINXTON /CHR=5 /FEA=Sanger Annotation
	182323_at	205	89.2	2.29821	175.9	116.6	1.50858	1.85083	C02H6.2 /REP_DB=WormBase Gene ID /WP=CE07858 /TR=O17054 /GB=AAB70309.1 /SUBMIT=ST.LOUIS /CHR=5 /FEA=Sanger Annotation
	186882_at	184.2	115	1.60174	313.4	153.9	2.03639	1.8505	K01B6.3 /REP_DB=WormBase Gene ID /WP=CE27190 /TR=SW:P34491 /GB=CAA80130.2 /SUBMIT=HINXTON /CHR=3 /FEA=Sanger Annotation
	173607_s_at	114.9	47.1	2.43949	155.2	98.9	1.56926	1.85	C43978 /REP_DB=TREMBL Accession /5_PRIME_EXT_ID=F59F3.2 /5_PRIME_EXT_DB=WormBase Gene ID /GB=C43978 /WB_GENE_ID=F59F3.2 /WP=CE18797 /CHR=X /FEA=Genomic Cluster /DEF=collagen; C.elegans cDNA clone yk337f11 : 5prime end, single read.
	175830_at	142.6	80.3	1.77584	159.2	82.9	1.92039	1.84926	g4768946 /REP_DB=GenBank Identifier /GB=AF134806.1 /PROTEIN_GB=AAD29691.1 /CHR=3 /FEA=Mapped Transcript /DEF=putative zinc finger transcription factor
	190147_at	137.2	80.2	1.71072	165.5	83.5	1.98204	1.84911	F59E11.8 /REP_DB=WormBase Gene ID /WP=CE11510 /TR=Q22556 /GB=AAG24144.1 /SUBMIT=ST.LOUIS /CHR=5 /FEA=Sanger Annotation /DEF=zinc finger protein
	174739_at	124.2	54.4	2.28309	159.9	99.3	1.61027	1.84841	CEK080A7R_rc /REP_DB=TREMBL Accession /GB=D71689 /CHR=3 /FEA=Genomic Cluster /DEF=C.elegans cDNA clone yk80a7 : 3prime end, single read.
	178586_at	164.1	77.1	2.1284	129.6	81.8	1.58435	1.84833	W07G4.6 /REP_DB=WormBase Gene ID /WP=CE03792 /TR=Q20338 /GB=CAB01450.1 /SUBMIT=HINXTON /CHR=5 /FEA=Sanger Annotation
	180448_s_at	3121.7	1625.1	1.92093	3503.6	1959.9	1.78764	1.84806	T04C12.1 /REP_DB=WormBase Gene ID /WP=CE13142 /TR=O02295 /GB=CAB04679.1 /SUBMIT=HINXTON /CHR=5 /FEA=Sanger Annotation
	191675_s_at	1426.3	654.6	2.17889	1266.1	802.8	1.57711	1.8474	ZC8.4 /REP_DB=WormBase Gene ID /WP=CE07580 /CHR=X /FEA=Sanger Annotation /DEF=probable myofibrillar protein (ST.LOUIS) TR:Q23081 protein_id:AAB52624.1
	190970_s_at	239.6	84	2.85238	212.4	160.8	1.3209	1.84641	Y106G6D.4 /REP_DB=WormBase Gene ID /WP=CE19302 /TR=Q9XX60 /GB=CAA20977.1 /SUBMIT=HINXTON /CHR=1 /FEA=Sanger Annotation /DEF=serine-threonine kinase
	187693_at	193.7	48.1	4.02703	126.4	125.3	1.00878	1.84602	C03F11.2 /REP_DB=WormBase Gene ID /WP=CE03914 /TR=SW:Q11123 /GB=AAK18883.1 /SUBMIT=ST.LOUIS /CHR=X /FEA=Sanger Annotation
	193108_s_at	467.6	195	2.39795	297	219.5	1.35308	1.84463	W10G6.3 /REP_DB=WormBase Gene ID /WP=CE18354 /GEN=ifa-2 /TR=O02365 /GB=CAB03486.1 /SUBMIT=HINXTON /CHR=X /FEA=Sanger Annotation /DEF=intermediate filament protein
	180841_at	222.3	65.5	3.39389	202.3	164.7	1.22829	1.84448	C32H11.5 /REP_DB=WormBase Gene ID /WP=CE19712 /TR=Q9XUH6 /GB=CAB05132.1 /SUBMIT=HINXTON /CHR=4 /FEA=Sanger Annotation
	173059_at	1318.8	651.5	2.02425	1523.9	890.9	1.71052	1.84304	C57176_rc /REP_DB=TREMBL Accession /FEA=EST Transcript /REVCOMP /GB=C57176 /DEF=C.elegans cDNA clone yk300a10 : 3prime end, single read.
	174865_at	357.7	196.4	1.82128	482.9	259.7	1.85945	1.84302	CEK010C1R_rc /REP_DB=TREMBL Accession /GB=D27466 /CHR=X /FEA=Genomic Cluster /DEF=C.elegans cDNA clone yk10c1 : 3prime end, single read.
	174683_at	700.4	248.1	2.82306	620.7	469	1.32345	1.84228	CEK034B7R_rc /REP_DB=TREMBL Accession /GB=D33657 /CHR=2 /FEA=Genomic Cluster /DEF=C.elegans cDNA clone yk34b7 : 3prime end, single read.
	178918_at	337.3	134	2.51716	316	220.7	1.43181	1.84184	T06D8.1 /REP_DB=WormBase Gene ID /WP=CE21154 /TR=Q22248 /GB=CAA88964.1 /SUBMIT=HINXTON /CHR=2 /FEA=Sanger Annotation
	174084_at	229.3	108.8	2.10754	260.9	157.6	1.65546	1.84009	CEC4682 /REP_DB=TREMBL Accession /GB=C09468 /CHR=4 /FEA=Genomic Cluster /DEF=C.elegans cDNA clone yk168g3 : 5prime end, single read.
	193933_at	183.4	41.5	4.41928	150	139.8	1.07296	1.83894	F45G2.2 /REP_DB=WormBase Gene ID /WP=CE16045 /TR=O62244 /GB=CAB07611.1 /SUBMIT=HINXTON /CHR=3 /FEA=Sanger Annotation /DEF=Myosin head (motor domain) (contains ATP-GTP binding P-loop)
	188078_at	140.6	29	4.84828	123.6	114.7	1.07759	1.83855	F46B6.8 /REP_DB=WormBase Gene ID /WP=CE05874 /TR=Q20449 /GB=CAA94824.1 /SUBMIT=HINXTON /CHR=5 /FEA=Sanger Annotation /DEF=lipase
	191935_s_at	528	235.2	2.2449	520.2	335	1.55284	1.8383	T10A3.1 /REP_DB=WormBase Gene ID /WP=CE04931 /TR=Q22366 /GB=AAB37028.1 /SUBMIT=ST.LOUIS /CHR=X /FEA=Sanger Annotation /DEF=C2 domain of protein kinase C
	187844_at	356.9	107.9	3.30769	189.5	189.4	1.00053	1.83787	C44E12.2 /REP_DB=WormBase Gene ID /WP=CE02549 /CHR=X /FEA=Sanger Annotation /DEF=(ST.LOUIS) TR:Q18621 protein_id:AAA80375.1
	192386_s_at	587.9	267.9	2.19448	567.8	361.2	1.57198	1.83707	C53A5.12 /REP_DB=WormBase Gene ID /WP=CE08961 /CHR=5 /FEA=Sanger Annotation /DEF=muscarinic acetylcholine receptor (HINXTON) TR:O17703 protein_id:CAB03992.1
	175140_at	158.2	84.8	1.86557	209.1	115.3	1.81353	1.83558	AV203159 /REP_DB=TREMBL Accession /GB=AV203159 /CHR=X /FEA=Genomic Cluster /DEF=Caenorhabditis elegans cDNA clone:yk559g3 : 5prime end, single read.
	190256_s_at	251.8	106	2.37547	194.3	137.1	1.41721	1.83505	C18H9.7 /REP_DB=WormBase Gene ID /WP=CE01807 /TR=Q09485 /GB=AAC46691.1 /SUBMIT=ST.LOUIS /CHR=2 /FEA=Sanger Annotation /DEF=postsynaptic protein
	173650_s_at	106.1	32.3	3.28483	109.5	85.3	1.2837	1.83333	CEK065D1R_rc /REP_DB=TREMBL Accession /5_PRIME_EXT_ID=ZK265.2 /5_PRIME_EXT_DB=WormBase Gene ID /GB=D65641 /WB_GENE_ID=ZK265.2 /WP=CE15291 /CHR=1 /FEA=Genomic Cluster /DEF=collagen; C.elegans cDNA clone yk65d1 : 3prime end, single read.
	178465_at	83.2	39.1	2.12788	140.1	82.7	1.69407	1.83333	C08B6.2 /REP_DB=WormBase Gene ID /WP=CE05239 /TR=Q17814 /GB=CAA96585.1 /SUBMIT=HINXTON /CHR=5 /FEA=Sanger Annotation
	174081_at	93.5	44.9	2.08241	124.6	74.1	1.68151	1.83277	C69361 /REP_DB=TREMBL Accession /GB=C69361 /CHR=2 /FEA=Genomic Cluster /DEF=C.elegans cDNA clone yk362d11 : 5prime end, single read.
	182586_at	193.8	76.5	2.53333	213.5	145.8	1.46433	1.83221	T13C5.3 /REP_DB=WormBase Gene ID /WP=CE04944 /TR=Q22457 /GB=AAK39289.1 /SUBMIT=ST.LOUIS /CHR=X /FEA=Sanger Annotation
	186759_at	112.8	61.3	1.84013	107	58.7	1.82283	1.83167	F13G3.3 /REP_DB=WormBase Gene ID /WP=CE27124 /TR=SW:Q19417 /GB=CAA95788.2 /SUBMIT=HINXTON /CHR=1 /FEA=Sanger Annotation
	190139_s_at	651.4	297.8	2.18737	539.9	352.6	1.5312	1.83164	E03H4.10 /REP_DB=WormBase Gene ID /WP=CE20647 /TR=O17741 /GB=CAB04034.1 /SUBMIT=HINXTON /CHR=1 /FEA=Sanger Annotation /DEF=C-type lectin domain
	180667_at	846	326.1	2.5943	816.7	581.9	1.40351	1.83117	T09B4.4 /REP_DB=WormBase Gene ID /WP=CE13463 /TR=O02159 /GB=AAB53013.1 /SUBMIT=ST.LOUIS /CHR=1 /FEA=Sanger Annotation
	192988_at	1394.4	540.1	2.58174	1332.4	949.9	1.40267	1.83007	W02D3.5 /REP_DB=WormBase Gene ID /WP=CE14426 /GEN=lbp-6 /TR=O01812 /GB=AAK21484.1 /SUBMIT=ST.LOUIS /CHR=1 /FEA=Sanger Annotation /DEF=fatty acid-binding protein
	184743_at	333.9	119.5	2.79414	283.8	218.1	1.30124	1.82968	C14A11.2 /REP_DB=WormBase Gene ID /WP=CE08150 /TR=O02135 /GB=AAB52869.1 /SUBMIT=ST.LOUIS /CHR=X /FEA=Sanger Annotation
	188390_at	765.3	364	2.10247	409.6	278.3	1.47179	1.82921	F56C11.2 /REP_DB=WormBase Gene ID /WP=CE17902 /GEN=ptr-11 /TR=O44978 /GB=AAB97556.1 /SUBMIT=ST.LOUIS /CHR=1 /FEA=Sanger Annotation
	176505_at	160	84.1	1.9025	169	95.9	1.76225	1.82778	Y14H12A.1 /REP_DB=WormBase Gene ID /WP=CE26051 /SUBMIT=ST.LOUIS /CHR=2 /FEA=Sanger Annotation
	191826_s_at	90.6	4.8	18.875	100.4	99.7	1.00702	1.82775	C31E10.8 /REP_DB=WormBase Gene ID /WP=CE08508 /TR=Q93316 /GB=CAB01733.1 /SUBMIT=HINXTON /CHR=X /FEA=Sanger Annotation /DEF=S.pombe protein C4G8.04 like
	189234_at	134.1	94.5	1.41905	159.1	66	2.41061	1.82679	E01G6.3 /REP_DB=WormBase Gene ID /WP=CE09114 /TR=O17592 /GB=CAB01683.1 /SUBMIT=HINXTON /CHR=X /FEA=Sanger Annotation /DEF=serine esterase
	188908_s_at	281.3	112.3	2.5049	250.6	178.9	1.40078	1.82658	T05A1.6 /REP_DB=WormBase Gene ID /WP=CE03626 /CHR=4 /FEA=Sanger Annotation /DEF=fibrulin like (HINXTON) TR:Q22185 protein_id:CAA92478.1
	173666_at	1012.7	465.9	2.17364	1094.5	688	1.59084	1.82615	AU109854 /REP_DB=TREMBL Accession /5_PRIME_EXT_ID=R07G3.8 /5_PRIME_EXT_DB=WormBase Gene ID /GB=AU109854 /WB_GENE_ID=R07G3.8 /WP=CE02027 /CHR=2 /FEA=Genomic Cluster /DEF=Caenorhabditis elegans cDNA clone:yk711h4 : 5prime end, single read.
	171874_x_at	86.9	35	2.48286	99.5	67.1	1.48286	1.82566	CEK002GZR_rc /REP_DB=TREMBL Accession /GB=D33372 /FEA=Transcript Cluster /DEF=C.elegans cDNA clone yk2g12 : 3prime end, single read.
	186045_at	170.3	74	2.30135	102.4	75.4	1.35809	1.8253	Y44E3A.5 /REP_DB=WormBase Gene ID /WP=CE21930 /TR=Q9TXZ0 /GB=AAC78231.1 /SUBMIT=ST.LOUIS /CHR=1 /FEA=Sanger Annotation
	187031_at	126.4	46.1	2.74187	104.3	80.3	1.29888	1.82516	F28H7.8 /REP_DB=WormBase Gene ID /WP=CE05757 /TR=SW:Q19895 /GB=CAA96639.1 /SUBMIT=HINXTON /CHR=5 /FEA=Sanger Annotation
	191489_s_at	790.2	299.3	2.64016	560.3	440.9	1.27081	1.82451	ZK524.2A /REP_DB=WormBase Gene ID /WP=CE15371 /GEN=unc-13 /TR=O17665 /GB=CAA98147.1 /SUBMIT=HINXTON /CHR=1 /FEA=Sanger Annotation /DEF=UNC-13 protein
	178575_at	261	156.4	1.6688	361	184.6	1.95558	1.82405	W07G4.1 /REP_DB=WormBase Gene ID /WP=CE14684 /TR=Q23216 /GB=CAB01445.1 /SUBMIT=HINXTON /CHR=5 /FEA=Sanger Annotation
	175906_s_at	145.8	87.7	1.66249	132.1	64.8	2.03858	1.8223	Y73B3A.Y /REP_DB=WormBase Gene ID /WP=CE26592 /CHR=X /FEA=Sanger Annotation /DEF=(ST.LOUIS)
	192688_at	195.6	114.2	1.71278	231.3	120.1	1.9259	1.82202	T06C12.13 /REP_DB=WormBase Gene ID /WP=CE16363 /TR=O18048 /GB=CAB03309.1 /SUBMIT=HINXTON /CHR=5 /FEA=Sanger Annotation /DEF=Zinc finger, C4 type (two domains)
	182320_at	106.9	42.2	2.53318	84.9	63.1	1.34548	1.82146	F18G5.2 /REP_DB=WormBase Gene ID /WP=CE04410 /TR=Q19573 /GB=AAA81082.1 /SUBMIT=ST.LOUIS /CHR=X /FEA=Sanger Annotation
	176214_at	114.7	81	1.41605	160.5	70.1	2.28959	1.82131	Y71H2AM.J /REP_DB=WormBase Gene ID /WP=CE22952 /CHR=3 /FEA=Sanger Annotation /DEF=(ST.LOUIS)
	192590_at	256.7	146.6	1.75102	347.4	185.1	1.87682	1.82122	C47D12.7 /REP_DB=WormBase Gene ID /WP=CE20569 /GEN=kel-1 /TR=Q18670 /GB=CAA93769.1 /SUBMIT=HINXTON /CHR=2 /FEA=Sanger Annotation /DEF=ring canal protein like
	183496_at	335.6	152.7	2.19777	227.9	156.8	1.45344	1.82068	C26B2.8 /REP_DB=WormBase Gene ID /WP=CE04094 /TR=Q18197 /GB=AAC24260.1 /SUBMIT=ST.LOUIS /CHR=4 /FEA=Sanger Annotation
	180227_at	442.5	276.6	1.59978	494.9	238.5	2.07505	1.81984	F21H7.10 /REP_DB=WormBase Gene ID /WP=CE15879 /TR=O18090 /GB=CAB07595.1 /SUBMIT=HINXTON /CHR=5 /FEA=Sanger Annotation
	190959_s_at	170.2	101.1	1.68348	114.5	55.4	2.06679	1.81917	F37B1.5 /REP_DB=WormBase Gene ID /WP=CE09992 /TR=Q93698 /GB=CAB02291.1 /SUBMIT=HINXTON /CHR=2 /FEA=Sanger Annotation /DEF=glutathione S-transferase
	189417_s_at	595.2	294.1	2.0238	605	365.7	1.65436	1.81904	F20B10.2 /REP_DB=WormBase Gene ID /WP=CE05671 /TR=Q19619 /GB=CAA93464.1 /SUBMIT=HINXTON /CHR=4 /FEA=Sanger Annotation /DEF=neurexin I like
	190018_at	102.1	84	1.21548	182	72.2	2.52078	1.81882	K12H6.1 /REP_DB=WormBase Gene ID /WP=CE28062 /TR=Q9N5H9 /GB=AAK68390.1 /SUBMIT=ST.LOUIS /CHR=2 /FEA=Sanger Annotation /DEF=zinc finger protein
	192634_at	452.5	239.5	1.88935	506.6	288.1	1.75842	1.81785	ZC410.1 /REP_DB=WormBase Gene ID /WP=CE26841 /GEN=nhr-11 /TR=Q23294 /GB=CAA92572.2 /SUBMIT=HINXTON /CHR=4 /FEA=Sanger Annotation /DEF=nuclear hormone receptor
	193095_at	391.5	168.6	2.32206	478.1	309.9	1.54276	1.81735	ZC84.1 /REP_DB=WormBase Gene ID /WP=CE15020 /TR=SW:Q03610 /GB=CAA79569.1 /SUBMIT=HINXTON /CHR=3 /FEA=Sanger Annotation /DEF=Serine protease inhibitor, Kunitz type
	183173_at	153	72.9	2.09877	141.4	89.1	1.58698	1.81728	R09H10.2 /REP_DB=WormBase Gene ID /WP=CE12660 /TR=Q21881 /GB=CAB00871.1 /SUBMIT=HINXTON /CHR=4 /FEA=Sanger Annotation
	179949_at	94.7	49.9	1.8978	117.5	66.9	1.75635	1.81678	Y39E4B.9 /REP_DB=WormBase Gene ID /WP=CE21720 /TR=Q9U2K3 /GB=CAB54430.1 /SUBMIT=HINXTON /CHR=3 /FEA=Sanger Annotation
	187350_at	175.6	83.8	2.09547	158.5	100.1	1.58342	1.81675	F37A4.7 /REP_DB=WormBase Gene ID /WP=CE24954 /TR=SW:P41885 /GB=AAA50635.1 /SUBMIT=ST.LOUIS /CHR=3 /FEA=Sanger Annotation
	172066_x_at	559	267.5	2.08972	540.6	337.8	1.60036	1.81662	g1045476 /REP_DB=GenBank Identifier /GB=U34661.1 /PROTEIN_GB=AAA92006.1 /CHR=3 /FEA=Mapped Transcript /DEF=ionotropic glutamate receptor subunit
	180489_at	2277.3	961.5	2.36849	1743.8	1252.2	1.39259	1.81646	Y79H2A.1 /REP_DB=WormBase Gene ID /WP=CE23090 /TR=Q9U1S2 /GB=CAB54505.1 /SUBMIT=HINXTON /CHR=3 /FEA=Sanger Annotation
	186995_at	697.9	422.3	1.65262	1007	518.3	1.94289	1.81257	Y65B4BR.2 /REP_DB=WormBase Gene ID /WP=CE24560 /TR=Q9N2Z5 /GB=AAF60856.1 /SUBMIT=ST.LOUIS /CHR=1 /FEA=Sanger Annotation
	192500_at	130.1	81.3	1.60025	250.3	128.6	1.94635	1.81229	C14F5.2 /REP_DB=WormBase Gene ID /WP=CE01781 /GEN=zig-3 /TR=Q09970 /GB=AAA68401.1 /SUBMIT=ST.LOUIS /CHR=X /FEA=Sanger Annotation /DEF=IG-like C2-type domain
	183111_at	260.6	138.8	1.87752	256.5	146.6	1.74966	1.81184	K07D4.8 /REP_DB=WormBase Gene ID /WP=CE25937 /TR=O76576 /GB=AAK71376.1 /SUBMIT=ST.LOUIS /CHR=2 /FEA=Sanger Annotation
	183860_at	268.8	127.7	2.10493	279.8	175.1	1.59794	1.81176	C53A5.13 /REP_DB=WormBase Gene ID /WP=CE24862 /TR=O62118 /GB=CAB03993.2 /SUBMIT=HINXTON /CHR=5 /FEA=Sanger Annotation
	178685_at	187.1	101	1.85248	205.3	115.6	1.77595	1.81163	D2085.7 /REP_DB=WormBase Gene ID /WP=CE03110 /TR=Q18995 /GB=CAA91064.1 /SUBMIT=HINXTON /CHR=2 /FEA=Sanger Annotation
	188805_at	171	92	1.8587	182.5	103.4	1.76499	1.80911	C55F2.1 /REP_DB=WormBase Gene ID /WP=CE26363 /TR=Q9GYQ3 /GB=AAF99903.1 /SUBMIT=ST.LOUIS /CHR=4 /FEA=Sanger Annotation /DEF=transferase
	185541_at	133.3	91.5	1.45683	278.8	136.3	2.04549	1.80904	C09E10.1 /REP_DB=WormBase Gene ID /WP=CE06800 /TR=Q17861 /GB=AAC48133.1 /SUBMIT=ST.LOUIS /CHR=X /FEA=Sanger Annotation
	184716_at	173.1	131.1	1.32037	215	83.6	2.57177	1.80764	Y46G5A.11 /REP_DB=WormBase Gene ID /WP=CE24289 /TR=Q9U2F7 /GB=CAB60354.1 /SUBMIT=HINXTON /CHR=2 /FEA=Sanger Annotation
	173649_at	297.1	171.7	1.73034	295	155.9	1.89224	1.80739	CEK011F6F /REP_DB=TREMBL Accession /5_PRIME_EXT_ID=F18A12.8 /5_PRIME_EXT_DB=WormBase Gene ID /GB=D34718 /WB_GENE_ID=F18A12.8 /WP=CE23669 /CHR=2 /FEA=Genomic Cluster /DEF=peptidase; C.elegans cDNA clone yk11f6 : 5prime end, single read.
	178577_at	88.1	62.1	1.41868	129.1	58.1	2.22203	1.80699	C49F8.1 /REP_DB=WormBase Gene ID /WP=CE05456 /TR=Q18710 /GB=CAA94124.1 /SUBMIT=HINXTON /CHR=X /FEA=Sanger Annotation
	176396_s_at	638.1	272.1	2.34509	471.8	342.2	1.37873	1.80677	Y105E8B.GG /REP_DB=WormBase Gene ID /WP=CE24091 /CHR=1 /FEA=Sanger Annotation /DEF=(HINXTON)
	189898_s_at	209.1	107.4	1.94693	293.8	171	1.71813	1.80639	C44B7.8 /REP_DB=WormBase Gene ID /WP=CE02546 /TR=Q18597 /GB=AAA68339.1 /SUBMIT=ST.LOUIS /CHR=2 /FEA=Sanger Annotation /DEF=ATP-binding protein
	182614_at	129.3	78.8	1.64086	136.4	68.3	1.99707	1.80625	F39G3.8 /REP_DB=WormBase Gene ID /WP=CE10126 /TR=O16273 /GB=AAB65333.1 /SUBMIT=ST.LOUIS /CHR=5 /FEA=Sanger Annotation
	182754_at	537.3	186.9	2.8748	401.1	332.8	1.20523	1.80566	C16B8.3 /REP_DB=WormBase Gene ID /WP=CE04013 /TR=Q18043 /GB=AAA82620.1 /SUBMIT=ST.LOUIS /CHR=X /FEA=Sanger Annotation
	186070_at	292.6	160.3	1.82533	275.9	154.7	1.78345	1.80476	Y71H2B.7 /REP_DB=WormBase Gene ID /WP=CE24633 /TR=Q9N4F4 /GB=AAF36036.1 /SUBMIT=ST.LOUIS /CHR=3 /FEA=Sanger Annotation
	175329_s_at	157.9	49.5	3.1899	128.2	109.1	1.17507	1.80391	AU113943_rc /REP_DB=TREMBL Accession /GB=AU113943 /CHR=2 /FEA=Genomic Cluster /DEF=Caenorhabditis elegans cDNA clone:yk713d5 : 3prime end, single read.
	171783_x_at	87.4	24.1	3.62656	92.6	75.7	1.22325	1.80361	C59923_rc /REP_DB=TREMBL Accession /GB=C59923 /FEA=Transcript Cluster /DEF=C.elegans cDNA clone yk444h1 : 3prime end, single read.
	180760_at	204.6	75.9	2.69565	179	136.8	1.30848	1.80348	EGAP4.1 /REP_DB=WormBase Gene ID /WP=CE07012 /TR=Q19077 /GB=AAA93414.1 /SUBMIT=ST.LOUIS /CHR=X /FEA=Sanger Annotation
	189837_at	97.3	45.4	2.14317	125.2	78	1.60513	1.80308	F22A3.3 /REP_DB=WormBase Gene ID /WP=CE27990 /TR=Q19693 /GB=AAA83192.2 /SUBMIT=ST.LOUIS /CHR=X /FEA=Sanger Annotation /DEF=glutamate receptor
	175566_s_at	2518.7	1191.7	2.11354	2201.5	1427.4	1.54231	1.80222	CE182 /REP_DB=TREMBL Accession /GB=T00182 /CHR=X /FEA=Genomic Cluster /DEF=wEST00903 Early embryo, Stratagene (cat. no. 937007) Caenorhabditis elegans cDNA clone CEESC45 similar to C. elegans cDNA clone cm10b6, mRNA sequence.
	184774_at	99.5	45.2	2.20133	80.3	54.6	1.4707	1.8016	Y9C9A.13 /REP_DB=WormBase Gene ID /WP=CE25647 /TR=Q9N2S4 /GB=AAF60936.1 /SUBMIT=ST.LOUIS /CHR=4 /FEA=Sanger Annotation
	178715_at	1238.9	450.2	2.75189	1141.7	871.3	1.31034	1.80144	C33G3.3 /REP_DB=WormBase Gene ID /WP=CE08559 /TR=Q93323 /GB=CAB01736.1 /SUBMIT=HINXTON /CHR=X /FEA=Sanger Annotation
	179669_at	208.1	103.1	2.01843	202.1	124.7	1.62069	1.8007	R08A2.5 /REP_DB=WormBase Gene ID /WP=CE23906 /TR=Q9U394 /GB=CAB57903.1 /SUBMIT=HINXTON /CHR=5 /FEA=Sanger Annotation
	191988_s_at	408.1	138.1	2.9551	237.1	220.3	1.07626	1.80022	K09A9.6 /REP_DB=WormBase Gene ID /WP=CE11982 /TR=Q93178 /GB=CAB01887.1 /SUBMIT=HINXTON /CHR=X /FEA=Sanger Annotation /DEF=aspartyl beta hydroxylase like
	192027_s_at	1640.2	937.4	1.74973	1691.7	914.1	1.85067	1.79957	T04C10.4 /REP_DB=WormBase Gene ID /WP=CE06355 /TR=Q22156 /GB=CAA93757.1 /SUBMIT=HINXTON /CHR=X /FEA=Sanger Annotation /DEF=transcription factor ATF4 like
	173402_s_at	1271.7	494.9	2.56961	1069.7	806.2	1.32684	1.79955	AU114599_rc /REP_DB=TREMBL Accession /GB=AU114599 /FEA=Transcript Cluster /DEF=Caenorhabditis elegans cDNA clone:yk721b3 : 3prime end, single read.
	192596_s_at	515.3	205.2	2.51121	501	359.9	1.39205	1.79844	T03F7.7 /REP_DB=WormBase Gene ID /WP=CE20032 /TR=Q9XVU9 /GB=CAA98522.1 /SUBMIT=HINXTON /CHR=5 /FEA=Sanger Annotation /DEF=Candida SEC14 cytosolic factor like
	190121_s_at	424.8	179.1	2.37186	356.4	255.3	1.396	1.79834	T25B6.2 /REP_DB=WormBase Gene ID /WP=CE14174 /TR=Q22763 /GB=AAC48223.1 /SUBMIT=ST.LOUIS /CHR=X /FEA=Sanger Annotation /DEF=zinc metalloprotease
	179733_s_at	100	58.4	1.71233	135.2	72.4	1.8674	1.79817	K11G9.5 /REP_DB=WormBase Gene ID /WP=CE07378 /TR=Q23012 /GB=AAB04978.1 /SUBMIT=ST.LOUIS /CHR=5 /FEA=Sanger Annotation
	174386_at	641.6	373.2	1.71919	910.8	490.5	1.85688	1.79738	C53455_rc /REP_DB=TREMBL Accession /GB=C53455 /CHR=3 /FEA=Genomic Cluster /DEF=C.elegans cDNA clone yk318c1 : 3prime end, single read.
	192312_s_at	700.4	441.8	1.58533	682.3	328	2.08018	1.79618	T21C12.1 /REP_DB=WormBase Gene ID /WP=CE02346 /CHR=3 /FEA=Sanger Annotation /DEF=gamma-aminobutyric-acid receptor (HINXTON) TR:Q22637 protein_id:CAA90318.1
	173928_at	184.8	75.9	2.43478	94.8	79.8	1.18797	1.79576	CEK012H9R_rc /REP_DB=TREMBL Accession /5_PRIME_EXT_ID=F45H11.4 /5_PRIME_EXT_DB=WormBase Gene ID /GB=D32386 /WB_GENE_ID=F45H11.4 /WP=CE17833 /CHR=1 /FEA=Genomic Cluster /GEN=mgl-2 /DEF=metabotropic glutamate receptor; C.elegans cDNA clone yk12h9 : 3prime end, single read.
	193800_at	102.5	48.7	2.10472	136.1	84.2	1.61639	1.79533	C14A6.1 /REP_DB=WormBase Gene ID /WP=CE18493 /TR=Q9XVE1 /GB=CAB03881.1 /SUBMIT=HINXTON /CHR=5 /FEA=Sanger Annotation /DEF=Lectin C-type domain short and long forms (2 domains)
	175463_at	123.6	50.2	2.46215	182.1	120.1	1.51624	1.79507	AU113761_rc /REP_DB=TREMBL Accession /GB=AU113761 /CHR=2 /FEA=Genomic Cluster /DEF=Caenorhabditis elegans cDNA clone:yk711d10 : 3prime end, single read.
	189786_at	208.1	54	3.8537	241.2	196.3	1.22873	1.79505	F48B9.5 /REP_DB=WormBase Gene ID /WP=CE04613 /TR=Q20551 /GB=AAA81747.1 /SUBMIT=ST.LOUIS /CHR=X /FEA=Sanger Annotation /DEF=paired box protein
	173480_s_at	127.3	96.9	1.31373	200.9	86.1	2.33333	1.79344	C70215 /REP_DB=TREMBL Accession /5_PRIME_EXT_ID=Y5H2B.5 /5_PRIME_EXT_DB=WormBase Gene ID /GB=C70215 /WB_GENE_ID=Y5H2B.5 /WP=CE26222 /CHR=5 /FEA=Genomic Cluster /DEF=C.elegans cDNA clone yk384e3 : 5prime end, single read.
	188153_s_at	149	72.7	2.04952	169.2	104.8	1.6145	1.79268	Y66H1A.6 /REP_DB=WormBase Gene ID /WP=CE22757 /GEN=hum-8 /TR=Q9TYJ9 /GB=AAD12859.1 /SUBMIT=ST.LOUIS /CHR=4 /FEA=Sanger Annotation
	190100_at	522.2	205.1	2.54608	368.3	291.7	1.2626	1.79247	R151.5 /REP_DB=WormBase Gene ID /WP=CE27200 /GEN=toh-2 /GB=AAK29859.1 /SUBMIT=ST.LOUIS /CHR=3 /FEA=Sanger Annotation /DEF=Zinc metalloprotease
	193113_s_at	739.2	308.7	2.39456	596.8	437	1.36568	1.79161	F54G8.4 /REP_DB=WormBase Gene ID /WP=CE05942 /TR=SW:Q03601 /GB=CAA80152.1 /SUBMIT=HINXTON /CHR=3 /FEA=Sanger Annotation /DEF=Zinc finger, C3HC4 type (RING finger)
	184985_s_at	403.2	155.8	2.58793	200.8	181.5	1.10634	1.79069	Y74C9A.2 /REP_DB=WormBase Gene ID /WP=CE24660 /TR=Q9N4D8 /GB=AAF36049.1 /SUBMIT=ST.LOUIS /CHR=1 /FEA=Sanger Annotation
	192005_at	204.2	112.3	1.81834	198.3	112.5	1.76267	1.79048	E01H11.1 /REP_DB=WormBase Gene ID /WP=CE02586 /GEN=kin-11 /TR=Q19025 /GB=AAA68710.1 /SUBMIT=ST.LOUIS /CHR=X /FEA=Sanger Annotation /DEF=Protein kinase C
	175453_at	247.2	119.4	2.07035	374.1	227.8	1.64223	1.78946	AV199990_rc /REP_DB=TREMBL Accession /GB=AV199990 /CHR=X /FEA=Genomic Cluster /DEF=Caenorhabditis elegans cDNA clone:yk554h2 : 3prime end, single read.
	176526_s_at	290.3	210	1.38238	303.1	121.8	2.48851	1.78843	Y39H10A.6 /REP_DB=WormBase Gene ID /WP=CE26075 /SUBMIT=ST.LOUIS /CHR=5 /FEA=Sanger Annotation
	189734_at	195	48.1	4.05405	130.2	133.8	0.973094	1.7878	K08B4.6 /REP_DB=WormBase Gene ID /WP=CE18035 /TR=Q9TYY2 /GB=AAC68983.1 /SUBMIT=ST.LOUIS /CHR=4 /FEA=Sanger Annotation /DEF=protease inhibitor
	180002_at	167.3	118.6	1.41062	272.3	127.4	2.13736	1.78699	T02G5.1 /REP_DB=WormBase Gene ID /WP=CE04853 /TR=Q22110 /GB=AAA82407.1 /SUBMIT=ST.LOUIS /CHR=2 /FEA=Sanger Annotation
	173412_s_at	508.8	172.7	2.94615	346.2	305.8	1.13211	1.78683	AU113026_rc /REP_DB=TREMBL Accession /GB=AU113026 /FEA=Transcript Cluster /DEF=Caenorhabditis elegans cDNA clone:yk701g5 : 3prime end, single read.
	190006_at	122.7	83.7	1.46595	116.4	50.2	2.31873	1.78566	R02E12.2 /REP_DB=WormBase Gene ID /WP=CE28410 /TR=Q21643 /GB=AAA96186.2 /SUBMIT=ST.LOUIS /CHR=X /FEA=Sanger Annotation /DEF=mouse MO25 protein
	171764_x_at	346.1	267.6	1.29335	462	185	2.4973	1.78546	g6451494-REP_DB=GenBank Identifier /5_PRIME_EXT_ID=g6467492 /5_PRIME_EXT_DB=GenBank Identifier /CHR=2 /FEA=Genomic Cluster /GEN=clh-1; ceclc-1 /DEF=CLH-1
	176966_at	472.5	240.8	1.96221	430.4	264.9	1.62476	1.78545	Y105E8B.N /REP_DB=WormBase Gene ID /WP=CE25709 /CHR=1 /FEA=Sanger Annotation /DEF=(HINXTON) protein_id:CAB60857.2
	171996_x_at	270.5	123.6	2.18851	264.4	176	1.50227	1.78538	g1079711 /REP_DB=GenBank Identifier /GB=U39761.1 /PROTEIN_GB=AAC46934.1 /CHR=X /FEA=Mapped Transcript /DEF=EGL-15
	186793_at	128.9	59.5	2.16639	89	62.6	1.42173	1.7846	F35F10.11 /REP_DB=WormBase Gene ID /WP=CE09936 /TR=Q9GYT5 /GB=AAF99936.1 /SUBMIT=ST.LOUIS /CHR=5 /FEA=Sanger Annotation
	189846_at	103.5	2.2	47.0455	100.3	112	0.895536	1.78459	C06A8.9 /REP_DB=WormBase Gene ID /WP=CE02460 /TR=Q17697 /GB=AAA81052.1 /SUBMIT=ST.LOUIS /CHR=2 /FEA=Sanger Annotation /DEF=Glutamate receptor
	180837_at	241.6	109.4	2.20841	158.5	114.8	1.38066	1.78457	T08A9.2 /REP_DB=WormBase Gene ID /WP=CE04917 /TR=Q22341 /GB=AAA81419.1 /SUBMIT=ST.LOUIS /CHR=X /FEA=Sanger Annotation
	181684_at	90.5	16.5	5.48485	81.6	80	1.02	1.78342	D1054.12 /REP_DB=WormBase Gene ID /WP=CE05530 /TR=Q18952 /GB=CAA98445.1 /SUBMIT=HINXTON /CHR=5 /FEA=Sanger Annotation
	174672_at	1585.9	661.7	2.39671	1130.1	861.3	1.31209	1.78332	CEK035A4R_rc /REP_DB=TREMBL Accession /GB=D33718 /CHR=2 /FEA=Genomic Cluster /DEF=C.elegans cDNA clone yk35a4 : 3prime end, single read.
	176667_at	99.9	63.8	1.56583	110.5	54.2	2.03875	1.78305	F38E9.2 /REP_DB=WormBase Gene ID /WP=CE28306 /GB=AAA93348.1 /SUBMIT=ST.LOUIS /CHR=X /FEA=Sanger Annotation
	186941_at	611.8	284.3	2.15195	545.5	365.2	1.4937	1.78183	F54H5.4 /REP_DB=WormBase Gene ID /WP=CE01967 /GEN=mua-1 /SUBMIT=ST.LOUIS /CHR=2 /FEA=Sanger Annotation /DEF=Zinc finger
	176241_at	158.4	19.3	8.20725	118.3	136.1	0.869214	1.78057	Y119C1B.K /REP_DB=WormBase Gene ID /WP=CE25221 /CHR=1 /FEA=Sanger Annotation /DEF=(ST.LOUIS)
	192451_s_at	361.4	212.2	1.70311	331.2	176.8	1.8733	1.78046	F21G4.1 /REP_DB=WormBase Gene ID /WP=CE09547 /TR=Q93550 /GB=CAB02665.1 /SUBMIT=HINXTON /CHR=X /FEA=Sanger Annotation /DEF=Rat prostoglandin transporter like
	193711_s_at	239.3	88.4	2.70701	239.3	180.5	1.32576	1.77984	C41C4.5 /REP_DB=WormBase Gene ID /WP=CE23585 /GEN=unc-105 /TR=SW:Q09274 /GB=CAA88101.2 /SUBMIT=HINXTON /CHR=2 /FEA=Sanger Annotation /DEF=Amiloride-sensitive sodium channel
	188103_s_at	114.8	83.3	1.37815	211.8	100.2	2.11377	1.77984	C11D2.6 /REP_DB=WormBase Gene ID /WP=CE16847 /GEN=nca-1 /TR=O45071 /GB=AAC02575.1 /SUBMIT=ST.LOUIS /CHR=4 /FEA=Sanger Annotation
	182301_at	390.7	129.9	3.0077	301.4	259.1	1.16326	1.77918	H12D21.9 /REP_DB=WormBase Gene ID /WP=CE20959 /TR=Q9XTW6 /GB=CAB07432.1 /SUBMIT=HINXTON /CHR=5 /FEA=Sanger Annotation
	184093_at	392.4	182.2	2.15368	335.4	227	1.47753	1.77859	M01H9.1 /REP_DB=WormBase Gene ID /WP=CE12304 /TR=Q94282 /GB=AAB09142.1 /SUBMIT=ST.LOUIS /CHR=4 /FEA=Sanger Annotation
	177374_at	1426.8	649	2.19846	1332	903.1	1.47492	1.77746	LLC1.2 /REP_DB=WormBase Gene ID /WP=CE16261 /TR=O17954 /GB=CAB05250.1 /SUBMIT=HINXTON /CHR=4 /FEA=Sanger Annotation
	190691_at	4048.9	1819.3	2.22553	4380.5	2923.3	1.49848	1.77738	T22A3.2 /REP_DB=WormBase Gene ID /WP=CE13914 /TR=O01263 /GB=CAB03380.1 /SUBMIT=HINXTON /CHR=1 /FEA=Sanger Annotation /DEF=alpha crystallin B chain
	192004_at	182.8	73	2.50411	179.6	130.9	1.37204	1.77734	F32H2.9 /REP_DB=WormBase Gene ID /WP=CE09884 /GEN=tba-6 /TR=P91873 /GB=CAB04246.1 /SUBMIT=HINXTON /CHR=1 /FEA=Sanger Annotation /DEF=tubulin alpha chain
	172137_s_at	342.9	251.1	1.36559	255.1	85.4	2.98712	1.77712	Y111B2A.10B /REP_DB=WormBase Gene ID /WP=CE26627 /GB=CAC35839.1 /SUBMIT=HINXTON /CHR=3 /FEA=Sanger Annotation
	176074_s_at	363.9	152.6	2.38467	263.4	200.5	1.31372	1.77655	Y32G9B.A /REP_DB=WormBase Gene ID /WP=CE26516 /CHR=5 /FEA=Sanger Annotation /DEF=(ST.LOUIS)
	193056_s_at	137.7	65.1	2.11521	174.1	110.5	1.57557	1.77563	E03G2.2 /REP_DB=WormBase Gene ID /WP=CE03119 /TR=Q19048 /GB=CAA92148.1 /SUBMIT=HINXTON /CHR=X /FEA=Sanger Annotation /DEF=multidrug resistance-associated protein
	185531_at	498.2	205.1	2.42906	501.6	358	1.40112	1.77553	Y53F4B.20 /REP_DB=WormBase Gene ID /WP=CE25399 /TR=Q9NAA0 /GB=CAB70109.1 /SUBMIT=HINXTON /CHR=2 /FEA=Sanger Annotation
	185619_s_at	594.1	211.3	2.81164	452.9	378.4	1.19688	1.77548	C23H5.8A /REP_DB=WormBase Gene ID /WP=CE17440 /TR=O61828 /GB=AAC17535.1 /SUBMIT=ST.LOUIS /CHR=4 /FEA=Sanger Annotation
	173282_s_at	330.2	166	1.98916	259.4	166.1	1.56171	1.77537	C53291_rc /REP_DB=TREMBL Accession /GB=C53291 /FEA=Transcript Cluster /DEF=C.elegans cDNA clone yk296e1 : 3prime end, single read.
	190259_at	157.3	130.8	1.2026	255.4	101.7	2.51131	1.77505	C48G7.2 /REP_DB=WormBase Gene ID /WP=CE08826 /TR=Q18702 /GB=CAB01493.1 /SUBMIT=HINXTON /CHR=5 /FEA=Sanger Annotation /DEF=Src homology domain 2
	178078_at	377.4	182.9	2.06342	373.8	240.3	1.55556	1.77505	T12D8.9 /REP_DB=WormBase Gene ID /WP=CE16406 /TR=O45785 /GB=CAB05819.1 /SUBMIT=HINXTON /CHR=3 /FEA=Sanger Annotation
	189892_at	99.2	5.8	17.1034	105.1	109.3	0.961574	1.77498	F58B4.1 /REP_DB=WormBase Gene ID /WP=CE06011 /TR=Q20975 /GB=CAA98497.1 /SUBMIT=HINXTON /CHR=5 /FEA=Sanger Annotation /DEF=zinc metalloprotease
	187608_s_at	416.7	270.1	1.54276	426	204.8	2.08008	1.77448	Y55F3AM.10 /REP_DB=WormBase Gene ID /WP=CE25481 /TR=Q9N366 /GB=AAF60802.1 /SUBMIT=ST.LOUIS /CHR=4 /FEA=Sanger Annotation
	186758_at	173.9	77.6	2.24098	232.9	151.7	1.53527	1.7741	Y39A3CR.5 /REP_DB=WormBase Gene ID /WP=CE21654 /TR=Q9N409 /GB=AAF60524.1 /SUBMIT=ST.LOUIS /CHR=3 /FEA=Sanger Annotation
	172714_x_at	100.2	70	1.43143	92.8	38.8	2.39175	1.7739	R05F9.13 /REP_DB=WormBase Gene ID /WP=CE02806 /GEN=msp-31 /SUBMIT=ST.LOUIS /CHR=2 /FEA=Sanger Annotation /DEF=major sperm protein
	182815_at	120.7	71.6	1.68575	85.6	44.7	1.91499	1.77386	T24C4.4 /REP_DB=WormBase Gene ID /WP=CE19595 /TR=Q9TZ35 /GB=AAC68923.1 /SUBMIT=ST.LOUIS /CHR=3 /FEA=Sanger Annotation
	179651_s_at	260.1	82.3	3.16039	235.6	197.2	1.19473	1.77352	C06H5.1 /REP_DB=WormBase Gene ID /WP=CE27668 /TR=O17577 /GB=CAB07161.2 /SUBMIT=HINXTON /CHR=5 /FEA=Sanger Annotation
	183804_at	168.8	88.6	1.90519	94.2	59.7	1.57789	1.77343	ZK1067.2 /REP_DB=WormBase Gene ID /WP=CE06677 /TR=Q23388 /GB=CAA93884.1 /SUBMIT=HINXTON /CHR=2 /FEA=Sanger Annotation
	193660_at	287.9	125.6	2.2922	413.6	270	1.53185	1.77326	R10H10.3 /REP_DB=WormBase Gene ID /WP=CE06294 /TR=Q21916 /GB=CAA94611.1 /SUBMIT=HINXTON /CHR=4 /FEA=Sanger Annotation /DEF=CUB domain, von Willebrand factor type A domain
	190099_at	2279.9	998.3	2.28378	1944.1	1383.9	1.4048	1.77315	C01B7.1 /REP_DB=WormBase Gene ID /WP=CE06725 /TR=Q17548 /GB=AAA96114.1 /SUBMIT=ST.LOUIS /CHR=5 /FEA=Sanger Annotation /DEF=zinc finger protein
	190907_at	551.3	294	1.87517	599.8	355.4	1.68768	1.77256	ZK287.4 /REP_DB=WormBase Gene ID /WP=CE06613 /TR=Q23456 /GB=CAA94800.1 /SUBMIT=HINXTON /CHR=5 /FEA=Sanger Annotation /DEF=serine protease inhibitor
	187961_s_at	149	116.7	1.27678	153.2	53.8	2.84758	1.77243	C41D7.2 /REP_DB=WormBase Gene ID /WP=CE27582 /GEN=ptr-3 /TR=O16530 /GB=AAC48225.2 /SUBMIT=ST.LOUIS /CHR=2 /FEA=Sanger Annotation
	192488_at	492.5	318.8	1.54486	424.2	198.6	2.13595	1.77174	T13F3.3 /REP_DB=WormBase Gene ID /WP=CE16409 /TR=O18087 /GB=CAB07671.1 /SUBMIT=HINXTON /CHR=5 /FEA=Sanger Annotation /DEF=Zinc finger, C4 type (two domains)
	175667_at	871.9	537	1.62365	1223.9	646	1.89458	1.7716	g404681 /REP_DB=GenBank Identifier /GB=L23110.1 /PROTEIN_GB=AAA03544.1 /CHR=3 /FEA=Mapped Transcript /DEF=BMP receptor
	193469_at	108.4	80.8	1.34158	132.4	55.2	2.39855	1.77059	T05A7.5 /REP_DB=WormBase Gene ID /WP=CE04891 /TR=Q22202 /GB=AAA81114.1 /SUBMIT=ST.LOUIS /CHR=2 /FEA=Sanger Annotation /DEF=galactoside 3(4)-L-fucosyltransferase (weak)
	176231_at	121.1	45.9	2.63834	113.1	86.4	1.30903	1.77022	Y75B7AL.D /REP_DB=WormBase Gene ID /WP=CE26304 /CHR=5 /FEA=Sanger Annotation /DEF=(ST.LOUIS)
	176663_s_at	313.6	150.8	2.07958	234.6	158.9	1.4764	1.7701	B0350.2A /REP_DB=WormBase Gene ID /WP=CE06702 /GEN=unc-44 /SUBMIT=ST.LOUIS /CHR=4 /FEA=Sanger Annotation
	183249_s_at	370.4	225.8	1.64039	404.6	212.2	1.90669	1.76941	K02E7.5 /REP_DB=WormBase Gene ID /WP=CE11630 /TR=O17254 /GB=AAB71026.1 /SUBMIT=ST.LOUIS /CHR=2 /FEA=Sanger Annotation
	184735_s_at	381	157.1	2.42521	321	239.7	1.33917	1.76915	C32E12.4 /REP_DB=WormBase Gene ID /WP=CE16888 /TR=P91121 /GB=AAB53880.1 /SUBMIT=ST.LOUIS /CHR=1 /FEA=Sanger Annotation
	194101_at	161.8	86.1	1.87921	238.9	140.4	1.70157	1.76909	C13C4.1 /REP_DB=WormBase Gene ID /WP=CE08126 /TR=O01929 /GB=CAB07313.1 /SUBMIT=HINXTON /CHR=5 /FEA=Sanger Annotation /DEF=Ligand-binding domain of nuclear hormone receptors, Zinc finger, C4 type (two domains)
	185591_at	1018.7	508.6	2.00295	944.5	602.3	1.56816	1.76722	H41C03.1 /REP_DB=WormBase Gene ID /WP=CE19507 /TR=O76636 /GB=AAC26304.1 /SUBMIT=ST.LOUIS /CHR=2 /FEA=Sanger Annotation
	192256_at	772	369.2	2.09101	620.9	419.2	1.48115	1.76674	C26B9.5 /REP_DB=WormBase Gene ID /WP=CE04098 /TR=Q18198 /GB=AAA82453.1 /SUBMIT=ST.LOUIS /CHR=X /FEA=Sanger Annotation /DEF=lysosomal Pro-X carboxypeptidase
	179566_s_at	129.7	60.7	2.13674	160	103.3	1.54889	1.76646	M04C3.1 /REP_DB=WormBase Gene ID /WP=CE18078 /TR=O62080 /GB=CAB07268.1 /SUBMIT=HINXTON /CHR=5 /FEA=Sanger Annotation
	186833_s_at	437.3	246.6	1.77332	361.6	205.8	1.75705	1.76592	Y113G7A.6B /REP_DB=WormBase Gene ID /WP=CE23278 /TR=Q9U2Y9 /GB=CAB60479.1 /SUBMIT=HINXTON /CHR=5 /FEA=Sanger Annotation
	179346_at	112.7	76.1	1.48095	136.8	65.2	2.09816	1.76575	B0284.1 /REP_DB=WormBase Gene ID /WP=CE00650 /TR=Q17466 /GB=CAA83220.1 /SUBMIT=HINXTON /CHR=3 /FEA=Sanger Annotation
	179689_at	206.8	65.7	3.14764	165.7	145.3	1.1404	1.7654	F35A5.4 /REP_DB=WormBase Gene ID /WP=CE04488 /TR=Q20000 /GB=AAB52645.1 /SUBMIT=ST.LOUIS /CHR=X /FEA=Sanger Annotation
	174643_at	752.4	339.7	2.2149	608.7	431.3	1.41131	1.76537	CEK020B7R_rc /REP_DB=TREMBL Accession /GB=D32698 /CHR=X /FEA=Genomic Cluster /DEF=C.elegans cDNA clone yk20b7 : 3prime end, single read.
	178476_at	236.8	97.3	2.43371	250.6	178.8	1.40157	1.7653	ZC434.3 /REP_DB=WormBase Gene ID /WP=CE06578 /TR=Q23313 /GB=CAB00059.1 /SUBMIT=HINXTON /CHR=1 /FEA=Sanger Annotation
	192189_at	886.1	514.1	1.72359	675.8	371	1.82156	1.76466	T05B4.2 /REP_DB=WormBase Gene ID /WP=CE13195 /GEN=nhr-57 /TR=O16425 /GB=AAC69062.1 /SUBMIT=ST.LOUIS /CHR=5 /FEA=Sanger Annotation /DEF=zinc finger protein
	179493_at	177.5	98	1.81122	163.4	95.2	1.71639	1.76449	K06A4.2 /REP_DB=WormBase Gene ID /WP=CE06106 /TR=Q21256 /GB=CAA94785.1 /SUBMIT=HINXTON /CHR=5 /FEA=Sanger Annotation
	191337_at	500.5	242	2.06818	476	311.5	1.52809	1.76423	Y53F4B.33 /REP_DB=WormBase Gene ID /WP=CE22420 /TR=Q9NAB0 /GB=CAB61107.1 /SUBMIT=HINXTON /CHR=2 /FEA=Sanger Annotation /DEF=glutathione-S-transferase
	184236_at	264.5	93.9	2.81683	186.9	162	1.1537	1.76397	T24C12.4 /REP_DB=WormBase Gene ID /WP=CE05004 /TR=Q22723 /GB=AAA82390.1 /SUBMIT=ST.LOUIS /CHR=X /FEA=Sanger Annotation
	172747_x_at	81.7	52	1.57115	96.6	49.1	1.96741	1.7636	T26H8.1 /REP_DB=WormBase Gene ID /WP=CE18968 /TR=Q9U359 /GB=CAB04858.1 /SUBMIT=HINXTON /CHR=5 /FEA=Sanger Annotation /DEF=transposase
	178979_at	314.8	257.6	1.22205	467.3	186	2.51237	1.76307	K01C8.2 /REP_DB=WormBase Gene ID /WP=CE02263 /TR=Q21081 /GB=CAA88855.1 /SUBMIT=HINXTON /CHR=2 /FEA=Sanger Annotation
	178713_at	239.9	107.4	2.23371	206.3	146	1.41301	1.76085	D1046.5 /REP_DB=WormBase Gene ID /WP=CE03098 /TR=Q18936 /GB=CAA92293.1 /SUBMIT=HINXTON /CHR=4 /FEA=Sanger Annotation
	191284_at	104.8	19.3	5.43005	98.2	96	1.02292	1.76062	K11D2.2 /REP_DB=WormBase Gene ID /WP=CE12120 /TR=SW:O45686 /GB=CAB05556.1 /SUBMIT=HINXTON /CHR=1 /FEA=Sanger Annotation /DEF=Human PHP32 protein like
	180481_s_at	136.8	44.6	3.06726	179.7	135.2	1.32914	1.76029	D1054.9B /REP_DB=WormBase Gene ID /WP=CE20626 /TR=Q9XVV1 /GB=CAA98447.1 /SUBMIT=HINXTON /CHR=5 /FEA=Sanger Annotation
	191840_s_at	449.9	243.1	1.85068	597.4	351.9	1.69764	1.76017	T25B9.1 /REP_DB=WormBase Gene ID /WP=CE06500 /TR=Q22768 /GB=CAA94376.1 /SUBMIT=HINXTON /CHR=4 /FEA=Sanger Annotation /DEF=5-aminolevulinic acid syntase
	178276_at	346.1	179.5	1.92813	363	223.4	1.62489	1.75999	C07H4.1 /REP_DB=WormBase Gene ID /WP=CE02986 /TR=Q17803 /GB=CAA92727.1 /SUBMIT=HINXTON /CHR=2 /FEA=Sanger Annotation
	183703_s_at	129	93.1	1.38561	142.2	61	2.33115	1.7599	Y43D4A.2 /REP_DB=WormBase Gene ID /WP=CE21875 /TR=Q9NF29 /GB=CAB60343.1 /SUBMIT=HINXTON /CHR=4 /FEA=Sanger Annotation
	193098_at	224.2	111.8	2.00537	317	195.8	1.619	1.75943	ZC190.1 /REP_DB=WormBase Gene ID /WP=CE27645 /GEN=cln-3.3 /TR=O76703 /GB=AAC26960.2 /SUBMIT=ST.LOUIS /CHR=5 /FEA=Sanger Annotation /DEF=intergral membrane protein
	192327_at	179.8	103	1.74563	252.3	142.7	1.76804	1.75865	C01H6.4 /REP_DB=WormBase Gene ID /WP=CE05187 /TR=Q17585 /GB=CAA95783.1 /SUBMIT=HINXTON /CHR=1 /FEA=Sanger Annotation /DEF=Flavin-binding monooxygenase-like
	193262_at	543.4	322.8	1.6834	627.2	343.2	1.82751	1.75766	F21F3.5 /REP_DB=WormBase Gene ID /WP=CE24908 /GEN=unc-38 /TR=SW:Q23022 /GB=AAB42282.1 /SUBMIT=ST.LOUIS /CHR=1 /FEA=Sanger Annotation /DEF=ligand-gated ionic channel
	188511_s_at	2047.5	964.3	2.1233	1949.5	1310.3	1.48783	1.75723	C51E3.8 /REP_DB=WormBase Gene ID /WP=CE08942 /TR=O01981 /GB=CAB01643.1 /SUBMIT=HINXTON /CHR=5 /FEA=Sanger Annotation /DEF=chitinase
	182871_at	935.9	490.3	1.90883	1055.4	644	1.63882	1.75553	T01C8.2 /REP_DB=WormBase Gene ID /WP=CE07459 /TR=Q22065 /GB=AAB00576.1 /SUBMIT=ST.LOUIS /CHR=X /FEA=Sanger Annotation
	191521_s_at	193.7	103.4	1.87331	241.2	144.4	1.67036	1.75504	F26A3.4 /REP_DB=WormBase Gene ID /WP=CE09669 /TR=Q93592 /GB=CAB01700.1 /SUBMIT=HINXTON /CHR=1 /FEA=Sanger Annotation /DEF=protein-tyrosine phosphatase
	175285_at	687	437.7	1.56957	903.3	468.6	1.92766	1.75472	AV179387_rc /REP_DB=TREMBL Accession /GB=AV179387 /CHR=2 /FEA=Genomic Cluster /DEF=Caenorhabditis elegans cDNA clone:yk592c4 : 3prime end, single read.
	190149_at	352.2	146.3	2.40738	287.8	218.5	1.31716	1.75439	K02A11.3 /REP_DB=WormBase Gene ID /WP=CE06057 /TR=Q21109 /GB=CAA99880.1 /SUBMIT=HINXTON /CHR=1 /FEA=Sanger Annotation /DEF=placental protein 11
	193505_at	123.8	46.9	2.63966	88.3	74	1.19324	1.75434	ZC317.3 /REP_DB=WormBase Gene ID /WP=CE28159 /GEN=glc-3 /TR=Q23074 /GB=AAB04959.2 /SUBMIT=ST.LOUIS /CHR=5 /FEA=Sanger Annotation /DEF=ligand-gated ionic channel subunit
	177082_at	290.8	158.9	1.83008	275.6	164	1.68049	1.7541	M79.4 /REP_DB=WormBase Gene ID /WP=CE18890 /TR=Q9XVX1 /GB=CAA90690.1 /SUBMIT=HINXTON /CHR=X /FEA=Sanger Annotation
	189151_s_at	436.1	162.9	2.6771	446.4	340.3	1.31178	1.75378	T16G12.1 /REP_DB=WormBase Gene ID /WP=CE26001 /TR=Q22531 /GB=CAA82971.2 /SUBMIT=HINXTON /CHR=3 /FEA=Sanger Annotation /DEF=Aminopeptidase
	191904_s_at	173.3	61.1	2.83633	171.3	135.5	1.26421	1.7528	K09E9.1 /REP_DB=WormBase Gene ID /WP=CE26818 /TR=Q93877 /GB=CAB01888.2 /SUBMIT=HINXTON /CHR=X /FEA=Sanger Annotation /DEF=Sugar (and other) transporters
	173277_at	3436.2	1864.5	1.84296	3546.6	2119.4	1.6734	1.75275	CEC9363_rc /REP_DB=TREMBL Accession /GB=C10936 /FEA=Transcript Cluster /DEF=C.elegans cDNA clone yk160g9 : 3prime end, single read.
	183778_s_at	322	159.5	2.01881	333.9	214.9	1.55375	1.75187	F52G3.5 /REP_DB=WormBase Gene ID /WP=CE10862 /TR=Q9GZH9 /GB=AAF99973.1 /SUBMIT=ST.LOUIS /CHR=X /FEA=Sanger Annotation
	179510_at	2284.3	1128.5	2.02419	2469.1	1585.7	1.5571	1.75131	F58H1.2 /REP_DB=WormBase Gene ID /WP=CE06026 /TR=Q21011 /GB=CAB00105.1 /SUBMIT=HINXTON /CHR=5 /FEA=Sanger Annotation
	182979_at	190.2	115.9	1.64107	221	118.9	1.8587	1.75128	K08B5.2 /REP_DB=WormBase Gene ID /WP=CE11908 /TR=Q21308 /GB=AAA82338.1 /SUBMIT=ST.LOUIS /CHR=X /FEA=Sanger Annotation
	186702_at	517.4	203.8	2.53876	395.3	317.5	1.24504	1.75082	C35D10.12 /REP_DB=WormBase Gene ID /WP=CE01193 /TR=Q18489 /GB=AAA62568.1 /SUBMIT=ST.LOUIS /CHR=3 /FEA=Sanger Annotation
	181369_at	169.4	85.9	1.97206	215.4	133.9	1.60866	1.75068	R08C7.4 /REP_DB=WormBase Gene ID /WP=CE07427 /TR=Q21841 /GB=AAC48080.1 /SUBMIT=ST.LOUIS /CHR=4 /FEA=Sanger Annotation
	179305_at	121	48.7	2.4846	90.5	72.2	1.25346	1.74938	ZK455.5 /REP_DB=WormBase Gene ID /WP=CE03816 /TR=Q23499 /GB=CAA91490.1 /SUBMIT=HINXTON /CHR=X /FEA=Sanger Annotation
	180497_at	130.3	39.5	3.29873	174.2	134.6	1.29421	1.74899	C25B8.6 /REP_DB=WormBase Gene ID /WP=CE17465 /TR=Q18150 /GB=AAK39191.1 /SUBMIT=ST.LOUIS /CHR=X /FEA=Sanger Annotation
	174176_at	861.4	539.5	1.59666	1169.5	622.4	1.87902	1.74791	C35512_rc /REP_DB=TREMBL Accession /GB=C35512 /CHR=X /FEA=Genomic Cluster /DEF=C.elegans cDNA clone yk434a9 : 3prime end, single read.
	183786_at	194.8	119	1.63697	252.8	137.1	1.84391	1.74775	F41D9.1 /REP_DB=WormBase Gene ID /WP=CE10236 /TR=Q94222 /GB=AAB52605.1 /SUBMIT=ST.LOUIS /CHR=X /FEA=Sanger Annotation
	193676_s_at	289.3	116.1	2.49182	263.5	200.3	1.31553	1.74716	F33D4.2A /REP_DB=WormBase Gene ID /WP=CE28014 /GEN=itr-1 /TR=O61193 /GB=AAB88374.1 /SUBMIT=ST.LOUIS /CHR=4 /FEA=Sanger Annotation /DEF=inositol 1,4,5-triphosphate receptor
	173106_at	141.7	52	2.725	119.6	97.6	1.22541	1.74666	AV185003_rc /REP_DB=TREMBL Accession /FEA=EST Transcript /REVCOMP /GB=AV185003 /DEF=Caenorhabditis elegans cDNA clone:yk672c8 : 3prime end, single read.
	187014_at	105.3	67	1.57164	211.7	114.5	1.84891	1.74656	F35D11.11 /REP_DB=WormBase Gene ID /WP=CE02714 /TR=Q20042 /GB=AAA68757.1 /SUBMIT=ST.LOUIS /CHR=2 /FEA=Sanger Annotation
	180624_s_at	617	269.1	2.29283	488.5	363.9	1.3424	1.74645	F52D1.3 /REP_DB=WormBase Gene ID /WP=CE28438 /TR=O17351 /GB=AAB71269.1 /SUBMIT=ST.LOUIS /CHR=X /FEA=Sanger Annotation
	189175_at	272.1	104.3	2.60882	364.9	260.5	1.40077	1.74616	C29E6.2 /REP_DB=WormBase Gene ID /WP=CE05333 /TR=Q18297 /GB=CAA96603.1 /SUBMIT=HINXTON /CHR=4 /FEA=Sanger Annotation /DEF=ankyrin repeats
	192738_at	83.4	35.1	2.37607	106.4	73.6	1.44565	1.74609	R07D5.1 /REP_DB=WormBase Gene ID /WP=CE06279 /GEN=unc-7 /TR=SW:Q03412 /GB=CAA94607.1 /SUBMIT=HINXTON /CHR=X /FEA=Sanger Annotation /DEF=unc-7 membrane protein
	185092_at	283.9	155.4	1.8269	260.3	156.4	1.66432	1.74535	K12H6.12 /REP_DB=WormBase Gene ID /WP=CE20015 /TR=Q9N5H8 /GB=AAF39941.1 /SUBMIT=ST.LOUIS /CHR=2 /FEA=Sanger Annotation
	176840_at	271.3	133.9	2.02614	267.4	174.8	1.52975	1.74506	Y51H7C.12 /REP_DB=WormBase Gene ID /WP=CE26148 /GB=AAK39343.1 /SUBMIT=ST.LOUIS /CHR=2 /FEA=Sanger Annotation
	178035_at	274.1	256.6	1.0682	437.8	151.9	2.88216	1.74272	C36E8.2 /REP_DB=WormBase Gene ID /WP=CE00910 /TR=O62089 /GB=CAA84649.1 /SUBMIT=HINXTON /CHR=3 /FEA=Sanger Annotation
	181779_at	1020.5	429.5	2.37602	717.4	567.9	1.26325	1.74243	C53D5.2 /REP_DB=WormBase Gene ID /WP=CE23610 /TR=Q9N5V7 /GB=AAF39784.1 /SUBMIT=ST.LOUIS /CHR=1 /FEA=Sanger Annotation
	173869_at	356.3	170.6	2.08851	345.8	232.4	1.48795	1.74218	CEK025A7R_rc /REP_DB=TREMBL Accession /5_PRIME_EXT_ID=C18E9.7 /5_PRIME_EXT_DB=WormBase Gene ID /GB=D33019 /WB_GENE_ID=C18E9.7 /WP=CE05299 /CHR=2 /FEA=Genomic Cluster /DEF=protein-tyrosine phosphatase like; C.elegans cDNA clone yk25a7 : 3prime end, single read.
	185603_at	488.6	176.7	2.76514	385.1	324.8	1.18565	1.74217	T07F12.1 /REP_DB=WormBase Gene ID /WP=CE02865 /TR=Q22323 /GB=AAA68419.1 /SUBMIT=ST.LOUIS /CHR=X /FEA=Sanger Annotation
	175049_s_at	126.9	56.2	2.25801	124.3	88	1.4125	1.74202	CEK131G9R_rc /REP_DB=TREMBL Accession /GB=D65142 /CHR=5 /FEA=Genomic Cluster /DEF=C.elegans cDNA clone yk131g9 : 3prime end, single read.
	190619_at	432.5	147.2	2.93818	327.7	289.2	1.13313	1.74198	C15C8.3 /REP_DB=WormBase Gene ID /WP=CE05287 /TR=Q18020 /GB=CAA99777.1 /SUBMIT=HINXTON /CHR=5 /FEA=Sanger Annotation /DEF=cathepsin-like protease
	188932_at	181.4	67.3	2.69539	156.8	126.9	1.23562	1.7415	D1054.8 /REP_DB=WormBase Gene ID /WP=CE05526 /TR=Q18946 /GB=CAA98438.1 /SUBMIT=HINXTON /CHR=5 /FEA=Sanger Annotation /DEF=dehydrogenase
	185586_at	122.8	40.1	3.06234	125.5	102.6	1.2232	1.74001	K10F12.2 /REP_DB=WormBase Gene ID /WP=CE12088 /TR=O17233 /GB=AAB71001.1 /SUBMIT=ST.LOUIS /CHR=3 /FEA=Sanger Annotation
	191183_at	115.1	63.4	1.81546	149.6	88.8	1.68468	1.73916	R106.2 /REP_DB=WormBase Gene ID /WP=CE07454 /TR=Q23033 /GB=AAB04992.1 /SUBMIT=ST.LOUIS /CHR=X /FEA=Sanger Annotation /DEF=G-protein coupled receptor
	190842_at	252.8	127.2	1.98742	298.8	190	1.57263	1.73897	F44C8.2 /REP_DB=WormBase Gene ID /WP=CE17823 /TR=O16361 /GB=AAB65889.1 /SUBMIT=ST.LOUIS /CHR=5 /FEA=Sanger Annotation /DEF=nuclear hormone receptor
	171794_x_at	220.9	85.3	2.58968	112.8	106.6	1.05816	1.73893	C68575 /REP_DB=TREMBL Accession /GB=C68575 /FEA=Transcript Cluster /DEF=C.elegans cDNA clone yk305f5 : 5prime end, single read.
	191624_at	3244.4	1245.9	2.60406	3554.6	2664.2	1.33421	1.73883	F47B10.7 /REP_DB=WormBase Gene ID /WP=CE03357 /TR=SW:Q20507 /GB=CAA91987.1 /SUBMIT=HINXTON /CHR=X /FEA=Sanger Annotation /DEF=acyl-CoA-binding protein
	174261_at	1370.5	786.3	1.74297	1130.8	652.5	1.73303	1.73846	C35097_rc /REP_DB=TREMBL Accession /GB=C35097 /CHR=X /FEA=Genomic Cluster /DEF=C.elegans cDNA clone yk423f8 : 3prime end, single read.
	182336_at	128	51.3	2.49513	162.8	116.1	1.40224	1.73716	C54D10.5 /REP_DB=WormBase Gene ID /WP=CE05501 /TR=Q18828 /GB=CAA99800.1 /SUBMIT=HINXTON /CHR=5 /FEA=Sanger Annotation
	190270_at	323	159.6	2.02381	244.5	167.2	1.46232	1.73654	T21D12.12 /REP_DB=WormBase Gene ID /WP=CE18275 /TR=O16784 /GB=AAC48097.1 /SUBMIT=ST.LOUIS /CHR=4 /FEA=Sanger Annotation /DEF=protease inhibitor
	173030_at	278.8	147.8	1.88633	343.7	210.7	1.63123	1.7364	C31818_rc /REP_DB=TREMBL Accession /FEA=EST Transcript /REVCOMP /GB=C31818 /DEF=C.elegans cDNA clone yk345d5 : 3prime end, single read.
	193339_s_at	191.6	101.8	1.88212	171.3	107.2	1.59795	1.73636	R05H5.4 /REP_DB=WormBase Gene ID /WP=CE02291 /TR=Q21764 /GB=CAA88727.1 /SUBMIT=HINXTON /CHR=2 /FEA=Sanger Annotation /DEF=tyrosine-protein kinase (FES-FPS subfamily)
	173463_s_at	207.7	94.4	2.20021	245.8	166.8	1.47362	1.73622	g7188776 /REP_DB=GenBank Identifier /5_PRIME_EXT_ID=F08B12.3B /5_PRIME_EXT_DB=WormBase Gene ID /WB_GENE_ID=F08B12.3B /WP=CE18570 /CHR=X /FEA=Genomic Cluster /GEN=slo-2 /DEF=SLO-2 potassium channel
	192903_at	122.3	29.5	4.14576	82.4	88.4	0.932127	1.73622	W04G3.4 /REP_DB=WormBase Gene ID /WP=CE03788 /TR=Q23165 /GB=CAA92026.1 /SUBMIT=HINXTON /CHR=X /FEA=Sanger Annotation /DEF=Domain present in VPS-27, Hrs and STAM
	188765_at	117.8	63.6	1.8522	87.2	54.5	1.6	1.73582	C18C4.2 /REP_DB=WormBase Gene ID /WP=CE25783 /GB=AAK52175.1 /SUBMIT=ST.LOUIS /CHR=5 /FEA=Sanger Annotation /DEF=trans-membrane protein
	193449_at	334	152.1	2.19592	293.8	209.6	1.40172	1.73569	F45B8.4 /REP_DB=WormBase Gene ID /WP=CE24977 /GEN=pag-3 /TR=O02265 /GB=CAB05729.2 /SUBMIT=HINXTON /CHR=X /FEA=Sanger Annotation /DEF=Zinc finger, C2H2 type (5 domains)
	190806_s_at	1453.8	640.8	2.26873	1231.8	906.6	1.3587	1.73556	R05D3.6 /REP_DB=WormBase Gene ID /WP=CE00285 /TR=SW:P34539 /GB=AAK21439.1 /SUBMIT=ST.LOUIS /CHR=3 /FEA=Sanger Annotation /DEF=ATPase epsilon chain
	176420_at	81.6	69.9	1.16738	144.1	60.2	2.39369	1.73482	Y105E8B.CC /REP_DB=WormBase Gene ID /WP=CE24104 /CHR=1 /FEA=Sanger Annotation /DEF=(HINXTON)
	172540_x_at	257.6	138.1	1.86531	213	133.2	1.5991	1.73461	C44E12.3 /REP_DB=WormBase Gene ID /WP=CE02550 /TR=Q18623 /GB=AAA80376.1 /SUBMIT=ST.LOUIS /CHR=X /FEA=Sanger Annotation
	175641_at	196	82.3	2.38153	195.6	143.5	1.36307	1.73428	g5668698 /REP_DB=GenBank Identifier /GB=AB024086.1 /PROTEIN_GB=BAA82641.1 /CHR=X /FEA=Mapped Transcript /DEF=JKK-1
	178335_at	198.6	83.2	2.38702	194	143.2	1.35475	1.7341	Y41E3.3 /REP_DB=WormBase Gene ID /WP=CE18371 /TR=O62433 /GB=CAB09000.1 /SUBMIT=HINXTON /CHR=4 /FEA=Sanger Annotation
	194122_at	458.2	291.5	1.57187	464.1	240.5	1.92973	1.73365	H27C11.1 /REP_DB=WormBase Gene ID /WP=CE19941 /GEN=nhr-97 /TR=Q9XXL0 /GB=CAA18549.1 /SUBMIT=HINXTON /CHR=4 /FEA=Sanger Annotation /DEF=Zinc finger, C4 type (two domains) ; Ligand-binding domain of nuclear hormone receptors
	184547_at	272.7	165	1.65273	346.7	192.5	1.80104	1.73259	K12C11.3 /REP_DB=WormBase Gene ID /WP=CE18057 /TR=O44996 /GB=AAK18970.1 /SUBMIT=ST.LOUIS /CHR=1 /FEA=Sanger Annotation
	172363_x_at	164.2	68	2.41471	137.6	106.2	1.29567	1.73249	F53A9.6 /REP_DB=WormBase Gene ID /WP=CE02766 /TR=Q20691 /GB=AAC46561.1 /SUBMIT=ST.LOUIS /CHR=X /FEA=Sanger Annotation
	188167_s_at	156	80.9	1.92831	177.5	111.7	1.58908	1.73157	T22B7.1 /REP_DB=WormBase Gene ID /WP=CE28487 /GEN=egl-13 /TR=Q23045 /GB=AAB04597.1 /SUBMIT=ST.LOUIS /CHR=X /FEA=Sanger Annotation
	187425_at	122.5	72.6	1.68733	202.7	115.3	1.75802	1.73071	R09E10.5 /REP_DB=WormBase Gene ID /WP=CE06287 /TR=SW:Q21874 /GB=CAA94300.1 /SUBMIT=HINXTON /CHR=4 /FEA=Sanger Annotation
	173756_at	557.6	236.3	2.35971	504.4	377.4	1.33651	1.73049	AU113894_rc /REP_DB=TREMBL Accession /5_PRIME_EXT_ID=T27E4.7 /5_PRIME_EXT_DB=WormBase Gene ID /GB=AU113894 /WB_GENE_ID=T27E4.7 /WP=CE14259 /CHR=5 /FEA=Genomic Cluster /DEF=Caenorhabditis elegans cDNA clone:yk712h11 : 3prime end, single read.
	191339_at	357.4	205.7	1.73748	526.8	305.3	1.72552	1.73033	T08A9.3 /REP_DB=WormBase Gene ID /WP=CE21167 /GEN=sng-1 /TR=SW:O76735 /GB=AAA81418.2 /SUBMIT=ST.LOUIS /CHR=X /FEA=Sanger Annotation /DEF=synaptogyrin
	191017_at	311.4	152.8	2.03796	291.9	195.9	1.49005	1.73014	Y40D12A.2 /REP_DB=WormBase Gene ID /WP=CE19621 /TR=O76725 /GB=AAC26946.1 /SUBMIT=ST.LOUIS /CHR=3 /FEA=Sanger Annotation /DEF=serine carboxypeptidase
	187519_at	513.5	261.2	1.96593	639	405	1.57778	1.72996	B0303.2 /REP_DB=WormBase Gene ID /WP=CE24764 /TR=SW:P34254 /GB=AAA27896.2 /SUBMIT=ST.LOUIS /CHR=3 /FEA=Sanger Annotation
	172511_x_at	321.4	170.9	1.88063	265.1	168.2	1.5761	1.72958	Y51H4A.24 /REP_DB=WormBase Gene ID /WP=CE25367 /TR=Q9U258 /GB=CAB63387.1 /SUBMIT=HINXTON /CHR=4 /FEA=Sanger Annotation
	174770_at	1292.8	691.3	1.8701	1438	887.6	1.6201	1.72956	CEK015D2R_rc /REP_DB=TREMBL Accession /GB=D27613 /CHR=3 /FEA=Genomic Cluster /DEF=C.elegans cDNA clone yk15d2 : 3prime end, single read.
	187503_at	1501.4	687.2	2.18481	1402.8	992.2	1.41383	1.72931	C14B9.3 /REP_DB=WormBase Gene ID /WP=CE26868 /TR=SW:P34330 /GB=AAA27948.2 /SUBMIT=ST.LOUIS /CHR=3 /FEA=Sanger Annotation
	185926_at	128.9	111.4	1.15709	123.7	34.7	3.56484	1.72895	Y54G11A.1 /REP_DB=WormBase Gene ID /WP=CE22472 /TR=Q9XVZ7 /GB=CAA22455.1 /SUBMIT=HINXTON /CHR=2 /FEA=Sanger Annotation
	173899_at	185.1	125.4	1.47608	204	99.7	2.04614	1.72857	C64356 /REP_DB=TREMBL Accession /5_PRIME_EXT_ID=ZC373.4 /5_PRIME_EXT_DB=WormBase Gene ID /GB=C64356 /WB_GENE_ID=ZC373.4 /WP=CE02377 /CHR=X /FEA=Genomic Cluster /DEF=calcium-calmodulin dependent protein kinase; C.elegans cDNA clone yk358a2 : 5prime end, single read.
	174177_at	615.3	399.5	1.54018	568.8	285.6	1.9916	1.72836	C57935_rc /REP_DB=TREMBL Accession /GB=C57935 /CHR=3 /FEA=Genomic Cluster /DEF=C.elegans cDNA clone yk310c9 : 3prime end, single read.
	193336_at	102.3	56.8	1.80106	102.3	61.6	1.66071	1.72804	T14C1.1 /REP_DB=WormBase Gene ID /WP=CE23984 /TR=Q22485 /GB=CAA94616.2 /SUBMIT=HINXTON /CHR=X /FEA=Sanger Annotation /DEF=7 transmembrane receptor (rhodopsin family)
	191348_s_at	722.6	445.1	1.62346	1238	690.1	1.79394	1.7271	F40E10.4 /REP_DB=WormBase Gene ID /WP=CE23711 /TR=Q20204 /GB=CAA93668.2 /SUBMIT=HINXTON /CHR=X /FEA=Sanger Annotation /DEF=EGF-like protein slit like
	189414_at	243.7	102.6	2.37524	212.4	161.6	1.31436	1.72634	H05G16.1 /REP_DB=WormBase Gene ID /WP=CE11568 /TR=O17905 /GB=CAB10024.1 /SUBMIT=HINXTON /CHR=X /FEA=Sanger Annotation /DEF=Band 4.1 family
	175887_s_at	648.1	348.3	1.86075	440.1	282.1	1.56009	1.72621	F54A3.6 /REP_DB=WormBase Gene ID /WP=CE25902 /SUBMIT=ST.LOUIS /CHR=2 /FEA=Sanger Annotation
	181827_at	283.4	131.8	2.15023	187.2	140.9	1.3286	1.72571	F45E1.3 /REP_DB=WormBase Gene ID /WP=CE10482 /TR=Q20426 /GB=AAB04900.1 /SUBMIT=ST.LOUIS /CHR=X /FEA=Sanger Annotation
	191524_at	1267	502	2.5239	1025.7	826.6	1.24087	1.72565	F55F3.3 /REP_DB=WormBase Gene ID /WP=CE18746 /TR=Q9XUY5 /GB=CAB04477.1 /SUBMIT=HINXTON /CHR=X /FEA=Sanger Annotation /DEF=Sodium and potassium ATPases
	191811_at	577.2	292.2	1.97536	546.5	359.1	1.52186	1.72532	SSSD1.1 /REP_DB=WormBase Gene ID /WP=CE04847 /TR=Q22040 /GB=AAA83273.1 /SUBMIT=ST.LOUIS /CHR=X /FEA=Sanger Annotation /DEF=neural cell adhesion protein
	172974_s_at	1666.1	568.2	2.93224	1073.1	1019.6	1.05247	1.72515	C38193_rc /REP_DB=TREMBL Accession /FEA=EST Transcript /REVCOMP /GB=C38193 /DEF=C.elegans cDNA clone yk489c2 : 3prime end, single read.
	180122_at	1575.9	724.5	2.17516	1634.4	1136.6	1.43797	1.72495	C25B8.3 /REP_DB=WormBase Gene ID /WP=CE04078 /GEN=cpr-6 /GB=AAK39189.1 /SUBMIT=ST.LOUIS /CHR=X /FEA=Sanger Annotation
	175238_s_at	230	91.7	2.50818	244.7	183.5	1.33351	1.72493	AU114285_rc /REP_DB=TREMBL Accession /GB=AU114285 /CHR=2 /FEA=Genomic Cluster /DEF=Caenorhabditis elegans cDNA clone:yk717c7 : 3prime end, single read.
	193648_at	118.9	57.1	2.08231	147.6	97.4	1.5154	1.72492	F25G6.3 /REP_DB=WormBase Gene ID /WP=CE09639 /GEN=acr-16 /TR=SW:P48180 /GB=AAC25796.1 /SUBMIT=ST.LOUIS /CHR=5 /FEA=Sanger Annotation /DEF=ligand-gated ion channel subunit
	183334_at	114.3	56.2	2.03381	142	92.4	1.5368	1.72476	C16B8.2 /REP_DB=WormBase Gene ID /WP=CE04012 /TR=Q18042 /GB=AAA82619.1 /SUBMIT=ST.LOUIS /CHR=X /FEA=Sanger Annotation
	188662_at	218.5	129.3	1.68987	283	161.5	1.75232	1.72455	C48B4.2 /REP_DB=WormBase Gene ID /WP=CE00492 /TR=SW:P34356 /GB=CAA82377.1 /SUBMIT=HINXTON /CHR=3 /FEA=Sanger Annotation /DEF=Rhomboid
	175665_at	457.1	258	1.77171	574.7	340.4	1.68831	1.72426	g4959717 /REP_DB=GenBank Identifier /GB=AF136238.1 /PROTEIN_GB=AAD34462.1 /CHR=X /FEA=Mapped Transcript /DEF=DAF-12 A1
	185343_at	203.8	98.4	2.07114	258.6	169.8	1.52297	1.72409	T28C12.6 /REP_DB=WormBase Gene ID /WP=CE14349 /TR=O16699 /GB=AAB66161.1 /SUBMIT=ST.LOUIS /CHR=5 /FEA=Sanger Annotation
	193867_s_at	123	72.1	1.70596	129.4	74.3	1.74159	1.72404	B0240.1 /REP_DB=WormBase Gene ID /WP=CE05172 /GEN=rhr-2 /TR=Q17463 /GB=CAA98418.1 /SUBMIT=HINXTON /CHR=5 /FEA=Sanger Annotation /DEF=erythrocyte plasma membrane glycoprotein like
	183884_at	204.5	90	2.27222	211.2	151.2	1.39683	1.72347	F32B6.11 /REP_DB=WormBase Gene ID /WP=CE20744 /TR=Q9XVV0 /GB=CAA98460.1 /SUBMIT=HINXTON /CHR=5 /FEA=Sanger Annotation
	182917_at	200.7	119	1.68655	248	141.4	1.75389	1.72312	F37B12.1 /REP_DB=WormBase Gene ID /WP=CE03289 /TR=Q20116 /GB=CAA90954.1 /SUBMIT=HINXTON /CHR=2 /FEA=Sanger Annotation
	183206_at	2465.2	1221.2	2.01867	2027.1	1386.6	1.46192	1.72264	F07C3.9 /REP_DB=WormBase Gene ID /WP=CE07030 /TR=Q19154 /GB=AAG24031.1 /SUBMIT=ST.LOUIS /CHR=5 /FEA=Sanger Annotation
	176949_at	127.8	81.4	1.57002	133.5	70.3	1.899	1.72248	Y48G9A.L /REP_DB=WormBase Gene ID /WP=CE25329 /CHR=3 /FEA=Sanger Annotation /DEF=(ST.LOUIS) protein_id:AAF60718.1
	174926_s_at	1172.5	1253.3	0.93553	2766.5	1034	2.67553	1.72212	CEK115F7R_rc /REP_DB=TREMBL Accession /GB=D73212 /CHR=4 /FEA=Genomic Cluster /DEF=C.elegans cDNA clone yk115f7 : 3prime end, single read.
	182468_s_at	480.5	289.7	1.65861	562.4	316.1	1.77918	1.72153	K05F1.6 /REP_DB=WormBase Gene ID /WP=CE02810 /TR=Q21240 /GB=AAA68713.1 /SUBMIT=ST.LOUIS /CHR=2 /FEA=Sanger Annotation
	187936_s_at	1592.5	746	2.13472	1740.4	1190.6	1.46178	1.72101	K07E12.1 /REP_DB=WormBase Gene ID /WP=CE00713 /TR=Q09165 /GB=AAA50715.1 /SUBMIT=ST.LOUIS /CHR=3 /FEA=Sanger Annotation /DEF=CAM
	175780_at	148.7	65.4	2.2737	101	79.7	1.26725	1.72088	g1778589 /REP_DB=GenBank Identifier /GB=U82935.1 /PROTEIN_GB=AAB40868.1 /CHR=X /FEA=Mapped Transcript /DEF=protein kinase C2 A isoform
	186974_s_at	136.5	56.7	2.40741	184	129.7	1.41866	1.71942	Y49F6B.10 /REP_DB=WormBase Gene ID /WP=CE25334 /TR=Q9N4U2 /GB=AAF60736.1 /SUBMIT=ST.LOUIS /CHR=2 /FEA=Sanger Annotation
	181757_at	1022.3	492.2	2.077	1006.6	687.9	1.46329	1.71926	Y39A1C.1 /REP_DB=WormBase Gene ID /WP=CE19146 /TR=Q9XXE7 /GB=CAA19507.1 /SUBMIT=HINXTON /CHR=3 /FEA=Sanger Annotation
	177715_s_at	1085.4	447.2	2.4271	1190.8	877.7	1.35673	1.71802	ZC13.3 /REP_DB=WormBase Gene ID /WP=CE14988 /TR=Q94310 /GB=AAB07581.1 /SUBMIT=ST.LOUIS /CHR=X /FEA=Sanger Annotation
	192555_s_at	1260.3	534.3	2.35879	1071	823.1	1.30118	1.71747	VW02B12L.1 /REP_DB=WormBase Gene ID /WP=CE18980 /GEN=vha-6 /TR=Q17660 /GB=CAA90758.1 /SUBMIT=HINXTON /CHR=2 /FEA=Sanger Annotation /DEF=vacuolar ATP synthase
	171998_x_at	933.4	454.4	2.05414	797.2	553.4	1.44055	1.71721	g1237257 /REP_DB=GenBank Identifier /GB=M62830.1 /PROTEIN_GB=AAA93094.1 /CHR=1 /FEA=Mapped Transcript /DEF=UNC-13
	174723_at	190.1	118.4	1.60557	165.7	88.8	1.86599	1.71718	CEK032B9R_rc /REP_DB=TREMBL Accession /GB=D33518 /CHR=X /FEA=Genomic Cluster /DEF=C.elegans cDNA clone yk32b9 : 3prime end, single read.
	187860_s_at	734.2	404.7	1.81418	728	447.3	1.62754	1.7162	F55C12.1 /REP_DB=WormBase Gene ID /WP=CE02770 /CHR=2 /FEA=Sanger Annotation /DEF=(ST.LOUIS) TR:Q20813 protein_id:AAC71161.1
	186239_at	123.7	35.7	3.46499	82.7	84.6	0.977541	1.71571	T03F1.10 /REP_DB=WormBase Gene ID /WP=CE13114 /TR=P91429 /GB=AAB42238.1 /SUBMIT=ST.LOUIS /CHR=1 /FEA=Sanger Annotation
	184268_s_at	1822.9	748.5	2.4354	1304.6	1074.4	1.21426	1.71567	C46H11.9 /REP_DB=WormBase Gene ID /WP=CE08791 /TR=Q9GYJ2 /GB=AAF99888.1 /SUBMIT=ST.LOUIS /CHR=1 /FEA=Sanger Annotation
	190889_s_at	213.8	113.1	1.89036	98.2	68.8	1.42733	1.71523	K08F11.4 /REP_DB=WormBase Gene ID /WP=CE11956 /TR=Q94262 /GB=AAB09162.1 /SUBMIT=ST.LOUIS /CHR=4 /FEA=Sanger Annotation /DEF=tyrosyl-tRNA synthetase
	192808_at	139.2	82.2	1.69343	113.7	65.3	1.74119	1.71458	K06A4.5 /REP_DB=WormBase Gene ID /WP=CE06109 /TR=Q19341 /GB=CAA94787.1 /SUBMIT=HINXTON /CHR=5 /FEA=Sanger Annotation /DEF=3-hydroxyanthranilate 3,4-dioxygenase
	173097_at	217	220	0.986364	556.8	231.4	2.40622	1.71422	CEK015A1R_rc /REP_DB=TREMBL Accession /FEA=EST Transcript /REVCOMP /GB=D27600 /DEF=C.elegans cDNA clone yk15a1 : 3prime end, single read.
	181612_at	119	131.7	0.903569	257.1	87.8	2.92825	1.71344	T17H7.5 /REP_DB=WormBase Gene ID /WP=CE07506 /TR=Q22534 /GB=AAC48171.1 /SUBMIT=ST.LOUIS /CHR=3 /FEA=Sanger Annotation
	178723_at	948.3	381.3	2.48702	1032.2	774.6	1.33256	1.71338	F54D5.3 /REP_DB=WormBase Gene ID /WP=CE28033 /TR=Q20769 /GB=CAA91330.2 /SUBMIT=HINXTON /CHR=2 /FEA=Sanger Annotation
	183120_at	786.3	412.3	1.90711	729.4	472.4	1.54403	1.71324	C06G1.1 /REP_DB=WormBase Gene ID /WP=CE27054 /TR=Q17743 /GB=AAK32948.1 /SUBMIT=ST.LOUIS /CHR=X /FEA=Sanger Annotation
	171849_x_at	286.3	92.1	3.10858	187.4	184.4	1.01627	1.7132	CEC1733_rc /REP_DB=TREMBL Accession /GB=C11173 /FEA=Transcript Cluster /DEF=C.elegans cDNA clone yk165c8 : 3prime end, single read.
	175707_s_at	974.1	526.1	1.85155	895.4	565.4	1.58366	1.71278	g1399934 /REP_DB=GenBank Identifier /GB=U60113.1 /PROTEIN_GB=AAB03334.1 /CHR=1 /FEA=Mapped Transcript /DEF=SEM-4 short form
	175561_s_at	207.6	81.2	2.55665	192.1	152.2	1.26216	1.71251	AV199221_rc /REP_DB=TREMBL Accession /GB=AV199221 /CHR=4 /FEA=Genomic Cluster /REVCOMP /DEF=Caenorhabditis elegans cDNA clone:yk542f1 : 3prime end, single read.
	174456_at	104.6	60.1	1.74043	195.6	115.2	1.69792	1.71249	C59681_rc /REP_DB=TREMBL Accession /GB=C59681 /CHR=2 /FEA=Genomic Cluster /DEF=C.elegans cDNA clone yk440c12 : 3prime end, single read.
	175438_at	392	182.2	2.15148	376	266.4	1.41141	1.71199	AV178979_rc /REP_DB=TREMBL Accession /GB=AV178979 /CHR=3 /FEA=Genomic Cluster /DEF=Caenorhabditis elegans cDNA clone:yk586a11 : 3prime end, single read.
	188632_at	655.4	132.2	4.95764	251.1	397.3	0.632016	1.71199	K08E3.1 /REP_DB=WormBase Gene ID /WP=CE18864 /TR=Q9XUS8 /GB=CAB04594.1 /SUBMIT=HINXTON /CHR=3 /FEA=Sanger Annotation /DEF=tyrosinase
	175979_at	384.4	201.4	1.90864	338.4	220.8	1.53261	1.71198	M02H5.6 /REP_DB=WormBase Gene ID /WP=CE21075 /SUBMIT=ST.LOUIS /CHR=5 /FEA=Sanger Annotation
	187459_at	563.8	270.8	2.08198	514.9	359.3	1.43306	1.71195	B0416.1 /REP_DB=WormBase Gene ID /WP=CE19663 /TR=SW:Q11069 /GB=AAG38884.1 /SUBMIT=ST.LOUIS /CHR=X /FEA=Sanger Annotation
	186581_at	2872	1295.5	2.2169	2279.7	1713.9	1.33012	1.71187	Y116F11A.6 /REP_DB=WormBase Gene ID /WP=CE24159 /TR=Q9U3T5 /GB=CAB60759.1 /SUBMIT=HINXTON /CHR=5 /FEA=Sanger Annotation
	187090_at	105.7	83.8	1.26134	191.3	89.7	2.13266	1.71182	F59E11.11 /REP_DB=WormBase Gene ID /WP=CE11514 /TR=O16753 /GB=AAG24145.1 /SUBMIT=ST.LOUIS /CHR=5 /FEA=Sanger Annotation
	178299_at	313.4	148.3	2.11328	383.2	258.8	1.48068	1.71113	K02C4.2 /REP_DB=WormBase Gene ID /WP=CE01598 /TR=Q09403 /GB=CAA87785.1 /SUBMIT=HINXTON /CHR=2 /FEA=Sanger Annotation
	182015_at	542.8	223.2	2.4319	592.7	440.5	1.34552	1.71086	C26D10.6 /REP_DB=WormBase Gene ID /WP=CE03029 /TR=Q18216 /GB=CAA91294.1 /SUBMIT=HINXTON /CHR=2 /FEA=Sanger Annotation
	171887_x_at	347.9	186.1	1.86943	333	211.9	1.5715	1.7108	CEK064H7R_rc /REP_DB=TREMBL Accession /GB=D71285 /FEA=Transcript Cluster /DEF=C.elegans cDNA clone yk64h7 : 3prime end, single read.
	173862_s_at	92.8	62.3	1.48957	167.3	89.8	1.86303	1.71006	AV203402 /REP_DB=TREMBL Accession /5_PRIME_EXT_ID=F15E6.6 /5_PRIME_EXT_DB=WormBase Gene ID /GB=AV203402 /WB_GENE_ID=F15E6.6 /WP=CE27966 /CHR=4 /FEA=Genomic Cluster /DEF=xanthine dehydrogenase; Caenorhabditis elegans cDNA clone:yk576a1 : 5prime end, single read.
	180680_at	81.7	43.7	1.86957	120.7	74.7	1.6158	1.70946	K04A8.9 /REP_DB=WormBase Gene ID /WP=CE11716 /TR=Q94256 /GB=AAC48055.1 /SUBMIT=ST.LOUIS /CHR=5 /FEA=Sanger Annotation
	176149_at	424	189	2.24339	306.7	238.5	1.28595	1.70924	C05D10.5 /REP_DB=WormBase Gene ID /WP=CE24784 /CHR=3 /FEA=Sanger Annotation /DEF=(ST.LOUIS)
	183363_at	629.8	361.1	1.74412	579.8	346.6	1.67282	1.7092	ZC513.1 /REP_DB=WormBase Gene ID /WP=CE07608 /TR=Q23366 /GB=AAC48263.1 /SUBMIT=ST.LOUIS /CHR=5 /FEA=Sanger Annotation
	184218_at	330.6	205	1.61268	461	258.4	1.78406	1.70824	W06B11.1 /REP_DB=WormBase Gene ID /WP=CE28508 /TR=Q23192 /GB=AAA81078.1 /SUBMIT=ST.LOUIS /CHR=X /FEA=Sanger Annotation
	190651_at	254.5	130.4	1.95169	248.8	164.3	1.5143	1.70784	F39G3.1 /REP_DB=WormBase Gene ID /WP=CE10112 /TR=O16276 /GB=AAB65327.1 /SUBMIT=ST.LOUIS /CHR=5 /FEA=Sanger Annotation /DEF=UDP-glucosyltransferase
	173501_s_at	123	80.4	1.52985	118.7	61.2	1.93954	1.70692	C49807 /REP_DB=TREMBL Accession /5_PRIME_EXT_ID=M70.4 /5_PRIME_EXT_DB=WormBase Gene ID /GB=C49807 /WB_GENE_ID=M70.4 /WP=CE25960 /CHR=4 /FEA=Genomic Cluster /DEF=C.elegans cDNA clone yk474c11 : 5prime end, single read.
	190994_at	186.6	101.7	1.83481	202.5	126.3	1.60333	1.70658	C06E8.3 /REP_DB=WormBase Gene ID /WP=CE00724 /GEN=prk-1 /TR=Q17735 /GB=AAA50640.1 /SUBMIT=ST.LOUIS /CHR=3 /FEA=Sanger Annotation /DEF=Protein kinase
	181190_at	168.8	96.7	1.7456	125.4	75.7	1.65654	1.7065	F54G2.1 /REP_DB=WormBase Gene ID /WP=CE19460 /TR=O76570 /GB=AAC64625.1 /SUBMIT=ST.LOUIS /CHR=X /FEA=Sanger Annotation
	172184_x_at	122.9	64	1.92031	133.4	86.2	1.54756	1.70639	Y46C8AL.B /REP_DB=WormBase Gene ID /WP=CE25291 /CHR=4 /FEA=Sanger Annotation /DEF=(ST.LOUIS) protein_id:AAF60597.1
	176826_at	189.5	124.5	1.52209	206	107.3	1.91985	1.70621	Y40B10A.2 /REP_DB=WormBase Gene ID /WP=CE26078 /GB=AAK70657.1 /SUBMIT=ST.LOUIS /CHR=5 /FEA=Sanger Annotation
	180190_at	130.6	92.4	1.41342	203.1	103.2	1.96802	1.70603	T24A11.4 /REP_DB=WormBase Gene ID /WP=CE02360 /TR=Q22711 /GB=CAA88883.1 /SUBMIT=HINXTON /CHR=3 /FEA=Sanger Annotation
	189602_s_at	288.6	158.7	1.81853	305.6	189.6	1.61181	1.706	K08F8.3 /REP_DB=WormBase Gene ID /WP=CE03469 /TR=Q21362 /GB=CAA91285.1 /SUBMIT=HINXTON /CHR=2 /FEA=Sanger Annotation /DEF=fucosyltransferase
	174515_at	229.7	204.2	1.12488	244.9	74	3.30946	1.70597	C55998_rc /REP_DB=TREMBL Accession /GB=C55998 /CHR=1 /FEA=Genomic Cluster /DEF=C.elegans cDNA clone yk232f11 : 3prime end, single read.
	191109_at	218.7	87.1	2.51091	221.6	171	1.29591	1.70593	Y39A3B.5 /REP_DB=WormBase Gene ID /WP=CE21646 /TR=Q9N515 /GB=AAF60516.1 /SUBMIT=ST.LOUIS /CHR=3 /FEA=Sanger Annotation /DEF=7 transmembrane receptor
	175294_s_at	468.9	154.1	3.04283	469.4	396.1	1.18505	1.70538	AV179538_rc /REP_DB=TREMBL Accession /GB=AV179538 /CHR=3 /FEA=Genomic Cluster /DEF=Caenorhabditis elegans cDNA clone:yk594d9 : 3prime end, single read.
	174834_at	1233.4	736.3	1.67513	1351.1	779.4	1.73351	1.70515	CEK028A5R_rc /REP_DB=TREMBL Accession /GB=D33237 /CHR=2 /FEA=Genomic Cluster /DEF=C.elegans cDNA clone yk28a5 : 3prime end, single read.
	180535_at	384.3	172.3	2.23041	228.7	187.2	1.22169	1.70515	C03G5.7 /REP_DB=WormBase Gene ID /WP=CE06760 /GEN=flp-5 /GB=AAK68683.1 /SUBMIT=ST.LOUIS /CHR=X /FEA=Sanger Annotation
	191275_at	606	237.5	2.55158	641.8	494.3	1.2984	1.70511	F32A5.3 /REP_DB=WormBase Gene ID /WP=CE01273 /TR=SW:P52716 /GB=AAC46662.1 /SUBMIT=ST.LOUIS /CHR=2 /FEA=Sanger Annotation /DEF=Serine carboxypeptidase
	191691_at	314.7	110.8	2.84025	311.8	256.7	1.21465	1.70476	C40H1.5 /REP_DB=WormBase Gene ID /WP=CE00113 /TR=SW:Q03575 /GB=CAA79556.1 /SUBMIT=HINXTON /CHR=3 /FEA=Sanger Annotation /DEF=Transthyretin-like family
	173252_s_at	1014.5	354.8	2.85936	710.2	657	1.08097	1.70459	C68597 /REP_DB=TREMBL Accession /GB=C68597 /FEA=Transcript Cluster /DEF=C.elegans cDNA clone yk305h7 : 5prime end, single read.
	189099_at	1220.6	511.9	2.38445	924.6	746.8	1.23808	1.7043	M195.1 /REP_DB=WormBase Gene ID /WP=CE03514 /TR=Q21562 /GB=CAA91290.1 /SUBMIT=HINXTON /CHR=2 /FEA=Sanger Annotation /DEF=cuticle collagen
	190281_at	1755.2	618.1	2.83967	1231.5	1134.6	1.0854	1.70406	W01A11.4 /REP_DB=WormBase Gene ID /WP=CE14396 /TR=Q23065 /GB=AAB04967.1 /SUBMIT=ST.LOUIS /CHR=5 /FEA=Sanger Annotation /DEF=galaptin (S-lectin)
	191442_at	704.6	495.5	1.422	899.6	446	2.01704	1.70388	M117.1 /REP_DB=WormBase Gene ID /WP=CE06199 /TR=Q21538 /GB=CAA98134.1 /SUBMIT=HINXTON /CHR=4 /FEA=Sanger Annotation /DEF=sodium-phosphate transporter
	184481_at	657.4	386	1.70311	634.7	372.4	1.70435	1.70372	F46F11.1 /REP_DB=WormBase Gene ID /WP=CE26919 /TR=P91309 /GB=AAK21388.1 /SUBMIT=ST.LOUIS /CHR=1 /FEA=Sanger Annotation
	193565_at	197.3	82.9	2.37998	187.8	143.3	1.31054	1.70248	R10H10.5 /REP_DB=WormBase Gene ID /WP=CE06296 /GEN=gpa-7 /TR=Q21917 /GB=CAA94612.1 /SUBMIT=HINXTON /CHR=4 /FEA=Sanger Annotation /DEF=guanine nucleotide-binding protein
	187493_at	451.4	252.6	1.78702	506.5	310.3	1.63229	1.70172	T28D9.3 /REP_DB=WormBase Gene ID /WP=CE02068 /TR=SW:Q10022 /GB=AAA68312.1 /SUBMIT=ST.LOUIS /CHR=2 /FEA=Sanger Annotation
	176192_s_at	186	128.4	1.4486	229.5	115.8	1.98187	1.70147	Y92H12A.E /REP_DB=WormBase Gene ID /WP=CE26603 /CHR=1 /FEA=Sanger Annotation /DEF=(ST.LOUIS)
	176202_at	342.4	147.8	2.31664	270.3	212.3	1.2732	1.70147	Y69A2AR.B /REP_DB=WormBase Gene ID /WP=CE26558 /CHR=4 /FEA=Sanger Annotation /DEF=(ST.LOUIS)
	181726_at	185.8	67.9	2.73638	140.2	123.7	1.13339	1.70146	C18H7.2 /REP_DB=WormBase Gene ID /WP=CE17427 /TR=Q9GZF6 /GB=AAF98608.1 /SUBMIT=ST.LOUIS /CHR=4 /FEA=Sanger Annotation
	191757_at	894.6	393.9	2.27113	657.1	518.4	1.26755	1.70087	R01H10.3 /REP_DB=WormBase Gene ID /WP=CE00590 /TR=SW:Q21624 /GB=CAA83461.1 /SUBMIT=HINXTON /CHR=3 /FEA=Sanger Annotation /DEF=Coronin (beta transducin)
	184698_at	125.5	64.3	1.95179	143.2	93.7	1.52828	1.70063	Y49E10.16 /REP_DB=WormBase Gene ID /WP=CE22231 /TR=Q9XTU5 /GB=CAB11552.1 /SUBMIT=HINXTON /CHR=3 /FEA=Sanger Annotation
	188369_at	5593.6	2565.2	2.18057	4562.3	3407.6	1.33886	1.70036	C08B6.4 /REP_DB=WormBase Gene ID /WP=CE05241 /TR=Q17816 /GB=CAA96587.1 /SUBMIT=HINXTON /CHR=5 /FEA=Sanger Annotation /DEF=chitinase
	180116_at	455.8	211	2.16019	363.5	271.2	1.34034	1.69909	F48C11.3 /REP_DB=WormBase Gene ID /WP=CE10752 /TR=Q93745 /GB=CAB02552.1 /SUBMIT=HINXTON /CHR=X /FEA=Sanger Annotation
	186092_s_at	432.9	208.9	2.07228	327.6	238.8	1.37186	1.69868	Y66H1A.5 /REP_DB=WormBase Gene ID /WP=CE22756 /TR=Q9TYK0 /GB=AAD12854.1 /SUBMIT=ST.LOUIS /CHR=4 /FEA=Sanger Annotation
	173917_at	643.9	423.9	1.51899	659.2	343.5	1.91907	1.69807	CEK025C5R_rc /REP_DB=TREMBL Accession /5_PRIME_EXT_ID=F07C3.4 /5_PRIME_EXT_DB=WormBase Gene ID /GB=D33037 /WB_GENE_ID=F07C3.4 /WP=CE07026 /CHR=5 /FEA=Genomic Cluster /DEF=guanine-nucleotide releasing factor; C.elegans cDNA clone yk25c5 : 3prime end, single read.
	175809_at	480.7	270.4	1.77774	493.6	303.5	1.62636	1.69768	g3694832 /REP_DB=GenBank Identifier /GB=AF072381.1 /PROTEIN_GB=AAC62468.1 /CHR=X /FEA=Mapped Transcript /DEF=Akt-PKB serine-threonine kinase
	174919_at	780.9	492.9	1.5843	724.7	394.1	1.83887	1.69741	CEK051GXR_rc /REP_DB=TREMBL Accession /GB=D70945 /CHR=5 /FEA=Genomic Cluster /DEF=C.elegans cDNA clone yk51g10 : 3prime end, single read.
	180644_at	245	128	1.91406	232.2	153.2	1.51567	1.69701	C42D4.1 /REP_DB=WormBase Gene ID /WP=CE04189 /TR=Q18577 /GB=AAA83352.1 /SUBMIT=ST.LOUIS /CHR=4 /FEA=Sanger Annotation
	172455_x_at	334.6	171.5	1.95102	320.8	214.8	1.49348	1.69661	F29G6.3B /REP_DB=WormBase Gene ID /WP=CE18655 /TR=Q93636 /GB=CAB01754.1 /SUBMIT=HINXTON /CHR=X /FEA=Sanger Annotation
	182261_at	195.8	89.4	2.19016	129.4	102.3	1.26491	1.6964	C23H3.2 /REP_DB=WormBase Gene ID /WP=CE27078 /TR=P91081 /GB=AAK31447.1 /SUBMIT=ST.LOUIS /CHR=2 /FEA=Sanger Annotation
	171853_x_at	405.4	251.2	1.61385	507.8	287.2	1.76811	1.69614	CEC0073_rc /REP_DB=TREMBL Accession /GB=C11007 /FEA=Transcript Cluster /DEF=C.elegans cDNA clone yk162b3 : 3prime end, single read.
	185195_at	122.6	64.3	1.90669	155.9	99.9	1.56056	1.6961	Y75B8A.11 /REP_DB=WormBase Gene ID /WP=CE23023 /TR=Q9XW71 /GB=CAA22099.1 /SUBMIT=HINXTON /CHR=3 /FEA=Sanger Annotation
	173456_at	206.1	110.5	1.86516	286.1	179.7	1.5921	1.69607	g1943752 /REP_DB=GenBank Identifier /5_PRIME_EXT_ID=C02H7.3 /5_PRIME_EXT_DB=WormBase Gene ID /WB_GENE_ID=C02H7.3 /WP=CE16806 /CHR=X /FEA=Genomic Cluster /GEN=aex-3 /DEF=regulator of presynaptic activity
	192982_at	203.4	123.6	1.64563	234.9	134.9	1.74129	1.69555	Y38F1A.2 /REP_DB=WormBase Gene ID /WP=CE21607 /TR=Q9XWM0 /GB=CAA21635.1 /SUBMIT=HINXTON /CHR=2 /FEA=Sanger Annotation /DEF=Zinc finger, C3HC4 type (RING finger)
	182198_at	148.3	82.7	1.79323	206.9	126.8	1.6317	1.69547	T16H5.1 /REP_DB=WormBase Gene ID /WP=CE18260 /TR=O61715 /GB=AAC16426.1 /SUBMIT=ST.LOUIS /CHR=1 /FEA=Sanger Annotation
	192526_at	125.2	80.6	1.55335	111.3	58.9	1.88964	1.69534	C54E10.5 /REP_DB=WormBase Gene ID /WP=CE19772 /TR=O45315 /GB=CAB03998.1 /SUBMIT=HINXTON /CHR=5 /FEA=Sanger Annotation /DEF=Zinc finger, C4 type (two domains)
	175289_at	233.3	104.8	2.22615	223.7	164.8	1.3574	1.6951	AU113369_rc /REP_DB=TREMBL Accession /GB=AU113369 /CHR=1 /FEA=Genomic Cluster /DEF=Caenorhabditis elegans cDNA clone:yk706f4 : 3prime end, single read.
	172030_x_at	81.6	66	1.23636	122.8	54.6	2.24908	1.69486	g4063377 /REP_DB=GenBank Identifier /GB=AF088290.1 /PROTEIN_GB=AAC98297.1 /CHR=1 /FEA=Mapped Transcript /DEF=caspase-related protein 3
	172997_s_at	921.8	352.6	2.61429	948.2	751.1	1.26242	1.6943	C58535_rc /REP_DB=TREMBL Accession /FEA=EST Transcript /REVCOMP /GB=C58535 /DEF=C.elegans cDNA clone yk367h2 : 3prime end, single read.
	182808_s_at	451.4	184.1	2.45193	372.9	302.5	1.23273	1.694	F55B11.4 /REP_DB=WormBase Gene ID /WP=CE16119 /TR=O17890 /GB=CAB05900.1 /SUBMIT=HINXTON /CHR=4 /FEA=Sanger Annotation
	174544_at	527.9	228.4	2.3113	649.1	466.8	1.39053	1.69304	CEC8693_rc /REP_DB=TREMBL Accession /GB=C10869 /CHR=X /FEA=Genomic Cluster /DEF=C.elegans cDNA clone yk155g2 : 3prime end, single read.
	192953_s_at	224.6	77.3	2.90556	134.3	134.7	0.99703	1.69292	C06G8.2 /REP_DB=WormBase Gene ID /WP=CE05230 /GEN=pep-1 /TR=SW:Q17758 /GB=CAA94323.1 /SUBMIT=HINXTON /CHR=4 /FEA=Sanger Annotation /DEF=oligopeptide transporter
	192255_at	94.5	87.3	1.08247	174.3	71.5	2.43776	1.6927	F14D7.6 /REP_DB=WormBase Gene ID /WP=CE09384 /TR=Q19453 /GB=CAB01157.1 /SUBMIT=HINXTON /CHR=5 /FEA=Sanger Annotation /DEF=Multidrug resistance protein like
	171830_x_at	663.7	420.2	1.57949	681.2	374.5	1.81896	1.69234	CEC049_rc /REP_DB=TREMBL Accession /GB=C08049 /FEA=Transcript Cluster /DEF=C.elegans cDNA clone yk173h3 : 3prime end, single read.
	182176_at	147.8	65	2.27385	158	115.8	1.36442	1.69137	F07G6.8 /REP_DB=WormBase Gene ID /WP=CE07041 /TR=Q19170 /GB=AAA96073.1 /SUBMIT=ST.LOUIS /CHR=X /FEA=Sanger Annotation
	194205_x_at	1336.9	546	2.44853	1537.9	1153.9	1.33278	1.69116	CEK120E2F /REP_DB=TREMBL Accession /5_PRIME_EXT_ID=F15H10.1 /5_PRIME_EXT_DB=WormBase Gene ID /GB=D70537 /WB_GENE_ID=F15H10.1 /WP=CE05638 /CHR=5 /FEA=Genomic Cluster /GEN=col-12 /DEF=collagen; C.elegans cDNA clone yk120e2 : 5prime end, single read.
	171739_x_at	456.9	176.7	2.58574	550.4	419	1.3136	1.69095	C58760_rc /REP_DB=TREMBL Accession /GB=C58760 /CHR=X /FEA=Genomic Cluster /DEF=C.elegans cDNA clone yk377d12 : 3prime end, single read.
	183193_at	2471.4	1232.3	2.00552	1896.5	1350.9	1.40388	1.69089	C46G7.2 /REP_DB=WormBase Gene ID /WP=CE08778 /TR=O02141 /GB=AAB52876.1 /SUBMIT=ST.LOUIS /CHR=4 /FEA=Sanger Annotation
	176672_at	382.4	204	1.87451	429.7	276.3	1.55519	1.69082	W08G11.1 /REP_DB=WormBase Gene ID /WP=CE16558 /GB=CAB07296.1 /SUBMIT=HINXTON /CHR=5 /FEA=Sanger Annotation
	192521_at	572.9	271.9	2.10702	498.6	361.9	1.37773	1.6906	F35H10.4 /REP_DB=WormBase Gene ID /WP=CE04504 /GEN=vha-5 /TR=Q20072 /GB=AAA81682.1 /SUBMIT=ST.LOUIS /CHR=4 /FEA=Sanger Annotation /DEF=hydrogen ion transport
	178804_at	248.7	132.5	1.87698	314.6	200.7	1.56751	1.69058	F57B1.5 /REP_DB=WormBase Gene ID /WP=CE11294 /TR=Q20925 /GB=CAB01512.1 /SUBMIT=HINXTON /CHR=5 /FEA=Sanger Annotation
	175687_at	116.8	113.5	1.02907	235.1	94.7	2.48258	1.6902	g289713 /REP_DB=GenBank Identifier /GB=L12348.1 /PROTEIN_GB=AAA28107.1 /CHR=X /FEA=Mapped Transcript /DEF=ATPase inhibitor
	177352_at	290.2	132.7	2.18689	319.2	228	1.4	1.68949	CD4.9 /REP_DB=WormBase Gene ID /WP=CE16957 /TR=O44163 /GB=AAB88347.1 /SUBMIT=ST.LOUIS /CHR=5 /FEA=Sanger Annotation
	175379_at	991.5	847.5	1.16991	1764.5	784.1	2.25035	1.68914	AV183324_rc /REP_DB=TREMBL Accession /GB=AV183324 /CHR=X /FEA=Genomic Cluster /DEF=Caenorhabditis elegans cDNA clone:yk649f6 : 3prime end, single read.
	182401_at	91.7	72.6	1.26309	106.4	44.7	2.38031	1.68883	K02H8.1 /REP_DB=WormBase Gene ID /WP=CE11674 /TR=Q94250 /GB=AAB07587.1 /SUBMIT=ST.LOUIS /CHR=X /FEA=Sanger Annotation
	192729_at	105.8	48.5	2.18144	154.1	105.4	1.46205	1.68876	T27A1.6 /REP_DB=WormBase Gene ID /WP=CE24016 /GEN=tbx-12 /TR=O17276 /GB=AAF02176.1 /SUBMIT=ST.LOUIS /CHR=2 /FEA=Sanger Annotation /DEF=transcription regulator
	173226_s_at	421.1	229.8	1.83246	427.3	272.6	1.5675	1.68869	g1619862 /REP_DB=GenBank Identifier /FEA=mRNA Transcript
	187006_at	528.9	198.4	2.66583	512.4	418.3	1.22496	1.6885	C46H11.10 /REP_DB=WormBase Gene ID /WP=CE08792 /TR=Q9GYJ0 /GB=AAF99889.1 /SUBMIT=ST.LOUIS /CHR=1 /FEA=Sanger Annotation
	192820_at	337.2	137.4	2.45415	143.9	147.6	0.974932	1.68807	R03D7.6 /REP_DB=WormBase Gene ID /WP=CE01613 /GEN=gst-5 /TR=SW:Q09596 /GB=CAA86859.1 /SUBMIT=HINXTON /CHR=2 /FEA=Sanger Annotation /DEF=glutathione transferase
	179014_at	174	104.3	1.66826	197.3	115.7	1.70527	1.68773	C49A1.5 /REP_DB=WormBase Gene ID /WP=CE15723 /TR=O17676 /GB=CAB05705.1 /SUBMIT=HINXTON /CHR=1 /FEA=Sanger Annotation
	189833_at	398.1	219.3	1.81532	386.1	245.4	1.57335	1.68754	F40F4.5 /REP_DB=WormBase Gene ID /WP=CE04535 /TR=Q20221 /GB=AAA81432.1 /SUBMIT=ST.LOUIS /CHR=X /FEA=Sanger Annotation /DEF=tubulin beta chain
	174646_at	804.5	336.9	2.38795	699.9	554.6	1.26199	1.68749	CEK023F9R_rc /REP_DB=TREMBL Accession /GB=D32935 /CHR=3 /FEA=Genomic Cluster /DEF=C.elegans cDNA clone yk23f9 : 3prime end, single read.
	172426_x_at	163.9	80.4	2.03856	248.5	164.1	1.51432	1.68671	F20A1.1 /REP_DB=WormBase Gene ID /WP=CE07091 /TR=Q19615 /GB=AAA96131.1 /SUBMIT=ST.LOUIS /CHR=5 /FEA=Sanger Annotation
	184623_at	334.4	162.2	2.06165	218.3	165.5	1.31903	1.6866	K01A2.10 /REP_DB=WormBase Gene ID /WP=CE19519 /TR=Q9TZ50 /GB=AAC69509.1 /SUBMIT=ST.LOUIS /CHR=2 /FEA=Sanger Annotation
	181970_at	152.9	129.2	1.18344	240.4	104	2.31154	1.68654	T05C1.2 /REP_DB=WormBase Gene ID /WP=CE02860 /TR=Q22218 /GB=AAA68390.1 /SUBMIT=ST.LOUIS /CHR=2 /FEA=Sanger Annotation
	188064_at	111	34.3	3.23615	147.3	118.9	1.23886	1.68603	W01C9.5 /REP_DB=WormBase Gene ID /WP=CE02371 /TR=Q23117 /GB=CAA90269.1 /SUBMIT=HINXTON /CHR=2 /FEA=Sanger Annotation /DEF=Globin
	186715_at	382.5	206.3	1.8541	393.3	253.9	1.54904	1.68579	F46C5.2 /REP_DB=WormBase Gene ID /WP=CE03344 /TR=SW:P52881 /GB=CAA91050.1 /SUBMIT=HINXTON /CHR=2 /FEA=Sanger Annotation
	192566_s_at	660.7	357.2	1.84966	773.7	493.9	1.56651	1.68535	F38A6.2 /REP_DB=WormBase Gene ID /WP=CE15999 /GEN=elp-1 /TR=O45487 /GB=CAB07379.1 /SUBMIT=HINXTON /CHR=5 /FEA=Sanger Annotation /DEF=WD domain, G-beta repeat
	184144_at	135.3	114.1	1.1858	126.7	41.4	3.06039	1.68489	C05D9.8 /REP_DB=WormBase Gene ID /WP=CE23520 /TR=Q9GYJ8 /GB=AAF98606.1 /SUBMIT=ST.LOUIS /CHR=X /FEA=Sanger Annotation
	193562_s_at	386.6	217.3	1.77911	418.4	260.5	1.60614	1.68481	F23B2.5 /REP_DB=WormBase Gene ID /WP=CE09585 /GEN=flp-1 /TR=SW:P41855 /GB=CAB05179.1 /SUBMIT=HINXTON /CHR=4 /FEA=Sanger Annotation /DEF=FMFRamide neuropeptide precursor
	181665_at	288	150.6	1.91235	252.8	170.4	1.48357	1.68474	Y37D8A.6 /REP_DB=WormBase Gene ID /WP=CE20211 /TR=Q9XWW3 /GB=CAA21526.1 /SUBMIT=HINXTON /CHR=3 /FEA=Sanger Annotation
	185303_at	84.4	81.9	1.03053	91.8	22.7	4.04405	1.68451	E04F6.10 /REP_DB=WormBase Gene ID /WP=CE27905 /TR=Q19065 /GB=AAA68365.2 /SUBMIT=ST.LOUIS /CHR=2 /FEA=Sanger Annotation
	189709_at	372.9	173	2.15549	427.2	302.2	1.41363	1.68371	D1022.8 /REP_DB=WormBase Gene ID /WP=CE02582 /TR=Q18932 /GB=AAB93341.1 /SUBMIT=ST.LOUIS /CHR=2 /FEA=Sanger Annotation /DEF=Carbonic anhydrase
	187570_at	162.4	72	2.25556	144.4	110.3	1.30916	1.68294	B0310.6 /REP_DB=WormBase Gene ID /WP=CE03879 /TR=SW:Q10942 /GB=AAA81770.1 /SUBMIT=ST.LOUIS /CHR=X /FEA=Sanger Annotation
	180888_at	166.1	70.3	2.36273	157	121.7	1.29006	1.68281	F02C12.1 /REP_DB=WormBase Gene ID /WP=CE18568 /TR=Q19107 /GB=CAA91022.1 /SUBMIT=HINXTON /CHR=X /FEA=Sanger Annotation
	177707_at	414.8	251.2	1.65127	369.1	214.7	1.71914	1.68255	F41E7.1 /REP_DB=WormBase Gene ID /WP=CE03301 /TR=Q20273 /GB=CAA92124.1 /SUBMIT=HINXTON /CHR=X /FEA=Sanger Annotation
	176578_s_at	246.1	156	1.57756	214.1	117.6	1.82058	1.68202	R07E4.6 /REP_DB=WormBase Gene ID /WP=CE04821 /GEN=kin-2 /SUBMIT=ST.LOUIS /CHR=X /FEA=Sanger Annotation
	187782_s_at	211.7	100.9	2.09812	255.4	176.9	1.44375	1.68143	E03D2.2 /REP_DB=WormBase Gene ID /WP=CE16959 /CHR=5 /FEA=Sanger Annotation /DEF=(ST.LOUIS) TR:O44539 protein_id:AAB94167.1
	184086_at	533.3	384.1	1.38844	758.4	384.2	1.97397	1.68124	W03B1.7 /REP_DB=WormBase Gene ID /WP=CE14500 /TR=O45882 /GB=AAC24435.1 /SUBMIT=ST.LOUIS /CHR=4 /FEA=Sanger Annotation
	173858_at	1480.6	879.1	1.68422	1461.7	871	1.67819	1.68122	CEK036FXR_rc /REP_DB=TREMBL Accession /5_PRIME_EXT_ID=F44G4.8 /5_PRIME_EXT_DB=WormBase Gene ID /GB=D33816 /WB_GENE_ID=F44G4.8 /WP=CE03335 /CHR=2 /FEA=Genomic Cluster /DEF=protein tyrosine phosphatase; C.elegans cDNA clone yk36f10 : 3prime end, single read.
	172989_s_at	843	359.7	2.34362	1111.8	803.2	1.38421	1.68097	C52742_rc /REP_DB=TREMBL Accession /FEA=EST Transcript /REVCOMP /GB=C52742 /DEF=C.elegans cDNA clone yk272c9 : 3prime end, single read.
	185243_at	858.6	342.4	2.50759	854.9	677.3	1.26222	1.6804	B0336.11 /REP_DB=WormBase Gene ID /WP=CE00779 /TR=Q10956 /GB=AAK18858.1 /SUBMIT=ST.LOUIS /CHR=3 /FEA=Sanger Annotation
	185391_at	268.9	106.1	2.5344	199.8	172.9	1.15558	1.67993	H06I04.2 /REP_DB=WormBase Gene ID /WP=CE23794 /TR=Q9N5N8 /GB=AAF39867.1 /SUBMIT=ST.LOUIS /CHR=3 /FEA=Sanger Annotation
	176953_at	356.1	162.7	2.18869	278.4	215	1.29488	1.6799	Y54G2A.J /REP_DB=WormBase Gene ID /WP=CE25452 /CHR=4 /FEA=Sanger Annotation /DEF=(ST.LOUIS) protein_id:AAF59570.1
	174277_s_at	2776.6	1696.1	1.63705	2740.5	1588.3	1.72543	1.67979	C56132_rc /REP_DB=TREMBL Accession /GB=C56132 /CHR=X /FEA=Genomic Cluster /DEF=C.elegans cDNA clone yk233a6 : 3prime end, single read.
	175298_s_at	1528	770.2	1.9839	1412.1	980.1	1.44077	1.67977	AU115707_rc /REP_DB=TREMBL Accession /GB=AU115707 /CHR=2 /FEA=Genomic Cluster /DEF=Caenorhabditis elegans cDNA clone:yk735g7 : 3prime end, single read.
	171924_x_at	1469	555.7	2.64351	1305	1095.8	1.19091	1.67969	CEK119D9R_rc /REP_DB=TREMBL Accession /GB=D66615 /FEA=Transcript Cluster /DEF=C.elegans cDNA clone yk119d9 : 3prime end, single read.
	188703_at	104	52.6	1.97719	106.6	72.8	1.46429	1.67943	F21A3.6 /REP_DB=WormBase Gene ID /WP=CE09520 /TR=O17824 /GB=CAB04152.1 /SUBMIT=HINXTON /CHR=5 /FEA=Sanger Annotation /DEF=globin like
	186099_at	179.8	73.6	2.44293	170	134.7	1.26206	1.67931	Y41G9A.2 /REP_DB=WormBase Gene ID /WP=CE24270 /TR=Q9N500 /GB=AAF60548.1 /SUBMIT=ST.LOUIS /CHR=X /FEA=Sanger Annotation
	187460_at	156.2	88.8	1.75901	207.3	127.7	1.62334	1.67898	ZK381.2 /REP_DB=WormBase Gene ID /WP=CE07626 /TR=SW:Q23469 /GB=AAG00054.1 /SUBMIT=ST.LOUIS /CHR=4 /FEA=Sanger Annotation
	188852_s_at	1255.4	722.4	1.73782	1540.7	943.4	1.63314	1.67853	R09H10.5 /REP_DB=WormBase Gene ID /WP=CE12666 /TR=Q21884 /GB=CAB00874.1 /SUBMIT=HINXTON /CHR=4 /FEA=Sanger Annotation /DEF=EGF domains
	182997_s_at	321.7	187	1.72032	363.3	221.1	1.64315	1.67851	F32B5.7 /REP_DB=WormBase Gene ID /WP=CE28231 /TR=O01849 /GB=AAB54209.2 /SUBMIT=ST.LOUIS /CHR=1 /FEA=Sanger Annotation
	193569_at	970.3	514.2	1.88701	981.2	648.5	1.51303	1.67842	D2089.4 /REP_DB=WormBase Gene ID /WP=CE23621 /GEN=ptb-1 /TR=Q18999 /GB=CAA85411.2 /SUBMIT=HINXTON /CHR=2 /FEA=Sanger Annotation /DEF=polypyrimidine tract binding protein
	190753_at	107.7	90.1	1.19534	162.8	71.1	2.28973	1.67804	F13B12.2 /REP_DB=WormBase Gene ID /WP=CE05600 /TR=Q19376 /GB=CAA94591.1 /SUBMIT=HINXTON /CHR=4 /FEA=Sanger Annotation /DEF=glucose tranporter like
	174826_at	1252.1	858.9	1.45779	1570.7	824.4	1.90526	1.67694	CEK018E8R_rc /REP_DB=TREMBL Accession /GB=D32546 /CHR=2 /FEA=Genomic Cluster /DEF=C.elegans cDNA clone yk18e8 : 3prime end, single read.
	172942_x_at	324.9	212.1	1.53182	451.3	250.8	1.79944	1.67682	C03G6.19 /REP_DB=WormBase Gene ID /WP=CE27579 /GEN=srp-6 /TR=O01462 /GB=AAB52318.2 /SUBMIT=ST.LOUIS /CHR=5 /FEA=Sanger Annotation /DEF=serine protease inhibitor
	178778_s_at	1129.4	630	1.7927	1174.6	744.6	1.57749	1.67612	T13H5.6 /REP_DB=WormBase Gene ID /WP=CE23982 /TR=Q9U369 /GB=CAB54303.1 /SUBMIT=HINXTON /CHR=2 /FEA=Sanger Annotation
	175067_at	1201	662.6	1.81256	1090.3	704.5	1.54762	1.67603	AV201798 /REP_DB=TREMBL Accession /GB=AV201798 /CHR=3 /FEA=Genomic Cluster /DEF=Caenorhabditis elegans cDNA clone:yk541f8 : 5prime end, single read.
	192033_s_at	644.9	242.2	2.66268	556.7	474.8	1.17249	1.67587	T24F1.6 /REP_DB=WormBase Gene ID /WP=CE02366 /TR=Q17517 /GB=CAA90141.1 /SUBMIT=HINXTON /CHR=2 /FEA=Sanger Annotation /DEF=calcium channel alpha-2 subunit
	173825_at	1946.1	711.9	2.73367	1659.7	1439.7	1.15281	1.67587	CEK026F7R_rc /REP_DB=TREMBL Accession /5_PRIME_EXT_ID=T21B6.3 /5_PRIME_EXT_DB=WormBase Gene ID /GB=D33135 /WB_GENE_ID=T21B6.3 /WP=CE03681 /CHR=X /FEA=Genomic Cluster /DEF=f-spondin like protein; C.elegans cDNA clone yk26f7 : 3prime end, single read.
	175474_at	262	178	1.47191	328.2	174.2	1.88404	1.67575	AV185494_rc /REP_DB=TREMBL Accession /GB=AV185494 /CHR=1 /FEA=Genomic Cluster /DEF=Caenorhabditis elegans cDNA clone:yk679a12 : 3prime end, single read.
	174639_at	840.2	465.8	1.80378	860.1	549.4	1.56553	1.67484	CEK041F2R_rc /REP_DB=TREMBL Accession /GB=D34142 /CHR=X /FEA=Genomic Cluster /DEF=C.elegans cDNA clone yk41f2 : 3prime end, single read.
	190573_at	452.4	217.3	2.08191	505.6	354.7	1.42543	1.67483	F19H6.1 /REP_DB=WormBase Gene ID /WP=CE03232 /TR=Q19530 /GB=CAA92169.1 /SUBMIT=HINXTON /CHR=X /FEA=Sanger Annotation /DEF=serine-threonine kinase
	173641_at	475.9	270	1.76259	657.4	406.9	1.61563	1.67425	CEK026F1R_rc /REP_DB=TREMBL Accession /5_PRIME_EXT_ID=K07D8.1 /5_PRIME_EXT_DB=WormBase Gene ID /GB=D33128 /WB_GENE_ID=K07D8.1 /WP=CE25938 /CHR=3 /FEA=Genomic Cluster /GEN=mup-4 /DEF=C.elegans cDNA clone yk26f1 : 3prime end, single read.
	177864_at	447.6	283	1.58163	449.1	252.6	1.77791	1.6742	E01G4.2 /REP_DB=WormBase Gene ID /WP=CE09109 /TR=O17739 /GB=CAB05714.1 /SUBMIT=HINXTON /CHR=2 /FEA=Sanger Annotation
	179239_at	700	258.8	2.70479	419.3	409.8	1.02318	1.6741	F53H4.3 /REP_DB=WormBase Gene ID /WP=CE11032 /TR=Q93782 /GB=CAB03136.1 /SUBMIT=HINXTON /CHR=X /FEA=Sanger Annotation
	191850_s_at	335.7	181.1	1.85367	351	229.2	1.53141	1.67365	K08C7.2 /REP_DB=WormBase Gene ID /WP=CE21038 /TR=Q21311 /GB=CAA94291.1 /SUBMIT=HINXTON /CHR=4 /FEA=Sanger Annotation /DEF=dimethylaniline monooxygenase
	187047_at	1200.4	547.5	2.19251	967.8	748	1.29385	1.67364	Y55B1AR.1 /REP_DB=WormBase Gene ID /WP=CE22493 /TR=Q9N384 /GB=AAF60785.1 /SUBMIT=ST.LOUIS /CHR=3 /FEA=Sanger Annotation
	192428_s_at	188.4	124.7	1.51083	253.1	139.1	1.81955	1.67362	ZC416.8A /REP_DB=WormBase Gene ID /WP=CE17307 /GEN=unc-17 /TR=SW:P34711 /GB=AAB88371.1 /SUBMIT=ST.LOUIS /CHR=4 /FEA=Sanger Annotation /DEF=amine transporter
	189188_at	1546.5	675.9	2.28806	1550.7	1174.9	1.31986	1.67344	C49C3.4 /REP_DB=WormBase Gene ID /WP=CE19743 /TR=Q9XUF9 /GB=CAB05159.1 /SUBMIT=HINXTON /CHR=4 /FEA=Sanger Annotation /DEF=EGF-like domain
	175426_s_at	1063.9	559.5	1.90152	995.5	671.2	1.48316	1.67336	AV182680_rc /REP_DB=TREMBL Accession /GB=AV182680 /CHR=X /FEA=Genomic Cluster /DEF=Caenorhabditis elegans cDNA clone:yk641b5 : 3prime end, single read.
	175199_at	116.6	47.5	2.45474	124.4	96.6	1.28778	1.67245	AV183628_rc /REP_DB=TREMBL Accession /GB=AV183628 /CHR=5 /FEA=Genomic Cluster /DEF=Caenorhabditis elegans cDNA clone:yk654a9 : 3prime end, single read.
	177635_at	91.4	38.1	2.39895	153.6	108.4	1.41697	1.67235	T18D3.5 /REP_DB=WormBase Gene ID /WP=CE03666 /TR=Q22542 /GB=CAA92194.1 /SUBMIT=HINXTON /CHR=X /FEA=Sanger Annotation
	190404_s_at	183.3	74.6	2.4571	95.9	92.4	1.03788	1.67186	F37B4.7 /REP_DB=WormBase Gene ID /WP=CE17796 /TR=SW:O45166 /GB=AAK18943.1 /SUBMIT=ST.LOUIS /CHR=5 /FEA=Sanger Annotation /DEF=folate transporter
	185154_at	194.7	80.4	2.42164	206.7	159.7	1.2943	1.6718	Y39C12A.1 /REP_DB=WormBase Gene ID /WP=CE25264 /TR=Q9U2L2 /GB=CAB60494.1 /SUBMIT=HINXTON /CHR=4 /FEA=Sanger Annotation
	186351_at	150.6	88.3	1.70555	193.6	117.6	1.64626	1.67169	F43C11.6 /REP_DB=WormBase Gene ID /WP=CE20780 /TR=Q9U5B9 /GB=AAF16610.1 /SUBMIT=ST.LOUIS /CHR=2 /FEA=Sanger Annotation
	184393_at	644.1	259.4	2.48304	473	409.1	1.1562	1.67105	C33H5.13 /REP_DB=WormBase Gene ID /WP=CE04156 /TR=Q18410 /GB=AAA82273.1 /SUBMIT=ST.LOUIS /CHR=4 /FEA=Sanger Annotation
	182266_at	198.1	118.5	1.67173	244.1	146.2	1.66963	1.67057	F41G3.2 /REP_DB=WormBase Gene ID /WP=CE01286 /TR=Q20293 /GB=AAA81111.1 /SUBMIT=ST.LOUIS /CHR=2 /FEA=Sanger Annotation
	176660_s_at	438	203.9	2.14811	376.3	283.6	1.32687	1.67036	B0207.12A /REP_DB=WormBase Gene ID /WP=CE28278 /GEN=gbr-2 /SUBMIT=ST.LOUIS /CHR=1 /FEA=Sanger Annotation
	190004_at	205	103.4	1.98259	186.5	131	1.42366	1.67022	F16B4.1 /REP_DB=WormBase Gene ID /WP=CE17011 /TR=O61203 /GB=AAB94232.1 /SUBMIT=ST.LOUIS /CHR=5 /FEA=Sanger Annotation /DEF=zinc finger protein
	194107_at	499.9	229.8	2.17537	370.7	291.5	1.2717	1.67006	F49B2.5 /REP_DB=WormBase Gene ID /WP=CE24991 /GEN=kin-22 /TR=O45539 /GB=CAB04427.2 /SUBMIT=HINXTON /CHR=1 /FEA=Sanger Annotation /DEF=Src homology domain 2, Src homology domain 3, protein tyrosine kinase (src subfamily)
	174686_at	702.3	330.3	2.12625	597.8	448.2	1.33378	1.67001	CEK018G5R_rc /REP_DB=TREMBL Accession /GB=D32563 /CHR=1 /FEA=Genomic Cluster /DEF=C.elegans cDNA clone yk18g5 : 3prime end, single read.
	174580_at	744.7	378.8	1.96595	671.7	469.5	1.43067	1.66969	CEK041B4R_rc /REP_DB=TREMBL Accession /GB=D34110 /CHR=4 /FEA=Genomic Cluster /DEF=C.elegans cDNA clone yk41b4 : 3prime end, single read.
	188608_at	208	109.7	1.89608	256	168.2	1.522	1.66967	T05H4.7 /REP_DB=WormBase Gene ID /WP=CE13281 /TR=O16512 /GB=AAB66013.1 /SUBMIT=ST.LOUIS /CHR=5 /FEA=Sanger Annotation /DEF=chitinase
	189519_at	147.1	55.9	2.63148	163	129.9	1.25481	1.669	R08F11.3 /REP_DB=WormBase Gene ID /WP=CE12584 /TR=O02641 /GB=AAB54245.1 /SUBMIT=ST.LOUIS /CHR=5 /FEA=Sanger Annotation /DEF=cytochrome P450
	184342_at	115.4	74.3	1.55316	167.3	95.1	1.7592	1.66883	F56F11.5 /REP_DB=WormBase Gene ID /WP=CE19469 /TR=Q9TZ66 /GB=AAK21410.1 /SUBMIT=ST.LOUIS /CHR=3 /FEA=Sanger Annotation
	181441_s_at	948.3	405.1	2.3409	816.3	652.5	1.25103	1.66849	T01D1.3 /REP_DB=WormBase Gene ID /WP=CE12946 /TR=P91415 /GB=AAB37883.1 /SUBMIT=ST.LOUIS /CHR=2 /FEA=Sanger Annotation
	185166_s_at	346.5	159	2.17925	290.5	222.8	1.30386	1.66841	Y48D7A.2 /REP_DB=WormBase Gene ID /WP=CE24387 /TR=Q9N4V0 /GB=AAF60678.1 /SUBMIT=ST.LOUIS /CHR=X /FEA=Sanger Annotation
	177783_at	123.5	43.8	2.81963	112.2	97.5	1.15077	1.66808	ZK6.11 /REP_DB=WormBase Gene ID /WP=CE18448 /TR=O61875 /GB=AAG45577.1 /SUBMIT=ST.LOUIS /CHR=5 /FEA=Sanger Annotation
	191302_at	105.6	81.1	1.3021	170.9	84.7	2.01771	1.66767	C36B1.2 /REP_DB=WormBase Gene ID /WP=CE05369 /TR=Q93337 /GB=CAB02267.1 /SUBMIT=HINXTON /CHR=1 /FEA=Sanger Annotation /DEF=fibronectin type-III domain
	192359_s_at	117.2	77.4	1.51421	148.1	81.7	1.81273	1.6675	K08E7.7 /REP_DB=WormBase Gene ID /WP=CE11928 /GEN=cul-6 /TR=SW:Q21346 /GB=CAB01230.1 /SUBMIT=HINXTON /CHR=4 /FEA=Sanger Annotation /DEF=LIN-19 like protein
	183618_at	150.4	87.9	1.71104	189.9	116.2	1.63425	1.66732	C24B5.1 /REP_DB=WormBase Gene ID /WP=CE06859 /TR=Q18130 /GB=AAA96121.1 /SUBMIT=ST.LOUIS /CHR=5 /FEA=Sanger Annotation
	185826_at	2153.4	1037.6	2.07537	2083.2	1504.2	1.38492	1.66677	T03F1.11 /REP_DB=WormBase Gene ID /WP=CE13116 /TR=P91423 /GB=AAB42239.1 /SUBMIT=ST.LOUIS /CHR=1 /FEA=Sanger Annotation
	187858_at	568.2	251.7	2.25745	470.7	371.7	1.26634	1.66651	Y23H5A.5 /REP_DB=WormBase Gene ID /WP=CE18361 /CHR=1 /FEA=Sanger Annotation /DEF=(ST.LOUIS) TR:O76614 protein_id:AAC64631.1
	174578_at	1797.8	768.8	2.33845	1722.9	1344.2	1.28173	1.66621	CEK001AZR_rc /REP_DB=TREMBL Accession /GB=D32648 /CHR=5 /FEA=Genomic Cluster /DEF=C.elegans cDNA clone yk1a12 : 3prime end, single read.
	193087_s_at	797.1	361.4	2.20559	587.6	469.7	1.25101	1.66611	B0244.2 /REP_DB=WormBase Gene ID /WP=CE20447 /GEN=ida-1 /TR=Q09962 /GB=AAD31046.1 /SUBMIT=ST.LOUIS /CHR=3 /FEA=Sanger Annotation /DEF=protein tyrosine phosphatase
	181502_s_at	1160.9	748.4	1.55118	1197.9	667.8	1.7938	1.66558	W07A12.6 /REP_DB=WormBase Gene ID /WP=CE03797 /TR=Q9XVW0 /GB=CAA92707.1 /SUBMIT=HINXTON /CHR=2 /FEA=Sanger Annotation
	193125_at	99.8	104.6	0.954111	185	66.4	2.78614	1.6655	R01H10.8 /REP_DB=WormBase Gene ID /WP=CE00592 /TR=Q21426 /GB=CAA83466.1 /SUBMIT=HINXTON /CHR=3 /FEA=Sanger Annotation /DEF=PDZ domain (Also known as DHR or GLGF).
	178832_at	286.5	158.7	1.80529	354.3	226.1	1.56701	1.66528	R07E3.7 /REP_DB=WormBase Gene ID /WP=CE02301 /TR=Q21813 /GB=CAA89073.1 /SUBMIT=HINXTON /CHR=X /FEA=Sanger Annotation
	191665_s_at	228	139.7	1.63207	276.4	163.2	1.69363	1.66524	ZK675.3 /REP_DB=WormBase Gene ID /WP=CE01722 /TR=SW:Q09379 /GB=CAA86845.1 /SUBMIT=HINXTON /CHR=2 /FEA=Sanger Annotation /DEF=Putative membrane protein
	182944_at	164.5	75.1	2.19041	188.5	136.9	1.37692	1.66509	R05A10.2 /REP_DB=WormBase Gene ID /WP=CE16288 /TR=O45698 /GB=CAB05262.1 /SUBMIT=HINXTON /CHR=4 /FEA=Sanger Annotation
	192490_at	306.6	92.7	3.30744	189.5	205.3	0.923039	1.66477	ZK337.2 /REP_DB=WormBase Gene ID /WP=CE16720 /TR=O46016 /GB=CAB05008.1 /SUBMIT=HINXTON /CHR=1 /FEA=Sanger Annotation /DEF=Zinc finger, C2H2 type (4 domains)
	173700_at	97.1	61	1.5918	154.6	90.2	1.71397	1.66468	AV177283_rc /REP_DB=TREMBL Accession /5_PRIME_EXT_ID=T03D3.5 /5_PRIME_EXT_DB=WormBase Gene ID /GB=AV177283 /WB_GENE_ID=T03D3.5 /WP=CE13076 /CHR=5 /FEA=Genomic Cluster /DEF=Caenorhabditis elegans cDNA clone:yk526g7 : 3prime end, single read.
	181594_at	177.1	84.8	2.08844	163.1	119.6	1.36371	1.66438	R11F4.3 /REP_DB=WormBase Gene ID /WP=CE04830 /TR=Q21941 /GB=AAA79751.1 /SUBMIT=ST.LOUIS /CHR=2 /FEA=Sanger Annotation
	178294_at	631.3	309	2.04304	711.3	497.8	1.42889	1.66411	T12D8.4 /REP_DB=WormBase Gene ID /WP=CE16401 /TR=O45782 /GB=CAB03344.1 /SUBMIT=HINXTON /CHR=3 /FEA=Sanger Annotation
	183292_at	307.6	208.6	1.47459	349.2	186.1	1.87641	1.66405	W09D10.5 /REP_DB=WormBase Gene ID /WP=CE16566 /TR=O18184 /GB=CAB07861.1 /SUBMIT=HINXTON /CHR=3 /FEA=Sanger Annotation
	175166_at	159.8	61.8	2.58576	164.5	133.1	1.23591	1.66393	AU113165_rc /REP_DB=TREMBL Accession /GB=AU113165 /CHR=X /FEA=Genomic Cluster /DEF=Caenorhabditis elegans cDNA clone:yk703f8 : 3prime end, single read.
	173800_at	111.4	53.1	2.09793	125.7	89.4	1.40604	1.66386	C67084 /REP_DB=TREMBL Accession /5_PRIME_EXT_ID=T10A3.1 /5_PRIME_EXT_DB=WormBase Gene ID /GB=C67084 /WB_GENE_ID=T10A3.1 /WP=CE04931 /CHR=X /FEA=Genomic Cluster /DEF=C2 domain of protein kinase C; C.elegans cDNA clone yk253c4 : 5prime end, single read.
	173003_s_at	94.4	18.3	5.15847	101.5	99.5	1.0201	1.66299	C37916_rc /REP_DB=TREMBL Accession /FEA=EST Transcript /REVCOMP /GB=C37916 /DEF=C.elegans cDNA clone yk480h4 : 3prime end, single read.
	191669_at	86.8	57.4	1.5122	110.9	61.5	1.80325	1.66274	T18D3.7 /REP_DB=WormBase Gene ID /WP=CE03668 /TR=SW:Q22544 /GB=CAA92196.1 /SUBMIT=HINXTON /CHR=X /FEA=Sanger Annotation /DEF=TSC-22 - dip - bun family
	171808_x_at	92.3	47.4	1.94726	93.7	64.5	1.45271	1.6622	CEK007E7R_rc /REP_DB=TREMBL Accession /GB=D27432 /FEA=Transcript Cluster /DEF=C.elegans cDNA clone yk7e7 : 3prime end, single read.
	192439_s_at	841.2	400.6	2.09985	659.9	502.5	1.31323	1.66216	T04C9.4C /REP_DB=WormBase Gene ID /WP=CE26620 /TR=Q9GP95 /GB=AAG38887.1 /SUBMIT=ST.LOUIS /CHR=3 /FEA=Sanger Annotation /DEF=contains LIM-like binding domain
	174377_at	252	87.3	2.8866	146.5	152.5	0.960656	1.6618	C58799_rc /REP_DB=TREMBL Accession /GB=C58799 /CHR=X /FEA=Genomic Cluster /DEF=C.elegans cDNA clone yk384d7 : 3prime end, single read.
	180570_at	100.7	76.4	1.31806	87.2	36.7	2.37602	1.66136	F36H9.4 /REP_DB=WormBase Gene ID /WP=CE09970 /TR=O16620 /GB=AAB66095.1 /SUBMIT=ST.LOUIS /CHR=5 /FEA=Sanger Annotation
	174426_at	1734.9	1040.1	1.66801	1591.8	962.3	1.65416	1.66136	CEK006G5R_rc /REP_DB=TREMBL Accession /GB=D27123 /CHR=5 /FEA=Genomic Cluster /DEF=C.elegans cDNA clone yk6g5 : 3prime end, single read.
	178813_at	162.1	107.8	1.50371	177.7	96.8	1.83574	1.6608	C47B2.8 /REP_DB=WormBase Gene ID /WP=CE17569 /TR=O62103 /GB=CAB16857.1 /SUBMIT=HINXTON /CHR=1 /FEA=Sanger Annotation
	191298_s_at	138.1	55.1	2.50635	152	119.6	1.2709	1.66056	F23B2.12 /REP_DB=WormBase Gene ID /WP=CE09592 /TR=O01979 /GB=CAB05187.1 /SUBMIT=HINXTON /CHR=4 /FEA=Sanger Annotation /DEF=lysosomal carboxypeptidase
	178520_at	372.9	171.4	2.17561	401.7	295.3	1.36031	1.65974	T05D4.3 /REP_DB=WormBase Gene ID /WP=CE16343 /TR=O45749 /GB=CAB03293.1 /SUBMIT=HINXTON /CHR=3 /FEA=Sanger Annotation
	181623_at	2622.6	1650.7	1.58878	2607.9	1500.9	1.73756	1.65963	ZK973.6 /REP_DB=WormBase Gene ID /WP=CE24752 /TR=Q9N4M4 /GB=AAF40010.1 /SUBMIT=ST.LOUIS /CHR=1 /FEA=Sanger Annotation
	179968_at	135.8	87.5	1.552	173.2	98.7	1.75481	1.65951	W10C8.4 /REP_DB=WormBase Gene ID /WP=CE18352 /TR=O45010 /GB=AAK21502.1 /SUBMIT=ST.LOUIS /CHR=1 /FEA=Sanger Annotation
	174315_at	98	70.8	1.38418	140.3	72.8	1.9272	1.65947	C58309_rc /REP_DB=TREMBL Accession /GB=C58309 /CHR=1 /FEA=Genomic Cluster /DEF=C.elegans cDNA clone yk364f5 : 3prime end, single read.
	193561_at	309.8	188.7	1.64176	342.6	204.6	1.67449	1.65878	F23B2.5 /REP_DB=WormBase Gene ID /WP=CE09585 /GEN=flp-1 /TR=SW:P41855 /GB=CAB05179.1 /SUBMIT=HINXTON /CHR=4 /FEA=Sanger Annotation /DEF=FMFRamide neuropeptide precursor
	182304_s_at	381.1	208.4	1.82869	392.8	258.4	1.52012	1.65788	F28H1.4 /REP_DB=WormBase Gene ID /WP=CE09769 /TR=O01539 /GB=AAB52340.1 /SUBMIT=ST.LOUIS /CHR=1 /FEA=Sanger Annotation
	188407_at	771.7	284.3	2.71439	583.5	533.2	1.09434	1.65774	C27H5.1 /REP_DB=WormBase Gene ID /WP=CE01175 /GEN=pdl-1 /TR=SW:Q18268 /GB=AAC46655.1 /SUBMIT=ST.LOUIS /CHR=2 /FEA=Sanger Annotation
	183761_at	125.4	84	1.49286	126.5	68	1.86029	1.65724	M03C11.6 /REP_DB=WormBase Gene ID /WP=CE03497 /TR=Q21485 /GB=CAA88956.1 /SUBMIT=HINXTON /CHR=3 /FEA=Sanger Annotation
	172285_x_at	918.6	558.3	1.64535	543.9	324.2	1.67767	1.65722	W02B3.6 /REP_DB=WormBase Gene ID /WP=CE02078 /TR=Q09640 /GB=AAA64325.1 /SUBMIT=ST.LOUIS /CHR=3 /FEA=Sanger Annotation
	185506_at	205.1	144.7	1.41742	250.3	130.1	1.9239	1.65721	F42A10.3 /REP_DB=WormBase Gene ID /WP=CE01294 /TR=Q20308 /GB=AAA19074.1 /SUBMIT=ST.LOUIS /CHR=3 /FEA=Sanger Annotation
	180379_s_at	703.5	254.9	2.75991	527	487.8	1.08036	1.65679	C17F4.5 /REP_DB=WormBase Gene ID /WP=CE27075 /TR=O16541 /GB=AAK31440.1 /SUBMIT=ST.LOUIS /CHR=2 /FEA=Sanger Annotation
	178820_at	619.8	332.1	1.86631	551	374.6	1.4709	1.65671	F54D5.4 /REP_DB=WormBase Gene ID /WP=CE03409 /TR=Q20770 /GB=CAA91331.1 /SUBMIT=HINXTON /CHR=2 /FEA=Sanger Annotation
	175655_s_at	484.2	237.5	2.03874	550.2	386.9	1.42207	1.65663	g3047200 /REP_DB=GenBank Identifier /GB=AF031840.1 /PROTEIN_GB=AAC13676.1 /CHR=3 /FEA=Mapped Transcript /DEF=GLY6c
	185811_at	1102.6	584	1.88801	869.4	606.4	1.43371	1.65659	Y71H2B.4 /REP_DB=WormBase Gene ID /WP=CE24631 /TR=Q9N4F0 /GB=AAF36033.1 /SUBMIT=ST.LOUIS /CHR=3 /FEA=Sanger Annotation
	193703_s_at	101.1	58.5	1.72821	99.3	62.5	1.5888	1.6562	F33D4.2B /REP_DB=WormBase Gene ID /WP=CE24938 /CHR=4 /FEA=Sanger Annotation /DEF=locus:itr-1 inositol 1,4,5-triphosphate receptor (ST.LOUIS) TR:O61194 protein_id:AAB88375.1
	188867_s_at	348.7	143.9	2.42321	197.9	186.2	1.06284	1.65586	ZK669.1A /REP_DB=WormBase Gene ID /WP=CE06641 /TR=Q27267 /GB=CAA86847.1 /SUBMIT=HINXTON /CHR=2 /FEA=Sanger Annotation /DEF=N-chimaerin
	178510_at	485.7	181.6	2.67456	241.2	257.4	0.937063	1.65581	R03C1.1 /REP_DB=WormBase Gene ID /WP=CE16280 /TR=O17977 /GB=CAB05259.1 /SUBMIT=HINXTON /CHR=2 /FEA=Sanger Annotation
	178600_at	421.9	160.2	2.63358	420.2	348.6	1.20539	1.65507	F26E4.2 /REP_DB=WormBase Gene ID /WP=CE09686 /TR=O18686 /GB=CAB02997.1 /SUBMIT=HINXTON /CHR=1 /FEA=Sanger Annotation
	193243_at	327.3	219.6	1.49044	365.5	199	1.83668	1.65504	T05A1.3 /REP_DB=WormBase Gene ID /WP=CE03623 /TR=Q22187 /GB=CAA92480.1 /SUBMIT=HINXTON /CHR=4 /FEA=Sanger Annotation /DEF=Leucine Rich Repeat (2 copies) (6 domains)
	172703_x_at	1224.2	487.1	2.51324	963.3	834.8	1.15393	1.65482	F57B1.4 /REP_DB=WormBase Gene ID /WP=CE11292 /TR=Q20921 /GB=CAB01508.1 /SUBMIT=HINXTON /CHR=5 /FEA=Sanger Annotation /DEF=collagen
	174633_at	2499.8	1433.2	1.74421	2697.2	1707.6	1.57953	1.65467	CEK040B9R_rc /REP_DB=TREMBL Accession /GB=D34057 /CHR=5 /FEA=Genomic Cluster /DEF=C.elegans cDNA clone yk40b9 : 3prime end, single read.
	178502_at	516.1	245.5	2.10224	417.4	318.8	1.30928	1.65426	C14A4.6 /REP_DB=WormBase Gene ID /WP=CE02147 /TR=Q17953 /GB=CAA90110.1 /SUBMIT=HINXTON /CHR=2 /FEA=Sanger Annotation
	190329_at	712.9	374.4	1.90411	655.2	452.7	1.44732	1.65409	C11E4.1 /REP_DB=WormBase Gene ID /WP=CE08101 /TR=Q93204 /GB=CAB02659.1 /SUBMIT=HINXTON /CHR=X /FEA=Sanger Annotation /DEF=glutathione peroxidase
	176263_s_at	297.9	138.1	2.15713	210.7	169.4	1.2438	1.65398	Y71H2AR.C /REP_DB=WormBase Gene ID /WP=CE25583 /CHR=3 /FEA=Sanger Annotation /DEF=(ST.LOUIS)
	178433_at	921.7	614.5	1.49992	1389.3	783.3	1.77365	1.65331	C01G6.9 /REP_DB=WormBase Gene ID /WP=CE00871 /TR=Q17575 /GB=CAA84638.1 /SUBMIT=HINXTON /CHR=2 /FEA=Sanger Annotation
	179131_at	853.4	472.9	1.80461	843.7	553.9	1.5232	1.6528	T08G5.3 /REP_DB=WormBase Gene ID /WP=CE18945 /TR=Q9XUQ6 /GB=CAB04718.1 /SUBMIT=HINXTON /CHR=5 /FEA=Sanger Annotation
	193238_s_at	542.4	338.9	1.60047	687	405.2	1.69546	1.6522	C48A7.1 /REP_DB=WormBase Gene ID /WP=CE25821 /GEN=egl-19 /TR=Q18698 /GB=AAB03158.3 /SUBMIT=ST.LOUIS /CHR=4 /FEA=Sanger Annotation /DEF=calcium channel alpha subunit
	178737_at	148.3	50.1	2.96008	152.8	132.2	1.15582	1.65167	K08C7.6 /REP_DB=WormBase Gene ID /WP=CE06139 /TR=Q21315 /GB=CAA94362.1 /SUBMIT=HINXTON /CHR=4 /FEA=Sanger Annotation
	186353_at	151.5	128.4	1.17991	135.2	45.2	2.99115	1.6515	F22E5.15 /REP_DB=WormBase Gene ID /WP=CE09567 /TR=O16717 /GB=AAB66178.1 /SUBMIT=ST.LOUIS /CHR=2 /FEA=Sanger Annotation
	175185_at	1109.4	756	1.46746	1481.6	813	1.82239	1.65137	AU113633_rc /REP_DB=TREMBL Accession /GB=AU113633 /CHR=4 /FEA=Genomic Cluster /DEF=Caenorhabditis elegans cDNA clone:yk709h3 : 3prime end, single read.
	173901_s_at	224.2	128.6	1.74339	228.6	145.6	1.57005	1.65135	C65140 /REP_DB=TREMBL Accession /5_PRIME_EXT_ID=C25A1.7A /5_PRIME_EXT_DB=WormBase Gene ID /GB=C65140 /WB_GENE_ID=C25A1.7A /WP=CE08372 /CHR=1 /FEA=Genomic Cluster /DEF=isoleucyl-tRNA synthetase (mitochondrial); C.elegans cDNA clone yk408e2 : 5prime end, single read.
	189387_at	629.3	372.1	1.69121	515.3	321.2	1.6043	1.65094	T11B7.3 /REP_DB=WormBase Gene ID /WP=CE03649 /TR=Q22389 /GB=CAA90989.1 /SUBMIT=HINXTON /CHR=4 /FEA=Sanger Annotation /DEF=cuticle collagen
	177531_at	104.4	33.8	3.08876	117.8	100.8	1.16865	1.65082	C05E7.3 /REP_DB=WormBase Gene ID /WP=CE02977 /TR=Q17671 /GB=CAA91788.1 /SUBMIT=HINXTON /CHR=X /FEA=Sanger Annotation
	177675_at	580.9	310.2	1.87266	419.5	295.9	1.41771	1.65055	C34E7.2 /REP_DB=WormBase Gene ID /WP=CE03059 /TR=Q18457 /GB=CAA91793.1 /SUBMIT=HINXTON /CHR=X /FEA=Sanger Annotation
	180492_s_at	83.4	69.1	1.20695	99.9	42	2.37857	1.64986	Y43F8A.5 /REP_DB=WormBase Gene ID /WP=CE21884 /TR=Q9XWL3 /GB=CAA21644.1 /SUBMIT=HINXTON /CHR=5 /FEA=Sanger Annotation
	188956_at	222.1	83.7	2.65352	172.2	155.3	1.10882	1.64979	C27D6.4 /REP_DB=WormBase Gene ID /WP=CE01814 /TR=Q09636 /GB=AAC46724.1 /SUBMIT=ST.LOUIS /CHR=2 /FEA=Sanger Annotation /DEF=BZIP protein
	178811_s_at	181.7	104.2	1.74376	173.1	110.9	1.56087	1.64947	R10E8.1 /REP_DB=WormBase Gene ID /WP=CE18910 /TR=O17998 /GB=CAB04643.1 /SUBMIT=HINXTON /CHR=5 /FEA=Sanger Annotation
	193902_at	89	40.3	2.20844	118.8	85.7	1.38623	1.64921	Y75B8A.26 /REP_DB=WormBase Gene ID /WP=CE23037 /TR=Q9XW61 /GB=CAA22110.1 /SUBMIT=HINXTON /CHR=3 /FEA=Sanger Annotation /DEF=ABC transporters ; ABC transporter transmembrane region.
	192084_s_at	370.9	175.9	2.10858	383.4	281.6	1.36151	1.64874	C32D5.2 /REP_DB=WormBase Gene ID /WP=CE01842 /GEN=sma-6 /TR=SW:Q09488 /GB=AAC46790.1 /SUBMIT=ST.LOUIS /CHR=2 /FEA=Sanger Annotation /DEF=Activin receptor
	191879_at	179.7	61.9	2.90307	86.9	99.8	0.870741	1.64873	D2045.8 /REP_DB=WormBase Gene ID /WP=CE00608 /TR=Q18986 /GB=CAA84696.1 /SUBMIT=HINXTON /CHR=3 /FEA=Sanger Annotation /DEF=TNF-alpha induced Protein B12
	174756_at	172.6	152.5	1.1318	319	145.7	2.18943	1.64856	CEK023F6R_rc /REP_DB=TREMBL Accession /GB=D32933 /CHR=3 /FEA=Genomic Cluster /DEF=C.elegans cDNA clone yk23f6 : 3prime end, single read.
	174205_at	707.4	412.7	1.71408	626.4	396.7	1.57903	1.64789	C53567_rc /REP_DB=TREMBL Accession /GB=C53567 /CHR=3 /FEA=Genomic Cluster /DEF=C.elegans cDNA clone yk321b9 : 3prime end, single read.
	186480_s_at	306.2	167.1	1.83244	355.2	234.3	1.51601	1.64773	M01A10.2A /REP_DB=WormBase Gene ID /WP=CE12228 /TR=P91389 /GB=AAB42273.1 /SUBMIT=ST.LOUIS /CHR=1 /FEA=Sanger Annotation
	183427_s_at	210.2	166.2	1.26474	200.4	83.2	2.40865	1.64635	Y56A3A.2 /REP_DB=WormBase Gene ID /WP=CE22573 /TR=Q9U227 /GB=CAB60513.1 /SUBMIT=HINXTON /CHR=3 /FEA=Sanger Annotation
	181555_at	754.4	349.9	2.15604	845.5	621.9	1.35954	1.64633	B0496.7 /REP_DB=WormBase Gene ID /WP=CE06719 /TR=Q17522 /GB=AAK18878.1 /SUBMIT=ST.LOUIS /CHR=4 /FEA=Sanger Annotation
	181947_s_at	290	75	3.86667	208.5	227.9	0.914875	1.64576	C03H5.1 /REP_DB=WormBase Gene ID /WP=CE07894 /TR=O16660 /GB=AAB66126.1 /SUBMIT=ST.LOUIS /CHR=2 /FEA=Sanger Annotation
	180052_at	497.3	237.6	2.09301	441.2	333	1.32492	1.64476	C10B5.3 /REP_DB=WormBase Gene ID /WP=CE08054 /TR=O16319 /GB=AAC24249.1 /SUBMIT=ST.LOUIS /CHR=5 /FEA=Sanger Annotation
	191347_at	305.7	154.6	1.97736	244	179.7	1.35782	1.64433	C46F11.1 /REP_DB=WormBase Gene ID /WP=CE08772 /GEN=unc-93 /TR=Q93380 /GB=CAB03760.1 /SUBMIT=HINXTON /CHR=3 /FEA=Sanger Annotation /DEF=UNC-93 protein
	192054_at	122.2	66	1.85152	105.2	72.3	1.45505	1.64425	F29G6.1 /REP_DB=WormBase Gene ID /WP=CE18653 /TR=Q95011 /GB=CAB01753.1 /SUBMIT=HINXTON /CHR=X /FEA=Sanger Annotation /DEF=kazal-type proteinase inhibitor
	193164_at	616.4	404	1.52574	798.2	456.4	1.7489	1.64412	C37E2.2 /REP_DB=WormBase Gene ID /WP=CE08621 /TR=Q93354 /GB=CAB02823.1 /SUBMIT=HINXTON /CHR=X /FEA=Sanger Annotation /DEF=androgen-dependent expressed protein like
	178131_at	455.8	277.3	1.64371	561.9	341.7	1.64442	1.6441	T16G1.2 /REP_DB=WormBase Gene ID /WP=CE20072 /TR=Q9XUP9 /GB=CAB04726.1 /SUBMIT=HINXTON /CHR=5 /FEA=Sanger Annotation
	175163_at	231.7	132.5	1.74868	187.2	122.3	1.53066	1.64403	AV200883_rc /REP_DB=TREMBL Accession /GB=AV200883 /CHR=3 /FEA=Genomic Cluster /DEF=Caenorhabditis elegans cDNA clone:yk582d8 : 3prime end, single read.
	184448_at	190.3	70.6	2.69547	182.4	156.1	1.16848	1.64402	F41G3.10 /REP_DB=WormBase Gene ID /WP=CE01283 /TR=Q20289 /GB=AAA81107.1 /SUBMIT=ST.LOUIS /CHR=2 /FEA=Sanger Annotation
	177354_at	96.4	60.1	1.60399	96.4	57.2	1.68531	1.64365	CD4.5 /REP_DB=WormBase Gene ID /WP=CE16953 /TR=O44157 /GB=AAB88343.1 /SUBMIT=ST.LOUIS /CHR=5 /FEA=Sanger Annotation
	190451_at	80.9	39.5	2.0481	96.1	68.2	1.40909	1.64345	F59F5.3 /REP_DB=WormBase Gene ID /WP=CE03444 /TR=Q21046 /GB=CAA90657.1 /SUBMIT=HINXTON /CHR=X /FEA=Sanger Annotation /DEF=tyrosine-protein kinase
	192767_at	307.3	165.1	1.8613	300.6	204.8	1.46777	1.64342	T25B9.10 /REP_DB=WormBase Gene ID /WP=CE06509 /TR=Q17762 /GB=CAA94381.1 /SUBMIT=HINXTON /CHR=4 /FEA=Sanger Annotation /DEF=Yeast hypothetical protein YIA2 like
	187928_at	986	562.3	1.75351	786.2	516.2	1.52305	1.64321	C37A5.9 /REP_DB=WormBase Gene ID /WP=CE17533 /GEN=pry-1 /TR=O62090 /GB=CAB07332.1 /SUBMIT=HINXTON /CHR=1 /FEA=Sanger Annotation
	176925_at	659.5	227	2.90529	496.5	476.6	1.04175	1.64298	Y42H9B.C /REP_DB=WormBase Gene ID /WP=CE25281 /CHR=4 /FEA=Sanger Annotation /DEF=(ST.LOUIS) protein_id:AAF60567.1
	173417_at	3225.3	1915.8	1.68353	3009.8	1880.8	1.60028	1.64229	g1916625 /REP_DB=GenBank Identifier /5_PRIME_EXT_ID=F35H10.10 /5_PRIME_EXT_DB=WormBase Gene ID /WB_GENE_ID=F35H10.10 /WP=CE24945 /CHR=4 /FEA=Genomic Cluster /DEF=CELF35-1
	172717_x_at	181.9	80	2.27375	191	147.1	1.29844	1.64201	F08B12.3A /REP_DB=WormBase Gene ID /WP=CE09233 /GEN=slo-2 /TR=Q19190 /GB=CAA92115.1 /SUBMIT=HINXTON /CHR=X /FEA=Sanger Annotation
	192917_s_at	514.4	271.8	1.89257	581.6	396.3	1.46758	1.64047	F07A11.4 /REP_DB=WormBase Gene ID /WP=CE03146 /TR=Q19132 /GB=CAA91317.1 /SUBMIT=HINXTON /CHR=2 /FEA=Sanger Annotation /DEF=ubiquitin carboxyl-terminal hydrolase
	188359_at	141.8	50	2.836	175.3	143.3	1.22331	1.64046	R173.3 /REP_DB=WormBase Gene ID /WP=CE04846 /TR=Q22008 /GB=AAA80438.1 /SUBMIT=ST.LOUIS /CHR=X /FEA=Sanger Annotation /DEF=esterase
	193560_s_at	111	57.4	1.9338	139.3	95.2	1.46324	1.64024	W01C8.6 /REP_DB=WormBase Gene ID /WP=CE28498 /GEN=cat-1 /TR=Q9GNP0 /GB=AAG00026.1 /SUBMIT=ST.LOUIS /CHR=X /FEA=Sanger Annotation /DEF=synaptic vesicle amine transporter
	171788_x_at	243.6	143.6	1.69638	285.5	179	1.59497	1.64011	CEC274_rc /REP_DB=TREMBL Accession /GB=C07274 /FEA=Transcript Cluster /DEF=C.elegans cDNA clone yk118g3 : 3prime end, single read.
	175214_at	544.8	334.9	1.62675	820.1	497.3	1.64911	1.64011	AU115653_rc /REP_DB=TREMBL Accession /GB=AU115653 /CHR=4 /FEA=Genomic Cluster /DEF=Caenorhabditis elegans cDNA clone:yk735b9 : 3prime end, single read.
	174489_at	482.3	354.5	1.36051	865.1	467.1	1.85207	1.63997	CEK002H3R_rc /REP_DB=TREMBL Accession /GB=D27077 /CHR=1 /FEA=Genomic Cluster /DEF=C.elegans cDNA clone yk2h3 : 3prime end, single read.
	182341_at	130.5	111.4	1.17145	193.7	86.3	2.2445	1.63986	C05D9.2 /REP_DB=WormBase Gene ID /WP=CE07928 /TR=Q9GYK0 /GB=AAF98603.1 /SUBMIT=ST.LOUIS /CHR=X /FEA=Sanger Annotation
	188217_at	223.7	144.6	1.54703	257.9	149.2	1.72855	1.63921	Y80D3A.7 /REP_DB=WormBase Gene ID /WP=CE23110 /GEN=ptr-22 /TR=Q9U1R3 /GB=CAB60438.1 /SUBMIT=HINXTON /CHR=5 /FEA=Sanger Annotation
	190786_s_at	968.1	412.7	2.34577	979.6	775.5	1.26319	1.6392	Y16B4A.2 /REP_DB=WormBase Gene ID /WP=CE21374 /TR=Q17679 /GB=CAA19443.1 /SUBMIT=HINXTON /CHR=X /FEA=Sanger Annotation /DEF=serine carboxypeptidase
	188381_s_at	526.7	263.6	1.9981	456.3	336.1	1.35763	1.63915	Y53H1B.1 /REP_DB=WormBase Gene ID /WP=CE22434 /TR=Q9U250 /GB=CAB60411.1 /SUBMIT=HINXTON /CHR=1 /FEA=Sanger Annotation /DEF=cuticlin
	193857_s_at	190.9	143.2	1.3331	182.3	84.5	2.1574	1.639	F09E8.3 /REP_DB=WormBase Gene ID /WP=CE26678 /GEN=msh-5 /TR=SW:Q19272 /GB=CAA98059.2 /SUBMIT=HINXTON /CHR=4 /FEA=Sanger Annotation /DEF=Yeast DNA mismatch repair protein MSH5 like
	187829_s_at	85.8	61.5	1.39512	89.4	45.4	1.96916	1.63891	F55C12.3 /REP_DB=WormBase Gene ID /WP=CE02772 /CHR=2 /FEA=Sanger Annotation /DEF=(ST.LOUIS) TR:Q20809 protein_id:AAC71163.1
	172698_x_at	7627.5	2609.2	2.92331	5190.3	5214	0.995455	1.63843	C53B4.5 /REP_DB=WormBase Gene ID /WP=CE03091 /TR=Q18799 /GB=CAA92453.1 /SUBMIT=HINXTON /CHR=4 /FEA=Sanger Annotation /DEF=collagen
	173075_at	1047.1	539.1	1.94231	963.3	688.2	1.39974	1.63807	AV183418_rc /REP_DB=TREMBL Accession /FEA=EST Transcript /REVCOMP /GB=AV183418 /DEF=Caenorhabditis elegans cDNA clone:yk651d4 : 3prime end, single read.
	186248_at	337.7	230.1	1.46762	397.7	218.9	1.81681	1.63786	F54D10.3 /REP_DB=WormBase Gene ID /WP=CE19453 /TR=Q9TZ87 /GB=AAC68781.1 /SUBMIT=ST.LOUIS /CHR=2 /FEA=Sanger Annotation
	185970_at	286.2	142.5	2.00842	237.2	177.1	1.33936	1.63767	ZK1055.4 /REP_DB=WormBase Gene ID /WP=CE18473 /TR=O76444 /GB=AAC19262.1 /SUBMIT=ST.LOUIS /CHR=5 /FEA=Sanger Annotation
	188394_at	503.3	288.5	1.74454	583.6	375.3	1.55502	1.63739	F57H12.2 /REP_DB=WormBase Gene ID /WP=CE17123 /GEN=unc-24 /TR=Q17372 /GB=AAC02604.1 /SUBMIT=ST.LOUIS /CHR=4 /FEA=Sanger Annotation
	192336_at	4068.8	2006.9	2.02741	2980.9	2299.1	1.29655	1.63718	C16H3.2 /REP_DB=WormBase Gene ID /WP=CE08236 /GEN=lec-9 /TR=Q94169 /GB=AAB07585.1 /SUBMIT=ST.LOUIS /CHR=X /FEA=Sanger Annotation /DEF=sugar-binding protein
	177570_s_at	809.6	307.1	2.63627	758.6	651.5	1.16439	1.63593	F21H7.3 /REP_DB=WormBase Gene ID /WP=CE19801 /TR=Q9XTV9 /GB=CAB07592.1 /SUBMIT=HINXTON /CHR=5 /FEA=Sanger Annotation
	174613_at	905.9	540.2	1.67697	1168.4	727.8	1.60539	1.63588	CEK033B3R_rc /REP_DB=TREMBL Accession /GB=D33584 /CHR=4 /FEA=Genomic Cluster /DEF=C.elegans cDNA clone yk33b3 : 3prime end, single read.
	187060_at	218.2	162.3	1.34442	259.8	129.9	2	1.63587	M01A8.1 /REP_DB=WormBase Gene ID /WP=CE00275 /TR=SW:P34530 /GB=CAA81606.1 /SUBMIT=HINXTON /CHR=3 /FEA=Sanger Annotation
	193025_at	270.5	123.2	2.19562	205.6	167.9	1.22454	1.63552	F30H5.1 /REP_DB=WormBase Gene ID /WP=CE01925 /GEN=unc-45 /TR=Q09981 /GB=AAA68407.1 /SUBMIT=ST.LOUIS /CHR=3 /FEA=Sanger Annotation /DEF=P59 protein and TPR domain
	185119_at	187.7	140.6	1.33499	246.1	124.7	1.97354	1.63513	F47C12.1 /REP_DB=WormBase Gene ID /WP=CE10670 /TR=Q20535 /GB=AAC24388.1 /SUBMIT=ST.LOUIS /CHR=4 /FEA=Sanger Annotation
	179335_at	891.8	471.8	1.89021	958.6	660	1.45242	1.63492	K08E7.5 /REP_DB=WormBase Gene ID /WP=CE11924 /TR=Q21344 /GB=CAB01228.1 /SUBMIT=HINXTON /CHR=4 /FEA=Sanger Annotation
	192539_at	80	58.9	1.35823	87.9	43.8	2.00685	1.63486	C50H11.1 /REP_DB=WormBase Gene ID /WP=CE08917 /TR=O16481 /GB=AAG23991.1 /SUBMIT=ST.LOUIS /CHR=5 /FEA=Sanger Annotation /DEF=ATP-dependent AMP-binding protein
	189283_s_at	154.2	76.9	2.0052	97.7	77.2	1.26554	1.63465	C06B3.3 /REP_DB=WormBase Gene ID /WP=CE27662 /TR=O02651 /GB=CAB03393.2 /SUBMIT=HINXTON /CHR=5 /FEA=Sanger Annotation /DEF=cytochrome P450
	173105_at	127.6	125.4	1.01754	325.6	151.9	2.14352	1.63433	AU116653_rc /REP_DB=TREMBL Accession /FEA=EST Transcript /REVCOMP /GB=AU116653 /DEF=Caenorhabditis elegans cDNA clone:yk747c6 : 3prime end, single read.
	180814_s_at	1582.8	770.4	2.05452	1291.3	988.2	1.30672	1.63431	F09B12.3 /REP_DB=WormBase Gene ID /WP=CE17645 /TR=O62146 /GB=CAB05478.1 /SUBMIT=HINXTON /CHR=X /FEA=Sanger Annotation
	175297_at	330.3	206	1.6034	423.6	255.3	1.65922	1.63429	AU114516_rc /REP_DB=TREMBL Accession /GB=AU114516 /CHR=4 /FEA=Genomic Cluster /DEF=Caenorhabditis elegans cDNA clone:yk720b8 : 3prime end, single read.
	187337_at	396.7	219.5	1.80729	438.5	291.6	1.50377	1.63412	C32D5.7 /REP_DB=WormBase Gene ID /WP=CE01847 /TR=SW:Q09267 /GB=AAC46795.1 /SUBMIT=ST.LOUIS /CHR=2 /FEA=Sanger Annotation
	183649_at	1076.4	565.3	1.90412	830.9	602	1.38023	1.63394	F41D9.3 /REP_DB=WormBase Gene ID /WP=CE28319 /TR=Q94224 /GB=AAB52607.2 /SUBMIT=ST.LOUIS /CHR=X /FEA=Sanger Annotation
	172626_at	1368.4	761	1.79816	1550.6	1026.3	1.51086	1.63319	F07H5.4 /REP_DB=WormBase Gene ID /WP=CE09231 /TR=SW:Q19177 /GB=CAA92665.1 /SUBMIT=HINXTON /CHR=2 /FEA=Sanger Annotation
	174371_at	335.6	126.4	2.65506	365.1	302.7	1.20614	1.63295	CEC919_rc /REP_DB=TREMBL Accession /GB=C07919 /CHR=3 /FEA=Genomic Cluster /DEF=C.elegans cDNA clone yk168f6 : 3prime end, single read.
	177786_at	331.3	169.2	1.95804	288.2	210.2	1.37108	1.63284	F44A6.5 /REP_DB=WormBase Gene ID /WP=CE03326 /TR=Q20387 /GB=CAA90739.1 /SUBMIT=HINXTON /CHR=X /FEA=Sanger Annotation
	182977_at	265	127.8	2.07355	292.3	213.6	1.36845	1.6324	C48E7.4 /REP_DB=WormBase Gene ID /WP=CE08819 /TR=O02079 /GB=AAK21355.1 /SUBMIT=ST.LOUIS /CHR=1 /FEA=Sanger Annotation
	192810_s_at	649.3	316.5	2.0515	590	442.8	1.33243	1.63216	F43G6.8 /REP_DB=WormBase Gene ID /WP=CE20789 /TR=Q20369 /GB=CAA90397.1 /SUBMIT=HINXTON /CHR=2 /FEA=Sanger Annotation /DEF=Zinc finger, C3HC4 type (RING finger)
	171978_x_at	192.3	71.3	2.69705	203.8	171.4	1.18903	1.63206	AV182946_rc /REP_DB=TREMBL Accession /GB=AV182946 /FEA=Transcript Cluster /DEF=Caenorhabditis elegans cDNA clone:yk644f4 : 3prime end, single read.
	180799_at	93.5	64.1	1.45866	142.8	80.7	1.76952	1.63191	C55C3.1 /REP_DB=WormBase Gene ID /WP=CE06988 /TR=Q18869 /GB=AAA96173.1 /SUBMIT=ST.LOUIS /CHR=4 /FEA=Sanger Annotation
	191244_at	203.1	82.2	2.4708	196.5	162.8	1.207	1.63102	R11A8.3 /REP_DB=WormBase Gene ID /WP=CE06301 /TR=Q21922 /GB=CAA94365.1 /SUBMIT=HINXTON /CHR=4 /FEA=Sanger Annotation /DEF=UDP-glucuronosyltransferase
	174912_at	481.4	234.2	2.05551	694.2	486.6	1.42663	1.63097	CEK132B9R_rc /REP_DB=TREMBL Accession /GB=D65164 /CHR=X /FEA=Genomic Cluster /DEF=C.elegans cDNA clone yk132b9 : 3prime end, single read.
	190434_s_at	561.7	255.9	2.195	465.8	374.1	1.24512	1.63095	F33C8.3 /REP_DB=WormBase Gene ID /WP=CE05798 /GEN=tsp-8 /TR=Q19983 /GB=CAA93655.1 /SUBMIT=HINXTON /CHR=X /FEA=Sanger Annotation /DEF=tetraspanin
	174911_at	397.3	169.3	2.34672	424.3	334.6	1.26808	1.63048	CEK016FXR_rc /REP_DB=TREMBL Accession /GB=D27651 /CHR=4 /FEA=Genomic Cluster /DEF=C.elegans cDNA clone yk16f10 : 3prime end, single read.
	193027_s_at	242.9	123.5	1.9668	242.1	174	1.39138	1.63025	F55D12.5 /REP_DB=WormBase Gene ID /WP=CE05958 /TR=Q19659 /GB=CAA99864.1 /SUBMIT=HINXTON /CHR=1 /FEA=Sanger Annotation /DEF=Activin types I and II receptor domain
	182573_at	506.7	217.7	2.32751	354	310.3	1.14083	1.63011	T05B4.3 /REP_DB=WormBase Gene ID /WP=CE13197 /TR=O16424 /GB=AAC69054.1 /SUBMIT=ST.LOUIS /CHR=5 /FEA=Sanger Annotation
	171725_x_at	1247	454.9	2.74126	1048.8	953.7	1.09972	1.62985	CEK070BXF /REP_DB=TREMBL Accession /5_PRIME_EXT_ID=F57B1.4 /5_PRIME_EXT_DB=WormBase Gene ID /GB=D69451 /WB_GENE_ID=F57B1.4 /WP=CE11292 /CHR=5 /FEA=Genomic Cluster /DEF=collagen; C.elegans cDNA clone yk70b10 : 5prime end, single read.
	187815_s_at	287.4	129.7	2.21588	215.7	179	1.20503	1.62974	Y39E4B.12 /REP_DB=WormBase Gene ID /WP=CE24240 /CHR=3 /FEA=Sanger Annotation /DEF=(HINXTON) TR:Q9U2J8 protein_id:CAB54435.1
	178001_at	257.5	105.1	2.45005	239.2	199.7	1.1978	1.62959	F17B5.4 /REP_DB=WormBase Gene ID /WP=CE15868 /TR=O45376 /GB=CAB02972.1 /SUBMIT=HINXTON /CHR=1 /FEA=Sanger Annotation
	181394_at	486.9	247.5	1.96727	316.4	245.5	1.2888	1.62941	F23F1.4 /REP_DB=WormBase Gene ID /WP=CE09604 /TR=O17065 /GB=AAB70327.1 /SUBMIT=ST.LOUIS /CHR=2 /FEA=Sanger Annotation
	185468_at	4434.6	2467.4	1.79728	4281.4	2882	1.48557	1.62934	Y75B8A.20 /REP_DB=WormBase Gene ID /WP=CE23031 /TR=Q9XW83 /GB=CAA22086.1 /SUBMIT=HINXTON /CHR=3 /FEA=Sanger Annotation
	183955_at	133.2	86.8	1.53456	158.6	92.5	1.71459	1.62744	W04B5.3 /REP_DB=WormBase Gene ID /WP=CE20140 /TR=Q9UA61 /GB=AAC68916.1 /SUBMIT=ST.LOUIS /CHR=3 /FEA=Sanger Annotation
	188032_at	265.9	173.2	1.53522	387	228	1.69737	1.62737	R07A4.2 /REP_DB=WormBase Gene ID /WP=CE03531 /GEN=egl-36 /TR=Q21780 /GB=CAA91762.1 /SUBMIT=HINXTON /CHR=X /FEA=Sanger Annotation
	176750_s_at	114.6	58.3	1.96569	140.8	98.7	1.42655	1.62675	C55B7.7 /REP_DB=WormBase Gene ID /WP=CE26927 /GB=AAK68278.1 /SUBMIT=ST.LOUIS /CHR=1 /FEA=Sanger Annotation
	182836_at	1252.2	579.9	2.15934	1188.6	920.9	1.29069	1.62633	C29G2.6 /REP_DB=WormBase Gene ID /WP=CE08467 /TR=O16887 /GB=AAB69889.1 /SUBMIT=ST.LOUIS /CHR=5 /FEA=Sanger Annotation
	188270_at	555.3	297.3	1.86781	551.4	383.2	1.43894	1.6263	T21H3.2 /REP_DB=WormBase Gene ID /WP=CE13900 /GEN=ptr-16 /TR=O16307 /GB=AAB65363.1 /SUBMIT=ST.LOUIS /CHR=5 /FEA=Sanger Annotation
	191221_at	808.5	458.6	1.76297	561	383.6	1.46246	1.6261	R07B1.4 /REP_DB=WormBase Gene ID /WP=CE01630 /TR=SW:Q09607 /GB=CAA88541.1 /SUBMIT=HINXTON /CHR=X /FEA=Sanger Annotation /DEF=glutathione transferase
	183990_at	605.7	301.4	2.00962	610.7	446.9	1.36652	1.62555	F38B6.6 /REP_DB=WormBase Gene ID /WP=CE04519 /TR=Q20144 /GB=AAA81143.1 /SUBMIT=ST.LOUIS /CHR=X /FEA=Sanger Annotation
	182487_s_at	271.8	115.6	2.35121	289.5	229.7	1.26034	1.62554	EGAP2.3 /REP_DB=WormBase Gene ID /WP=CE04325 /TR=Q19076 /GB=AAA83593.1 /SUBMIT=ST.LOUIS /CHR=2 /FEA=Sanger Annotation
	190877_at	809.6	405.8	1.99507	678.1	510.1	1.32935	1.6243	C07D10.4 /REP_DB=WormBase Gene ID /WP=CE01151 /TR=SW:P55113 /GB=AAK31398.1 /SUBMIT=ST.LOUIS /CHR=2 /FEA=Sanger Annotation /DEF=Zinc metalloprotease
	193218_s_at	991.9	593.6	1.67099	1122.6	708.3	1.58492	1.62416	T01D3.3B /REP_DB=WormBase Gene ID /WP=CE18163 /TR=P90956 /GB=CAB03260.1 /SUBMIT=HINXTON /CHR=5 /FEA=Sanger Annotation /DEF=Copper-zinc superoxide dismutases (SODC)
	182249_at	98.7	36.7	2.68937	87.3	77.9	1.12067	1.62304	C47D2.1 /REP_DB=WormBase Gene ID /WP=CE06961 /TR=Q22923 /GB=AAB04994.1 /SUBMIT=ST.LOUIS /CHR=X /FEA=Sanger Annotation
	173625_s_at	170.7	112.2	1.52139	204.2	118.8	1.71886	1.62294	CEK036A8R_rc /REP_DB=TREMBL Accession /5_PRIME_EXT_ID=F08A10.1 /5_PRIME_EXT_DB=WormBase Gene ID /GB=D33778 /WB_GENE_ID=F08A10.1 /WP=CE24883 /CHR=1 /FEA=Genomic Cluster /DEF=C.elegans cDNA clone yk36a8 : 3prime end, single read.
	183702_at	125.9	45.7	2.75492	125.6	109.3	1.14913	1.62258	K05B2.4 /REP_DB=WormBase Gene ID /WP=CE02802 /TR=Q9GYN3 /GB=AAF99980.1 /SUBMIT=ST.LOUIS /CHR=X /FEA=Sanger Annotation
	183941_s_at	2010.1	1169	1.7195	1942	1266.8	1.533	1.62251	F56D3.1 /REP_DB=WormBase Gene ID /WP=CE02788 /TR=Q20877 /GB=AAA68355.1 /SUBMIT=ST.LOUIS /CHR=2 /FEA=Sanger Annotation
	189502_at	1007	473.2	2.12806	801.2	641.5	1.24895	1.62214	F07H5.2 /REP_DB=WormBase Gene ID /WP=CE05569 /TR=Q19185 /GB=CAA92663.1 /SUBMIT=HINXTON /CHR=2 /FEA=Sanger Annotation /DEF=gamma-sarcoglycan
	191187_at	193.1	143.8	1.34284	318.5	171.6	1.85606	1.62207	C33G8.12 /REP_DB=WormBase Gene ID /WP=CE17498 /TR=Q18392 /GB=AAC25856.1 /SUBMIT=ST.LOUIS /CHR=5 /FEA=Sanger Annotation /DEF=nuclear hormone receptor
	174172_at	201.9	130.1	1.55188	243	144.2	1.68516	1.62195	C35234_rc /REP_DB=TREMBL Accession /GB=C35234 /CHR=2 /FEA=Genomic Cluster /DEF=C.elegans cDNA clone yk426h4 : 3prime end, single read.
	172735_x_at	9130.1	3522	2.59231	5947.1	5775.3	1.02975	1.62168	T10E10.1 /REP_DB=WormBase Gene ID /WP=CE23970 /TR=Q22380 /GB=AAA80357.2 /SUBMIT=ST.LOUIS /CHR=X /FEA=Sanger Annotation /DEF=collagen
	184289_at	1213.9	585.3	2.07398	917.8	729.3	1.25847	1.62156	F22H10.3 /REP_DB=WormBase Gene ID /WP=CE09572 /TR=Q94188 /GB=AAB09098.1 /SUBMIT=ST.LOUIS /CHR=X /FEA=Sanger Annotation
	172324_x_at	89.8	19.1	4.70157	107.7	102.7	1.04869	1.62151	F42F12.7 /REP_DB=WormBase Gene ID /WP=CE03318 /TR=Q20342 /GB=CAA92171.1 /SUBMIT=HINXTON /CHR=X /FEA=Sanger Annotation
	188386_at	127	92.4	1.37446	189.1	102.6	1.84308	1.62103	W01A8.3 /REP_DB=WormBase Gene ID /WP=CE06533 /TR=Q23097 /GB=CAA95850.1 /SUBMIT=HINXTON /CHR=1 /FEA=Sanger Annotation /DEF=cuticulin
	183257_at	744.6	440.1	1.69189	894.2	571.2	1.56548	1.62049	C09E8.1 /REP_DB=WormBase Gene ID /WP=CE19347 /TR=Q9TZQ4 /GB=AAC26255.1 /SUBMIT=ST.LOUIS /CHR=2 /FEA=Sanger Annotation
	174559_at	1277.2	830.1	1.53861	1365.6	801	1.70487	1.62026	CEK008HYR_rc /REP_DB=TREMBL Accession /GB=D34571 /CHR=X /FEA=Genomic Cluster /DEF=C.elegans cDNA clone yk8h11 : 3prime end, single read.
	176604_at	208.1	103.3	2.01452	231.8	168.3	1.3773	1.61966	R13F6.3 /REP_DB=WormBase Gene ID /WP=CE00718 /GEN=srg-12 /SUBMIT=ST.LOUIS /CHR=3 /FEA=Sanger Annotation
	173520_at	131.5	83.2	1.58053	165.3	100.1	1.65135	1.6192	CEK004B1F /REP_DB=TREMBL Accession /5_PRIME_EXT_ID=T20B5.3 /5_PRIME_EXT_DB=WormBase Gene ID /GB=D27811 /WB_GENE_ID=T20B5.3 /WP=CE02881 /CHR=X /FEA=Genomic Cluster /DEF=C.elegans cDNA clone yk4b1 : 5prime end, single read.
	174471_at	744.6	427.8	1.74053	1122.2	725.2	1.54744	1.61908	C51387_rc /REP_DB=TREMBL Accession /GB=C51387 /CHR=4 /FEA=Genomic Cluster /DEF=C.elegans cDNA clone yk194h12 : 3prime end, single read.
	172852_x_at	91.7	77.1	1.18936	124.6	56.5	2.20531	1.61901	K07F5.2 /REP_DB=WormBase Gene ID /WP=CE03853 /GEN=msp-10 /TR=Q27280 /GB=CAA94283.1 /SUBMIT=HINXTON /CHR=4 /FEA=Sanger Annotation /DEF=major sperm protein
	185238_at	422.3	198	2.13283	483	361.2	1.33721	1.61892	Y67A10A.8 /REP_DB=WormBase Gene ID /WP=CE24569 /TR=Q9U1V1 /GB=CAB60449.1 /SUBMIT=HINXTON /CHR=4 /FEA=Sanger Annotation
	175723_at	655.9	363.6	1.80391	890	591.4	1.5049	1.61874	g4218967 /REP_DB=GenBank Identifier /GB=AF097319.1 /PROTEIN_GB=AAD12252.1 /CHR=X /FEA=Mapped Transcript /DEF=Sox domain protein COG-2
	179264_at	720.3	368.6	1.95415	726	525	1.38286	1.61851	K06G5.1 /REP_DB=WormBase Gene ID /WP=CE18851 /TR=Q9XUT9 /GB=CAB04581.1 /SUBMIT=HINXTON /CHR=X /FEA=Sanger Annotation
	173285_s_at	208.3	171.5	1.21458	415	213.7	1.94197	1.61812	C59443_rc /REP_DB=TREMBL Accession /GB=C59443 /FEA=Transcript Cluster /DEF=C.elegans cDNA clone yk431b2 : 3prime end, single read.
	173319_s_at	631	362.3	1.74165	1136.7	730.4	1.55627	1.61774	CEK009E9R_rc /REP_DB=TREMBL Accession /GB=D28085 /FEA=Transcript Cluster /DEF=C.elegans cDNA clone yk9e9 : 3prime end, single read.
	175850_at	509.3	320.1	1.59107	453.7	275.2	1.64862	1.61767	R05G9.C /REP_DB=WormBase Gene ID /WP=CE21109 /CHR=2 /FEA=Sanger Annotation /DEF=(ST.LOUIS)
	174331_at	87.6	3.7	23.6757	96.8	110.3	0.877607	1.61754	C59659_rc /REP_DB=TREMBL Accession /GB=C59659 /CHR=X /FEA=Genomic Cluster /DEF=C.elegans cDNA clone yk439h3 : 3prime end, single read.
	193229_at	267.7	160.6	1.66687	328.6	208.1	1.57905	1.6173	R10F2.1 /REP_DB=WormBase Gene ID /WP=CE12704 /TR=O01912 /GB=AAB54266.1 /SUBMIT=ST.LOUIS /CHR=3 /FEA=Sanger Annotation /DEF=cadherin-containing cell adhesion protein
	192878_at	423.9	120.2	3.52662	354.5	361.1	0.981723	1.61729	T22G5.2 /REP_DB=WormBase Gene ID /WP=CE13984 /GEN=lbp-7 /TR=O02323 /GB=CAB03387.1 /SUBMIT=HINXTON /CHR=5 /FEA=Sanger Annotation /DEF=fatty-acid binding protein
	193604_at	311.7	137.9	2.26033	295.9	237.8	1.24432	1.61725	C08F11.8 /REP_DB=WormBase Gene ID /WP=CE17385 /TR=Q9U3Q6 /GB=CAB62783.1 /SUBMIT=HINXTON /CHR=4 /FEA=Sanger Annotation /DEF=UDP-glucoronosyl and UDP-glucosyl transferases
	192275_s_at	460.8	220.5	2.0898	275.3	234.7	1.17299	1.61709	T04D3.3 /REP_DB=WormBase Gene ID /WP=CE16340 /TR=SW:O18696 /GB=CAB03289.1 /SUBMIT=HINXTON /CHR=1 /FEA=Sanger Annotation /DEF=3prime,5prime cyclic phosphodieterase
	175879_at	80.4	59.7	1.34673	130.3	70.6	1.84561	1.61704	Y67D8A.E /REP_DB=WormBase Gene ID /WP=CE26228 /CHR=4 /FEA=Sanger Annotation /DEF=(ST.LOUIS)
	180979_at	1905	1043.8	1.82506	1908.1	1315.1	1.45092	1.61647	F41E6.2 /REP_DB=WormBase Gene ID /WP=CE10246 /TR=O16462 /GB=AAB65952.1 /SUBMIT=ST.LOUIS /CHR=5 /FEA=Sanger Annotation
	179730_at	938.7	451.6	2.07861	782.7	613.4	1.276	1.61634	F19C7.1 /REP_DB=WormBase Gene ID /WP=CE04415 /TR=Q19591 /GB=AAA83510.1 /SUBMIT=ST.LOUIS /CHR=4 /FEA=Sanger Annotation
	175541_at	950.2	469.6	2.02342	1041.5	762.7	1.36554	1.61625	AU116367_rc /REP_DB=TREMBL Accession /GB=AU116367 /CHR=X /FEA=Genomic Cluster /DEF=Caenorhabditis elegans cDNA clone:yk743h11 : 3prime end, single read.
	181247_at	98.2	66.7	1.47226	130	74.5	1.74497	1.61615	F55F8.8 /REP_DB=WormBase Gene ID /WP=CE11202 /TR=P91347 /GB=AAB37813.1 /SUBMIT=ST.LOUIS /CHR=1 /FEA=Sanger Annotation
	186822_at	107.9	81.2	1.32882	150	78.4	1.91327	1.61591	Y47G6A.16 /REP_DB=WormBase Gene ID /WP=CE24360 /TR=Q9N3T1 /GB=AAF60663.1 /SUBMIT=ST.LOUIS /CHR=1 /FEA=Sanger Annotation
	190135_at	129	58.8	2.19388	100.1	83	1.20602	1.61566	F07C3.10 /REP_DB=WormBase Gene ID /WP=CE07031 /TR=Q19155 /GB=AAG24032.1 /SUBMIT=ST.LOUIS /CHR=5 /FEA=Sanger Annotation /DEF=zinc finger protein
	185070_s_at	248.6	164.2	1.51401	323.8	190.2	1.70242	1.61512	C46G7.4B /REP_DB=WormBase Gene ID /WP=CE08781 /TR=Q9TY23 /GB=AAB52878.1 /SUBMIT=ST.LOUIS /CHR=4 /FEA=Sanger Annotation
	172056_x_at	91.7	36.8	2.49185	126.5	98.3	1.28688	1.6151	Y5H2A.D /REP_DB=WormBase Gene ID /WP=CE21313 /CHR=5 /FEA=Sanger Annotation /DEF=(ST.LOUIS)
	177181_at	222.9	107.3	2.07735	186.5	146.2	1.27565	1.61499	Y61A9LA.L /REP_DB=WormBase Gene ID /WP=CE25525 /CHR=5 /FEA=Sanger Annotation /DEF=(ST.LOUIS) protein_id:AAF60844.1
	182181_at	100	64.6	1.54799	84.4	49.6	1.70161	1.61471	ZC308.2 /REP_DB=WormBase Gene ID /WP=CE15161 /TR=O17087 /GB=AAB70342.1 /SUBMIT=ST.LOUIS /CHR=1 /FEA=Sanger Annotation
	175839_s_at	508.1	331	1.53505	491.7	288.2	1.70611	1.61466	g2898159 /REP_DB=GenBank Identifier /GB=AF045612.1 /PROTEIN_GB=AAC38961.1 /CHR=1 /FEA=Mapped Transcript /DEF=inositol trisphosphate 3-kinase form 2
	184682_s_at	541.5	265.5	2.03955	673.2	486.8	1.38291	1.61465	K09B11.10 /REP_DB=WormBase Gene ID /WP=CE23865 /TR=Q9U3B4 /GB=CAB05554.2 /SUBMIT=HINXTON /CHR=4 /FEA=Sanger Annotation
	184572_at	167.9	84.3	1.9917	119.5	93.7	1.27535	1.61461	Y57A10B.1 /REP_DB=WormBase Gene ID /WP=CE20322 /TR=Q9XWI0 /GB=CAA21688.1 /SUBMIT=HINXTON /CHR=2 /FEA=Sanger Annotation
	192837_s_at	245.4	121.7	2.01643	260.1	191.4	1.35893	1.6145	Y6D1A.2 /REP_DB=WormBase Gene ID /WP=CE21323 /TR=Q9U1S9 /GB=CAB60579.1 /SUBMIT=HINXTON /CHR=2 /FEA=Sanger Annotation /DEF=Zinc finger, C3HC4 type (RING finger)
	183484_at	231.4	175.8	1.31627	305.4	156.7	1.94895	1.61444	ZK470.1 /REP_DB=WormBase Gene ID /WP=CE05085 /TR=Q23508 /GB=AAA80398.1 /SUBMIT=ST.LOUIS /CHR=X /FEA=Sanger Annotation
	184762_at	119.1	78.9	1.50951	145.5	85	1.71176	1.6144	Y111B2A.I /REP_DB=WormBase Gene ID /WP=CE24132 /TR=Q9NEL9 /GB=CAB81961.1 /SUBMIT=HINXTON /CHR=3 /FEA=Sanger Annotation
	173774_s_at	388.2	148.9	2.60712	293.1	273.2	1.07284	1.61407	CEK124G3F /REP_DB=TREMBL Accession /5_PRIME_EXT_ID=Y47G6A.19 /5_PRIME_EXT_DB=WormBase Gene ID /GB=D70799 /WB_GENE_ID=Y47G6A.19 /WP=CE24363 /CHR=1 /FEA=Genomic Cluster /DEF=carboxypeptidase; C.elegans cDNA clone yk124g3 : 5prime end, single read.
	176082_s_at	1822.6	947.7	1.92318	1616.7	1183.8	1.36569	1.61356	Y41D4B.V /REP_DB=WormBase Gene ID /WP=CE21851 /CHR=4 /FEA=Sanger Annotation /DEF=(ST.LOUIS)
	171923_x_at	183.1	82	2.23293	147.9	123.2	1.20049	1.61306	CEK073DXR_rc /REP_DB=TREMBL Accession /GB=D66076 /FEA=Transcript Cluster /DEF=C.elegans cDNA clone yk73d10 : 3prime end, single read.
	187438_s_at	550.7	335.3	1.64241	523.8	331	1.58248	1.61264	B0361.9 /REP_DB=WormBase Gene ID /WP=CE00838 /TR=SW:Q10952 /GB=AAK18868.1 /SUBMIT=ST.LOUIS /CHR=3 /FEA=Sanger Annotation
	176693_s_at	482.1	288.9	1.66874	503.2	322.3	1.56128	1.61207	C45B2.6 /REP_DB=WormBase Gene ID /WP=CE25817 /GB=AAK68250.1 /SUBMIT=ST.LOUIS /CHR=X /FEA=Sanger Annotation
	177392_at	126.4	88.2	1.43311	156	87	1.7931	1.61187	F07H5.6 /REP_DB=WormBase Gene ID /WP=CE03155 /TR=Q19176 /GB=CAA92658.1 /SUBMIT=HINXTON /CHR=2 /FEA=Sanger Annotation
	186946_at	187.4	160.2	1.16979	250.5	111.5	2.24664	1.6117	Y18D10A.13 /REP_DB=WormBase Gene ID /WP=CE27468 /TR=Q9XW10 /GB=CAA22324.2 /SUBMIT=HINXTON /CHR=1 /FEA=Sanger Annotation
	173514_s_at	441.3	264.8	1.66654	475.5	304.1	1.56363	1.61153	C71050 /REP_DB=TREMBL Accession /5_PRIME_EXT_ID=K12C11.1 /5_PRIME_EXT_DB=WormBase Gene ID /GB=C71050 /WB_GENE_ID=K12C11.1 /WP=CE26819 /CHR=1 /FEA=Genomic Cluster /DEF=C.elegans cDNA clone yk439b9 : 5prime end, single read.
	175325_at	434.7	200.8	2.16484	457.8	353.2	1.29615	1.61101	AU115463_rc /REP_DB=TREMBL Accession /GB=AU115463 /CHR=X /FEA=Genomic Cluster /DEF=Caenorhabditis elegans cDNA clone:yk732h6 : 3prime end, single read.
	186179_at	111	40.2	2.76119	142.7	117.3	1.21654	1.61079	K05F1.10 /REP_DB=WormBase Gene ID /WP=CE02805 /TR=Q21248 /GB=AAA68717.1 /SUBMIT=ST.LOUIS /CHR=2 /FEA=Sanger Annotation
	186972_at	1440.6	826.5	1.74301	1696.9	1121.5	1.51306	1.61063	C43C3.3 /REP_DB=WormBase Gene ID /WP=CE23591 /TR=SW:Q09276 /GB=CAA87330.2 /SUBMIT=HINXTON /CHR=X /FEA=Sanger Annotation
	190295_at	470	337.3	1.39342	739.9	414	1.7872	1.61041	T23D8.2 /REP_DB=WormBase Gene ID /WP=CE26006 /GEN=tsp-7 /TR=Q9XVI4 /GB=CAB03397.2 /SUBMIT=HINXTON /CHR=1 /FEA=Sanger Annotation /DEF=tetraspanin
	178922_at	1608.2	837.5	1.92024	1620.3	1167.3	1.38808	1.61039	T28F4.5 /REP_DB=WormBase Gene ID /WP=CE06527 /TR=Q22850 /GB=CAA96692.1 /SUBMIT=HINXTON /CHR=1 /FEA=Sanger Annotation
	183539_s_at	1924.3	1217.1	1.58105	1913.8	1166.6	1.64049	1.61014	C06E7.4 /REP_DB=WormBase Gene ID /WP=CE03960 /TR=Q17732 /GB=AAA82281.1 /SUBMIT=ST.LOUIS /CHR=4 /FEA=Sanger Annotation
	187854_s_at	129.7	77.9	1.66496	248	156.7	1.58264	1.60997	F39C12.2 /REP_DB=WormBase Gene ID /WP=CE10094 /CHR=X /FEA=Sanger Annotation /DEF=(ST.LOUIS) TR:O44581 protein_id:AAB94195.1
	187251_at	899.8	615.4	1.46214	876	487.7	1.79619	1.60983	B0353.1 /REP_DB=WormBase Gene ID /WP=CE27571 /TR=SW:Q10958 /GB=AAA64290.2 /SUBMIT=ST.LOUIS /CHR=3 /FEA=Sanger Annotation
	178728_at	227.6	106.1	2.14515	299.4	221.3	1.35291	1.60965	R01E6.2 /REP_DB=WormBase Gene ID /WP=CE03519 /TR=Q21619 /GB=CAA92188.1 /SUBMIT=HINXTON /CHR=X /FEA=Sanger Annotation
	178771_at	321.5	152.9	2.10268	261.8	209.5	1.24964	1.60955	F59C6.3 /REP_DB=WormBase Gene ID /WP=CE11460 /TR=Q93829 /GB=CAB01874.1 /SUBMIT=HINXTON /CHR=1 /FEA=Sanger Annotation
	183440_s_at	87.6	51.6	1.69767	131.6	84.6	1.55556	1.6094	R09A1.3 /REP_DB=WormBase Gene ID /WP=CE18129 /TR=O61933 /GB=AAC17777.1 /SUBMIT=ST.LOUIS /CHR=5 /FEA=Sanger Annotation
	189525_s_at	210.8	139.4	1.5122	290.2	172	1.68721	1.60886	F13H6.3 /REP_DB=WormBase Gene ID /WP=CE09375 /TR=O16351 /GB=AAB65887.1 /SUBMIT=ST.LOUIS /CHR=5 /FEA=Sanger Annotation /DEF=carboxylesterase
	175386_at	376.6	154.8	2.43282	380.9	316.1	1.205	1.60862	AU116238_rc /REP_DB=TREMBL Accession /GB=AU116238 /CHR=2 /FEA=Genomic Cluster /DEF=Caenorhabditis elegans cDNA clone:yk742c7 : 3prime end, single read.
	185054_at	167.3	77	2.17273	124.6	104.5	1.19234	1.60826	Y71H2B.1 /REP_DB=WormBase Gene ID /WP=CE22956 /TR=Q9N4E7 /GB=AAF36031.1 /SUBMIT=ST.LOUIS /CHR=3 /FEA=Sanger Annotation
	189836_at	180.3	79.6	2.26508	127.2	111.6	1.13978	1.60826	F22E10.5 /REP_DB=WormBase Gene ID /WP=CE05695 /TR=Q19737 /GB=CAA90677.1 /SUBMIT=HINXTON /CHR=X /FEA=Sanger Annotation /DEF=phosphotransferase
	173069_at	296.7	185	1.60378	295.3	183.1	1.61278	1.60826	AV183153_rc /REP_DB=TREMBL Accession /FEA=EST Transcript /REVCOMP /GB=AV183153 /DEF=Caenorhabditis elegans cDNA clone:yk647c2 : 3prime end, single read.
	193208_s_at	1907.6	982.9	1.94079	1831.5	1342.3	1.36445	1.60808	ZC101.2B /REP_DB=WormBase Gene ID /WP=CE15030 /GEN=unc-52 /TR=O18261 /GB=CAB07704.1 /SUBMIT=HINXTON /CHR=2 /FEA=Sanger Annotation /DEF=UNC-52 membrane proteoglycan
	194043_at	796.1	455	1.74967	467.9	331.1	1.41317	1.60794	F35D2.5 /REP_DB=WormBase Gene ID /WP=CE02727 /TR=Q20047 /GB=AAA68329.1 /SUBMIT=ST.LOUIS /CHR=2 /FEA=Sanger Annotation /DEF=transcriptional activator HAP4 and regulatory domain of BCR and P85A
	175096_at	874.5	423.7	2.06396	966	721.2	1.33943	1.60756	AV194500 /REP_DB=TREMBL Accession /GB=AV194500 /CHR=1 /FEA=Genomic Cluster /DEF=Caenorhabditis elegans cDNA clone:yk630b7 : 5prime end, single read.
	185173_at	516.3	310.2	1.66441	434.7	281.4	1.54478	1.60751	F41E6.12 /REP_DB=WormBase Gene ID /WP=CE10266 /TR=O16465 /GB=AAB65960.1 /SUBMIT=ST.LOUIS /CHR=5 /FEA=Sanger Annotation
	178834_at	184.5	159	1.16038	193.2	76	2.54211	1.60723	F47B8.2 /REP_DB=WormBase Gene ID /WP=CE10634 /TR=Q20525 /GB=CAB01200.1 /SUBMIT=HINXTON /CHR=5 /FEA=Sanger Annotation
	182720_s_at	1677.1	959	1.7488	2136.5	1414.2	1.51075	1.60694	K08B4.2 /REP_DB=WormBase Gene ID /WP=CE25940 /TR=Q9TYY6 /GB=AAC68979.2 /SUBMIT=ST.LOUIS /CHR=4 /FEA=Sanger Annotation
	188960_s_at	557.3	288.8	1.92971	584.2	421.6	1.38567	1.60684	C54G4.4 /REP_DB=WormBase Gene ID /WP=CE15735 /TR=Q18849 /GB=CAA99822.1 /SUBMIT=HINXTON /CHR=1 /FEA=Sanger Annotation /DEF=sushi repeats
	173267_at	80.5	92.2	0.873102	223.5	97	2.30412	1.60677	CEK002A2R_rc /REP_DB=TREMBL Accession /GB=D27219 /FEA=Transcript Cluster /DEF=C.elegans cDNA clone yk2a2 : 3prime end, single read.
	190601_at	224.3	80.7	2.77943	255.8	218.1	1.17286	1.60676	C05C9.1 /REP_DB=WormBase Gene ID /WP=CE02961 /TR=Q17654 /GB=CAA91969.1 /SUBMIT=HINXTON /CHR=X /FEA=Sanger Annotation /DEF=LBP - BPI - CETP family
	192064_s_at	212.3	108.7	1.95308	256.5	183.1	1.40087	1.60658	F02D10.5 /REP_DB=WormBase Gene ID /WP=CE27118 /GEN=flr-1 /TR=Q19115 /GB=CAA91936.2 /SUBMIT=HINXTON /CHR=X /FEA=Sanger Annotation /DEF=sodium channel like
	184247_at	85	95.4	0.890985	175.1	66.5	2.63308	1.60655	F49D11.4 /REP_DB=WormBase Gene ID /WP=CE17078 /TR=O44723 /GB=AAB96710.1 /SUBMIT=ST.LOUIS /CHR=1 /FEA=Sanger Annotation
	186788_s_at	577.2	248.8	2.31994	428.8	377.4	1.1362	1.60652	R07B1.9 /REP_DB=WormBase Gene ID /WP=CE01635 /TR=SW:Q09609 /GB=CAA88546.1 /SUBMIT=HINXTON /CHR=X /FEA=Sanger Annotation
	178163_at	393.8	259.6	1.51695	449.1	265.2	1.69344	1.60614	B0250.2 /REP_DB=WormBase Gene ID /WP=CE18479 /TR=Q9XVF6 /GB=CAB03793.1 /SUBMIT=HINXTON /CHR=5 /FEA=Sanger Annotation
	187353_s_at	2113.5	1182.1	1.78792	2151.2	1473.5	1.45993	1.60593	Y110A2AL.8 /REP_DB=WormBase Gene ID /WP=CE25194 /TR=Q9N4A1 /GB=AAF60405.1 /SUBMIT=ST.LOUIS /CHR=2 /FEA=Sanger Annotation
	177271_at	382.6	193.4	1.97828	350.5	263.1	1.33219	1.60591	DH11.5 /REP_DB=WormBase Gene ID /WP=CE02174 /TR=Q19017 /GB=CAA88942.1 /SUBMIT=HINXTON /CHR=2 /FEA=Sanger Annotation
	182896_at	941.9	432.6	2.1773	717.8	601	1.19434	1.60575	F21E9.2 /REP_DB=WormBase Gene ID /WP=CE09526 /TR=O16585 /GB=AAC70877.1 /SUBMIT=ST.LOUIS /CHR=X /FEA=Sanger Annotation
	178672_s_at	764.1	394.9	1.93492	538.4	416.5	1.29268	1.60525	F56D5.4 /REP_DB=WormBase Gene ID /WP=CE05970 /TR=Q20884 /GB=CAA93503.1 /SUBMIT=HINXTON /CHR=4 /FEA=Sanger Annotation
	180882_s_at	1103.8	594.9	1.85544	986.6	707.4	1.39468	1.60516	F18C5.5 /REP_DB=WormBase Gene ID /WP=CE02654 /TR=Q19548 /GB=AAA68413.1 /SUBMIT=ST.LOUIS /CHR=2 /FEA=Sanger Annotation
	189237_at	850.4	451.1	1.88517	960.5	677.2	1.41834	1.60498	C11E4.6 /REP_DB=WormBase Gene ID /WP=CE08106 /TR=Q93203 /GB=CAB02658.1 /SUBMIT=HINXTON /CHR=X /FEA=Sanger Annotation /DEF=ankyrin repeats
	192458_at	1109.2	655.6	1.69189	1157.7	756.9	1.52953	1.60488	F27C8.1 /REP_DB=WormBase Gene ID /WP=CE03266 /TR=Q19834 /GB=CAA92459.1 /SUBMIT=HINXTON /CHR=4 /FEA=Sanger Annotation /DEF=integral membrane protein E16 like
	172051_x_at	125.3	59	2.12373	86.3	72.9	1.18381	1.60425	Y73B3A.N /REP_DB=WormBase Gene ID /WP=CE26582 /CHR=X /FEA=Sanger Annotation /DEF=(ST.LOUIS)
	185815_at	589.5	209.9	2.80848	425.6	422.9	1.00638	1.60414	K10F12.4 /REP_DB=WormBase Gene ID /WP=CE12092 /TR=O17234 /GB=AAB71002.1 /SUBMIT=ST.LOUIS /CHR=3 /FEA=Sanger Annotation
	194068_s_at	697.6	358.9	1.94372	763.2	551.8	1.38311	1.60404	T23G11.6 /REP_DB=WormBase Gene ID /WP=CE14102 /TR=O02329 /GB=CAB03418.1 /SUBMIT=HINXTON /CHR=1 /FEA=Sanger Annotation /DEF=Rat insulin-like growth factor binding protein complex acid labile chain like
	193510_s_at	191.1	125.4	1.52392	180.7	106.4	1.69831	1.60397	C06C6.5 /REP_DB=WormBase Gene ID /WP=CE15599 /GEN=nhr-50 /TR=O62031 /GB=CAB07555.1 /SUBMIT=HINXTON /CHR=5 /FEA=Sanger Annotation /DEF=Zinc finger, C4 type (two domains)
	185608_at	1502.1	765.1	1.96327	1521.8	1120.8	1.35778	1.60343	H03E18.1 /REP_DB=WormBase Gene ID /WP=CE11558 /TR=Q94248 /GB=AAB07557.1 /SUBMIT=ST.LOUIS /CHR=X /FEA=Sanger Annotation
	180514_at	237.6	94.4	2.51695	243.7	205.8	1.18416	1.60326	K10H10.4 /REP_DB=WormBase Gene ID /WP=CE16254 /TR=O45681 /GB=CAB05780.1 /SUBMIT=HINXTON /CHR=2 /FEA=Sanger Annotation
	190302_at	673.4	591.3	1.13885	1086.1	506.2	2.14559	1.60319	Y66A7A.6 /REP_DB=WormBase Gene ID /WP=CE15691 /GEN=gly-8 /GB=CAC35860.1 /SUBMIT=HINXTON /CHR=3 /FEA=Sanger Annotation /DEF=Glycosyl transferases
	180943_at	105.1	54	1.9463	153.8	107.5	1.4307	1.6031	T19E7.1 /REP_DB=WormBase Gene ID /WP=CE04984 /TR=Q22591 /GB=AAA83595.1 /SUBMIT=ST.LOUIS /CHR=4 /FEA=Sanger Annotation
	187957_at	565.2	225.9	2.50199	488	431.2	1.13173	1.6028	C33G3.1 /REP_DB=WormBase Gene ID /WP=CE24825 /GEN=dyc-1 /TR=Q93325 /GB=CAB01738.2 /SUBMIT=HINXTON /CHR=X /FEA=Sanger Annotation
	177022_at	510.6	224.9	2.27034	417	353.9	1.1783	1.60263	Y55D5A.H /REP_DB=WormBase Gene ID /WP=CE22519 /CHR=3 /FEA=Sanger Annotation /DEF=(ST.LOUIS) protein_id:AAG23457.1
	193580_at	109.7	76.1	1.44152	156	89.7	1.73913	1.60253	D2092.3 /REP_DB=WormBase Gene ID /WP=CE09102 /GEN=acr-11 /TR=P91197 /GB=AAB42223.1 /SUBMIT=ST.LOUIS /CHR=1 /FEA=Sanger Annotation /DEF=ligand-gated ionic channel protein
	192016_s_at	348.4	225.8	1.54296	205.9	120.1	1.7144	1.60249	R10E9.1 /REP_DB=WormBase Gene ID /WP=CE01050 /GEN=msi-1 /TR=Q21911 /GB=CAA84667.1 /SUBMIT=HINXTON /CHR=3 /FEA=Sanger Annotation /DEF=RNA binding protein
	189847_at	762	360.4	2.11432	673.1	535.2	1.25766	1.60239	R12A1.3 /REP_DB=WormBase Gene ID /WP=CE12782 /TR=O16701 /GB=AAB66164.1 /SUBMIT=ST.LOUIS /CHR=5 /FEA=Sanger Annotation /DEF=protease inhibitor
	175545_at	143.8	113.8	1.26362	233.2	121.5	1.91934	1.60221	AV176402_rc /REP_DB=TREMBL Accession /GB=AV176402 /CHR=5 /FEA=Genomic Cluster /DEF=Caenorhabditis elegans cDNA clone:yk512h10 : 3prime end, single read.
	173890_at	630.1	411	1.53309	1045.3	635	1.64614	1.60172	CEK040F7R_rc /REP_DB=TREMBL Accession /5_PRIME_EXT_ID=C27H6.1 /5_PRIME_EXT_DB=WormBase Gene ID /GB=D34082 /WB_GENE_ID=C27H6.1 /WP=CE08425 /CHR=5 /FEA=Genomic Cluster /DEF=Adaptor complexes medium subunit family; C.elegans cDNA clone yk40f7 : 3prime end, single read.
	176375_at	230.6	182.6	1.26287	242.3	112.7	2.14996	1.60142	Y38F2AR.G /REP_DB=WormBase Gene ID /WP=CE21616 /CHR=4 /FEA=Sanger Annotation /DEF=(ST.LOUIS)
	174187_s_at	1157.9	706.5	1.63892	1218.7	777.7	1.56706	1.60127	C51741_rc /REP_DB=TREMBL Accession /GB=C51741 /CHR=4 /FEA=Genomic Cluster /DEF=C.elegans cDNA clone yk214a3 : 3prime end, single read.
	189686_at	530.5	323.5	1.63988	573	365.7	1.56686	1.60113	T08B1.1 /REP_DB=WormBase Gene ID /WP=CE23957 /TR=O44557 /GB=AAB94177.2 /SUBMIT=ST.LOUIS /CHR=5 /FEA=Sanger Annotation /DEF=sugar transporter
	188823_s_at	2482.5	1177.4	2.10846	1797.7	1496.1	1.20159	1.60097	T25C12.3 /REP_DB=WormBase Gene ID /WP=CE18966 /TR=Q22774 /GB=CAA91487.1 /SUBMIT=HINXTON /CHR=X /FEA=Sanger Annotation /DEF=EGF-repeats
	175755_at	382.7	360	1.06306	788.3	371.5	2.12194	1.60082	g2981060 /REP_DB=GenBank Identifier /GB=AF052060.1 /PROTEIN_GB=AAC06226.1 /CHR=X /FEA=Mapped Transcript /DEF=Olf-1-EBF transcription factor
	191633_s_at	612.9	277.7	2.20706	524.2	433.3	1.20979	1.5993	F17C8.1 /REP_DB=WormBase Gene ID /WP=CE00955 /GEN=acy-1 /TR=Q19523 /GB=CAA84795.1 /SUBMIT=HINXTON /CHR=3 /FEA=Sanger Annotation /DEF=adenylate cyclase
	188664_at	436.4	238.9	1.82671	446.1	313	1.42524	1.59902	C33A11.4 /REP_DB=WormBase Gene ID /WP=CE08548 /TR=Q93320 /GB=CAB01871.1 /SUBMIT=HINXTON /CHR=X /FEA=Sanger Annotation /DEF=Ets-domain
	183518_s_at	1525.7	821.7	1.85676	1239	907.4	1.36544	1.59892	F45E10.1 /REP_DB=WormBase Gene ID /WP=CE20808 /TR=Q20427 /GB=CAA90442.1 /SUBMIT=HINXTON /CHR=2 /FEA=Sanger Annotation
	176180_s_at	953.3	529.8	1.79936	879.9	616.9	1.42633	1.59867	K07D4.7A /REP_DB=WormBase Gene ID /WP=CE25936 /SUBMIT=ST.LOUIS /CHR=2 /FEA=Sanger Annotation
	181866_at	116.5	67.1	1.73621	95.8	65.7	1.45814	1.59864	ZC581.3 /REP_DB=WormBase Gene ID /WP=CE15239 /TR=O01772 /GB=AAB54141.1 /SUBMIT=ST.LOUIS /CHR=1 /FEA=Sanger Annotation
	194260_x_at	787	302.1	2.6051	698.6	627.3	1.11366	1.59845	CEK025B6R_rc /REP_DB=TREMBL Accession /GB=D33030 /CHR=1 /FEA=Genomic Cluster /DEF=C.elegans cDNA clone yk25b6 : 3prime end, single read.
	178352_at	711.2	399.4	1.78067	667.9	463.4	1.4413	1.5984	R05D7.1 /REP_DB=WormBase Gene ID /WP=CE16295 /TR=Q9XVK8 /GB=CAB03215.1 /SUBMIT=HINXTON /CHR=1 /FEA=Sanger Annotation
	172318_x_at	312.1	194.9	1.60133	458.6	287.3	1.59624	1.5983	T22H2.5B /REP_DB=WormBase Gene ID /WP=CE16440 /TR=O45799 /GB=CAB04754.1 /SUBMIT=HINXTON /CHR=1 /FEA=Sanger Annotation
	193637_at	354.2	235.9	1.50148	317.4	184.3	1.72219	1.59829	E02H1.7 /REP_DB=WormBase Gene ID /WP=CE01542 /GEN=nhr-19 /TR=SW:Q09528 /GB=CAA87381.1 /SUBMIT=HINXTON /CHR=2 /FEA=Sanger Annotation /DEF=Zinc finger, C4 type (two domains)
	189529_at	962.2	450.3	2.1368	747.9	620	1.20629	1.59778	T26E3.2 /REP_DB=WormBase Gene ID /WP=CE14186 /TR=O45830 /GB=CAB04835.1 /SUBMIT=HINXTON /CHR=1 /FEA=Sanger Annotation /DEF=MUTT protein like
	181828_s_at	427.6	318.7	1.3417	511.4	269	1.90112	1.59775	F38E11.9 /REP_DB=WormBase Gene ID /WP=CE26625 /TR=Q20171 /GB=CAA92780.2 /SUBMIT=HINXTON /CHR=4 /FEA=Sanger Annotation
	185984_at	211.9	84	2.52262	213.5	182.3	1.17115	1.59745	F57C12.1 /REP_DB=WormBase Gene ID /WP=CE04671 /TR=Q20942 /GB=AAA83298.1 /SUBMIT=ST.LOUIS /CHR=X /FEA=Sanger Annotation
	182192_s_at	572.1	357.3	1.60118	515.7	323.8	1.59265	1.59712	C24A1.3 /REP_DB=WormBase Gene ID /WP=CE27723 /TR=O17055 /GB=AAB70312.2 /SUBMIT=ST.LOUIS /CHR=3 /FEA=Sanger Annotation
	185136_at	87.1	52	1.675	95.1	62.1	1.5314	1.59684	Y45F10A.7 /REP_DB=WormBase Gene ID /WP=CE18398 /TR=O62456 /GB=CAA16363.1 /SUBMIT=HINXTON /CHR=4 /FEA=Sanger Annotation
	172746_x_at	6815.7	2535.7	2.6879	4244.8	4391.1	0.966683	1.59677	T07H6.3 /REP_DB=WormBase Gene ID /WP=CE04913 /TR=Q22326 /GB=AAA96223.1 /SUBMIT=ST.LOUIS /CHR=X /FEA=Sanger Annotation /DEF=collagen
	172298_x_at	105.3	49.2	2.14024	123.8	94.3	1.31283	1.59652	F49E2.5E /REP_DB=WormBase Gene ID /WP=CE16091 /TR=O45542 /GB=CAA86425.1 /SUBMIT=HINXTON /CHR=X /FEA=Sanger Annotation
	188697_at	583.3	399.4	1.46044	717.5	415.4	1.72725	1.59647	T28C12.4A /REP_DB=WormBase Gene ID /WP=CE14343 /TR=O16695 /GB=AAB66159.1 /SUBMIT=ST.LOUIS /CHR=5 /FEA=Sanger Annotation /DEF=esterase
	186018_at	111.8	95.1	1.1756	132.1	57.7	2.28943	1.5962	R03H10.7 /REP_DB=WormBase Gene ID /WP=CE02843 /TR=Q9GYL8 /GB=AAG00003.1 /SUBMIT=ST.LOUIS /CHR=2 /FEA=Sanger Annotation
	185182_s_at	336.9	131.9	2.55421	131.1	161.3	0.812771	1.59618	T10E10.4 /REP_DB=WormBase Gene ID /WP=CE25989 /TR=Q22378 /GB=AAA80360.2 /SUBMIT=ST.LOUIS /CHR=X /FEA=Sanger Annotation
	180758_at	208.7	71.7	2.91074	133.1	142.5	0.934035	1.5957	T23E7.4 /REP_DB=WormBase Gene ID /WP=CE14070 /TR=O17341 /GB=AAB71255.1 /SUBMIT=ST.LOUIS /CHR=X /FEA=Sanger Annotation
	180660_at	280.2	152.3	1.83979	209.3	154.5	1.35469	1.5955	Y53F4B.2 /REP_DB=WormBase Gene ID /WP=CE22388 /TR=Q9NAC6 /GB=CAB61069.1 /SUBMIT=HINXTON /CHR=2 /FEA=Sanger Annotation
	182919_at	1469.2	536.5	2.73849	953.6	982.1	0.970981	1.59542	F59B1.2 /REP_DB=WormBase Gene ID /WP=CE17943 /TR=O61880 /GB=AAC17663.1 /SUBMIT=ST.LOUIS /CHR=5 /FEA=Sanger Annotation
	190001_at	220.6	137.3	1.6067	232.3	146.6	1.58458	1.59528	T01G6.8 /REP_DB=WormBase Gene ID /WP=CE18167 /TR=O16963 /GB=AAG24183.1 /SUBMIT=ST.LOUIS /CHR=5 /FEA=Sanger Annotation /DEF=zinc finger protein
	172736_x_at	9125.5	3232.6	2.82296	5688.1	6056.4	0.939188	1.59475	T10E10.2 /REP_DB=WormBase Gene ID /WP=CE23969 /TR=Q22379 /GB=AAA80358.2 /SUBMIT=ST.LOUIS /CHR=X /FEA=Sanger Annotation /DEF=collagen
	181967_at	361.2	137	2.6365	177.9	201.1	0.884635	1.5945	C24A1.1 /REP_DB=WormBase Gene ID /WP=CE08333 /TR=O17058 /GB=AAB70310.1 /SUBMIT=ST.LOUIS /CHR=3 /FEA=Sanger Annotation
	180462_at	938.1	524.1	1.78993	1179.6	804.1	1.46698	1.59441	C07E3.10 /REP_DB=WormBase Gene ID /WP=CE15607 /TR=O17579 /GB=CAA90101.1 /SUBMIT=HINXTON /CHR=2 /FEA=Sanger Annotation
	192505_at	161.4	143.6	1.12396	232.5	103.5	2.24638	1.59409	F29D10.5 /REP_DB=WormBase Gene ID /WP=CE05764 /TR=Q19902 /GB=CAB00096.1 /SUBMIT=HINXTON /CHR=1 /FEA=Sanger Annotation /DEF=Zinc finger, C2H2 type (2 domains)
	182457_at	144.7	93.5	1.54759	147.4	89.8	1.64143	1.59356	T07E3.6 /REP_DB=WormBase Gene ID /WP=CE01387 /TR=Q22314 /GB=AAA21084.1 /SUBMIT=ST.LOUIS /CHR=3 /FEA=Sanger Annotation
	189147_at	919.6	473.8	1.9409	882.2	657.2	1.34236	1.5931	F58E6.3 /REP_DB=WormBase Gene ID /WP=CE06018 /TR=Q20979 /GB=CAA94773.1 /SUBMIT=HINXTON /CHR=5 /FEA=Sanger Annotation /DEF=EGF-like domain
	193559_s_at	93.6	38.3	2.44386	93.9	79.4	1.18262	1.59303	F36D3.2 /REP_DB=WormBase Gene ID /WP=CE15966 /GEN=nhr-54 /TR=O45460 /GB=CAB04316.1 /SUBMIT=HINXTON /CHR=5 /FEA=Sanger Annotation /DEF=Zinc finger, C4 type (two domains)
	175820_s_at	241.8	181.2	1.33444	216.6	106.6	2.03189	1.59277	g7533003 /REP_DB=GenBank Identifier /GB=AF233263.1 /PROTEIN_GB=AAF63321.1 /CHR=4 /FEA=Mapped Transcript /DEF=calcium-calmodulin-dependent protein kinase IIisoform C
	175995_at	1298.1	661.4	1.96265	1222.9	921.8	1.32664	1.59234	ZK112.1 /REP_DB=WormBase Gene ID /WP=CE25679 /SUBMIT=ST.LOUIS /CHR=3 /FEA=Sanger Annotation
	174023_at	226.7	124.5	1.82088	262.9	183	1.43661	1.5922	g4139079 /REP_DB=GenBank Identifier /CHR=4 /FEA=Genomic Cluster
	172642_s_at	629.4	428	1.47056	562.3	320.5	1.75445	1.59212	F23F12.2 /REP_DB=WormBase Gene ID /WP=CE01249 /TR=SW:P46498 /GB=AAA20604.1 /SUBMIT=ST.LOUIS /CHR=3 /FEA=Sanger Annotation
	173659_s_at	1280.5	624.8	2.04946	1318.5	1007.8	1.3083	1.59194	C64169 /REP_DB=TREMBL Accession /5_PRIME_EXT_ID=C46A5.4 /5_PRIME_EXT_DB=WormBase Gene ID /GB=C64169 /WB_GENE_ID=C46A5.4 /WP=CE27858 /CHR=4 /FEA=Genomic Cluster /DEF=peroxidase; C.elegans cDNA clone yk354b12 : 5prime end, single read.
	179254_at	1021.8	548.9	1.86154	1013.4	729.7	1.38879	1.59174	F25H8.6 /REP_DB=WormBase Gene ID /WP=CE05731 /TR=Q19787 /GB=CAA93282.1 /SUBMIT=HINXTON /CHR=4 /FEA=Sanger Annotation
	188502_at	521.9	248	2.10444	280.9	256.6	1.0947	1.59096	T07H6.1 /REP_DB=WormBase Gene ID /WP=CE04911 /TR=Q22330 /GB=AAA96227.1 /SUBMIT=ST.LOUIS /CHR=X /FEA=Sanger Annotation /DEF=esterase
	173492_s_at	116.1	83.5	1.39042	139.4	77.1	1.80804	1.59091	C66133 /REP_DB=TREMBL Accession /5_PRIME_EXT_ID=D1044.3 /5_PRIME_EXT_DB=WormBase Gene ID /GB=C66133 /WB_GENE_ID=D1044.3 /WP=CE27894 /CHR=3 /FEA=Genomic Cluster /DEF=C.elegans cDNA clone yk204f6 : 5prime end, single read.
	175656_at	618.7	260.5	2.37505	467.6	422.4	1.10701	1.59072	g484065 /REP_DB=GenBank Identifier /GB=U00181.1 /PROTEIN_GB=AAA18259.1 /CHR=5 /FEA=Mapped Transcript /DEF=protein kinase C
	174372_s_at	127.7	49.1	2.60081	128.5	112	1.14732	1.59032	C54749_rc /REP_DB=TREMBL Accession /GB=C54749 /CHR=X /FEA=Genomic Cluster /DEF=C.elegans cDNA clone yk398d7 : 3prime end, single read.
	174833_at	614.4	404.9	1.51741	839	509.1	1.64801	1.59015	CEK036E4R_rc /REP_DB=TREMBL Accession /GB=D33812 /CHR=5 /FEA=Genomic Cluster /DEF=C.elegans cDNA clone yk36e4 : 3prime end, single read.
	174641_at	844.2	466.2	1.81081	1013	701.8	1.44343	1.59007	CEK016G2R_rc /REP_DB=TREMBL Accession /GB=D27657 /CHR=X /FEA=Genomic Cluster /DEF=C.elegans cDNA clone yk16g2 : 3prime end, single read.
	174274_at	144.1	118.4	1.21706	225.7	114.2	1.97636	1.58985	C38304_rc /REP_DB=TREMBL Accession /GB=C38304 /CHR=4 /FEA=Genomic Cluster /DEF=C.elegans cDNA clone yk491a5 : 3prime end, single read.
	189067_s_at	473.5	261.9	1.80794	755	511	1.4775	1.58947	C04F1.2 /REP_DB=WormBase Gene ID /WP=CE17365 /TR=P91458 /GB=AAC16983.1 /SUBMIT=ST.LOUIS /CHR=1 /FEA=Sanger Annotation /DEF=monooxygenase
	183582_at	508.2	223.1	2.2779	506.9	415.6	1.21968	1.58932	C47E12.6 /REP_DB=WormBase Gene ID /WP=CE05450 /TR=Q18681 /GB=CAA93108.1 /SUBMIT=HINXTON /CHR=4 /FEA=Sanger Annotation
	191301_s_at	1339	766.6	1.74667	1451.5	989.7	1.46661	1.58885	F47B10.2 /REP_DB=WormBase Gene ID /WP=CE03352 /TR=SW:Q20502 /GB=CAA91982.1 /SUBMIT=HINXTON /CHR=X /FEA=Sanger Annotation /DEF=histidine ammonia-lyase
	176163_at	336.7	140.8	2.39134	264.2	237.4	1.11289	1.58884	Y119C1B.C /REP_DB=WormBase Gene ID /WP=CE25213 /CHR=1 /FEA=Sanger Annotation /DEF=(ST.LOUIS)
	184590_at	121.5	76	1.59868	97.4	61.8	1.57605	1.58853	C39D10.2 /REP_DB=WormBase Gene ID /WP=CE04181 /TR=Q18525 /GB=AAK39206.1 /SUBMIT=ST.LOUIS /CHR=X /FEA=Sanger Annotation
	191999_s_at	1949.8	941.3	2.07139	1733.7	1377.8	1.25831	1.58833	K03E6.5 /REP_DB=WormBase Gene ID /WP=CE07331 /GEN=unc-1 /SUBMIT=ST.LOUIS /CHR=X /FEA=Sanger Annotation /DEF=Erythrocyte band 7 intergral membrane protein
	180317_at	345.9	147.7	2.34191	235.9	218.6	1.07914	1.58832	T05E11.2 /REP_DB=WormBase Gene ID /WP=CE06361 /TR=Q22234 /GB=CAA92972.1 /SUBMIT=HINXTON /CHR=4 /FEA=Sanger Annotation
	192956_at	156.8	79.4	1.97481	132.4	102.7	1.28919	1.58814	F11G11.3 /REP_DB=WormBase Gene ID /WP=CE07056 /GEN=gst-6 /TR=P91252 /GB=AAB37845.1 /SUBMIT=ST.LOUIS /CHR=2 /FEA=Sanger Annotation /DEF=Glutathione S-transferase
	186903_at	922.9	510	1.80961	830.5	594.3	1.39744	1.58779	Y55B1BL.1 /REP_DB=WormBase Gene ID /WP=CE22511 /TR=Q9N381 /GB=AAF59593.1 /SUBMIT=ST.LOUIS /CHR=3 /FEA=Sanger Annotation
	174531_at	593.6	345.1	1.72008	633.9	428	1.48107	1.58776	CEC2681_rc /REP_DB=TREMBL Accession /GB=C08268 /CHR=2 /FEA=Genomic Cluster /DEF=C.elegans cDNA clone yk185c2 : 3prime end, single read.
	187788_at	619.9	214.8	2.88594	398.1	426.4	0.93363	1.58765	F13C5.7 /REP_DB=WormBase Gene ID /WP=CE19389 /CHR=X /FEA=Sanger Annotation /DEF=(ST.LOUIS) TR:O76567 protein_id:AAC64616.1
	176026_at	191.6	130.7	1.46595	193.4	111.8	1.72987	1.58763	C06E1.3 /REP_DB=WormBase Gene ID /WP=CE00058 /SUBMIT=ST.LOUIS /CHR=3 /FEA=Sanger Annotation
	175911_at	286.7	152.2	1.88371	360.5	255.5	1.41096	1.58744	C30A5.6 /REP_DB=WormBase Gene ID /WP=CE24817 /SUBMIT=ST.LOUIS /CHR=3 /FEA=Sanger Annotation
	175683_s_at	1445.9	894.3	1.6168	1666.7	1066.9	1.56219	1.58709	g2308978 /REP_DB=GenBank Identifier /GB=AB000913.1 /PROTEIN_GB=BAA21715.1 /CHR=1 /FEA=Mapped Transcript /DEF=UNC-14
	181910_at	133.6	62.8	2.12739	116.3	94.7	1.22809	1.58667	ZK1053.3 /REP_DB=WormBase Gene ID /WP=CE15519 /TR=O62505 /GB=CAB04977.1 /SUBMIT=HINXTON /CHR=1 /FEA=Sanger Annotation
	173762_s_at	204.3	152.2	1.34231	314.3	174.7	1.79908	1.58642	CEK039B7R_rc /REP_DB=TREMBL Accession /5_PRIME_EXT_ID=ZK669.1B /5_PRIME_EXT_DB=WormBase Gene ID /GB=D33981 /WB_GENE_ID=ZK669.1B /WP=CE06642 /CHR=2 /FEA=Genomic Cluster /DEF=N-chimaerin; C.elegans cDNA clone yk39b7 : 3prime end, single read.
	192199_at	966.2	474.4	2.03668	911.1	709.4	1.28432	1.58583	F11E6.8 /REP_DB=WormBase Gene ID /WP=CE19788 /TR=Q9XVQ7 /GB=CAB02923.1 /SUBMIT=HINXTON /CHR=4 /FEA=Sanger Annotation /DEF=Eukaryotic protein kinase domain
	180678_at	347.3	192.6	1.80322	311.6	223	1.39731	1.58542	F08G12.8 /REP_DB=WormBase Gene ID /WP=CE03172 /TR=Q19216 /GB=CAA91459.1 /SUBMIT=HINXTON /CHR=X /FEA=Sanger Annotation
	178458_at	289.8	111.5	2.5991	312.7	268.6	1.16418	1.58511	C31C9.3 /REP_DB=WormBase Gene ID /WP=CE08498 /TR=O45285 /GB=CAB05695.1 /SUBMIT=HINXTON /CHR=2 /FEA=Sanger Annotation
	184170_at	359.7	221	1.6276	291.7	190	1.53526	1.58491	F47B8.10 /REP_DB=WormBase Gene ID /WP=CE10650 /TR=Q20523 /GB=CAB01198.1 /SUBMIT=HINXTON /CHR=5 /FEA=Sanger Annotation
	177482_at	729.6	448.2	1.62784	607.9	395.7	1.53626	1.5849	ZK525.2 /REP_DB=WormBase Gene ID /WP=CE16732 /TR=O46024 /GB=CAB05023.1 /SUBMIT=HINXTON /CHR=3 /FEA=Sanger Annotation
	180267_s_at	1243.8	500.6	2.48462	832.4	809.5	1.02829	1.58476	F13D12.8 /REP_DB=WormBase Gene ID /WP=CE20682 /TR=Q9XVX4 /GB=CAA88950.1 /SUBMIT=HINXTON /CHR=2 /FEA=Sanger Annotation
	190290_at	99.7	49.5	2.01414	91.4	71.1	1.28551	1.58458	T01D3.2 /REP_DB=WormBase Gene ID /WP=CE12956 /TR=P90953 /GB=CAB03258.1 /SUBMIT=HINXTON /CHR=5 /FEA=Sanger Annotation /DEF=single minded protein
	186352_at	228.7	201.1	1.13725	228.4	87.4	2.61327	1.5844	T19D12.7 /REP_DB=WormBase Gene ID /WP=CE04982 /TR=Q22575 /GB=AAC24427.1 /SUBMIT=ST.LOUIS /CHR=2 /FEA=Sanger Annotation
	193822_at	942.1	481.4	1.957	909.6	687.7	1.32267	1.58387	T19D12.1 /REP_DB=WormBase Gene ID /WP=CE04976 /TR=Q22579 /GB=AAC24428.1 /SUBMIT=ST.LOUIS /CHR=2 /FEA=Sanger Annotation /DEF=A. faecalis PHB depolymerase; zinc finger protein 40
	188220_at	279.3	214.7	1.30088	389	207.4	1.8756	1.58327	C32E8.7 /REP_DB=WormBase Gene ID /WP=CE08531 /GEN=ric-19 /TR=P91124 /GB=AAB42329.1 /SUBMIT=ST.LOUIS /CHR=1 /FEA=Sanger Annotation
	188698_s_at	373.5	179.8	2.07731	401.5	309.7	1.29642	1.58325	T28C12.4A /REP_DB=WormBase Gene ID /WP=CE14343 /TR=O16695 /GB=AAB66159.1 /SUBMIT=ST.LOUIS /CHR=5 /FEA=Sanger Annotation /DEF=esterase
	190145_s_at	241.2	166.1	1.45214	252.1	145.5	1.73265	1.58312	F32D8.4 /REP_DB=WormBase Gene ID /WP=CE23698 /TR=Q19965 /GB=CAA98456.2 /SUBMIT=HINXTON /CHR=5 /FEA=Sanger Annotation /DEF=lactate dehydrogenase
	192283_s_at	283.1	154.8	1.82881	243.1	177.7	1.36804	1.58256	E03G2.3 /REP_DB=WormBase Gene ID /WP=CE03120 /CHR=X /FEA=Sanger Annotation /DEF=locus:mec-5 collagen-like repeats (HINXTON) TR:Q19049 protein_id:CAA92149.1
	185723_at	589.5	342.5	1.72117	614.8	418.5	1.46906	1.58252	H14N18.3 /REP_DB=WormBase Gene ID /WP=CE17975 /TR=O61977 /GB=AAC17782.1 /SUBMIT=ST.LOUIS /CHR=5 /FEA=Sanger Annotation
	178194_at	1080.3	620.2	1.74186	1349.6	915.3	1.47449	1.58248	R07E3.6 /REP_DB=WormBase Gene ID /WP=CE02300 /TR=Q21811 /GB=CAA89071.1 /SUBMIT=HINXTON /CHR=X /FEA=Sanger Annotation
	175715_s_at	302.5	89.6	3.37612	136.6	187.9	0.726982	1.58234	g4432966 /REP_DB=GenBank Identifier /GB=D86740.1 /PROTEIN_GB=BAA13165.1 /CHR=X /FEA=Mapped Transcript /DEF=ATP synthase subunit
	174012_s_at	137.3	66.6	2.06156	110	89.7	1.22631	1.58221	AU111757 /REP_DB=TREMBL Accession /5_PRIME_EXT_ID=F53B2.5 /5_PRIME_EXT_DB=WormBase Gene ID /GB=AU111757 /WB_GENE_ID=F53B2.5 /WP=CE28029 /CHR=4 /FEA=Genomic Cluster /DEF=Armadillo-beta-catenin-like repeats (2 domains); Caenorhabditis elegans cDNA clone:yk734e3 : 5prime end, single read.
	178781_at	137.5	112.5	1.22222	180.2	88.3	2.04077	1.58217	R07A4.4 /REP_DB=WormBase Gene ID /WP=CE03533 /TR=Q21782 /GB=CAA91764.1 /SUBMIT=HINXTON /CHR=X /FEA=Sanger Annotation
	189031_at	122.9	92	1.33587	180.5	99.9	1.80681	1.58103	F44E7.8 /REP_DB=WormBase Gene ID /WP=CE20792 /GB=AAK70652.1 /SUBMIT=ST.LOUIS /CHR=5 /FEA=Sanger Annotation /DEF=nuclear hormone receptor
	188775_s_at	2353.9	1163.1	2.02382	2233.9	1739	1.28459	1.58086	T11B7.4A /REP_DB=WormBase Gene ID /WP=CE03650 /TR=Q17878 /GB=CAA90991.1 /SUBMIT=HINXTON /CHR=4 /FEA=Sanger Annotation /DEF=LIM domains
	178724_s_at	675.9	277.9	2.43217	647.3	559.3	1.15734	1.58051	F54D5.3 /REP_DB=WormBase Gene ID /WP=CE28033 /TR=Q20769 /GB=CAA91330.2 /SUBMIT=HINXTON /CHR=2 /FEA=Sanger Annotation
	177401_at	582.4	273.2	2.13177	535.3	434.3	1.23256	1.57979	F58G1.6 /REP_DB=WormBase Gene ID /WP=CE17926 /TR=O62274 /GB=CAB04523.1 /SUBMIT=HINXTON /CHR=2 /FEA=Sanger Annotation
	179691_at	155.5	83.5	1.86228	173.7	124.9	1.39071	1.57965	F59F3.4 /REP_DB=WormBase Gene ID /WP=CE11544 /TR=Q93808 /GB=CAA91993.1 /SUBMIT=HINXTON /CHR=X /FEA=Sanger Annotation
	182096_at	94.5	37.9	2.4934	90.4	79.2	1.14141	1.57899	C01G8.4 /REP_DB=WormBase Gene ID /WP=CE26905 /TR=P91014 /GB=AAB37641.2 /SUBMIT=ST.LOUIS /CHR=1 /FEA=Sanger Annotation
	192630_at	794.5	450.6	1.7632	895.3	619.7	1.44473	1.57881	F09F9.4 /REP_DB=WormBase Gene ID /WP=CE04349 /TR=Q19284 /GB=AAA81764.1 /SUBMIT=ST.LOUIS /CHR=X /FEA=Sanger Annotation /DEF=Type I thrombospondin (TSP) repeats
	181531_s_at	653.2	295.3	2.21199	641.2	524.6	1.22226	1.57873	F18A11.5 /REP_DB=WormBase Gene ID /WP=CE20690 /TR=Q9XWL7 /GB=CAA21638.1 /SUBMIT=HINXTON /CHR=2 /FEA=Sanger Annotation
	183320_at	661.1	197.2	3.35243	553.1	571.9	0.967127	1.57873	F45E4.5 /REP_DB=WormBase Gene ID /WP=CE24982 /TR=Q94228 /GB=AAK29816.1 /SUBMIT=ST.LOUIS /CHR=4 /FEA=Sanger Annotation
	189975_at	134.2	85.6	1.56776	129.6	81.5	1.59018	1.5787	F08H9.5 /REP_DB=WormBase Gene ID /WP=CE09269 /TR=Q19231 /GB=CAB01149.1 /SUBMIT=HINXTON /CHR=5 /FEA=Sanger Annotation /DEF=C-type lectin domain
	180613_at	304.2	138.4	2.19798	244.3	209.1	1.16834	1.57842	F55G1.1 /REP_DB=WormBase Gene ID /WP=CE07279 /TR=Q20850 /GB=AAB00651.1 /SUBMIT=ST.LOUIS /CHR=4 /FEA=Sanger Annotation
	180818_at	824.4	445.3	1.85134	634.2	478.9	1.32428	1.57823	T24H10.7 /REP_DB=WormBase Gene ID /WP=CE24014 /TR=Q9NAN3 /GB=CAB76416.1 /SUBMIT=HINXTON /CHR=2 /FEA=Sanger Annotation
	191180_at	4849.9	2722.4	1.78148	5420.5	3786.5	1.43153	1.5779	ZK1290.12 /REP_DB=WormBase Gene ID /WP=CE15545 /GEN=wrt-1 /TR=Q94128 /GB=AAB93321.1 /SUBMIT=ST.LOUIS /CHR=2 /FEA=Sanger Annotation /DEF=warthog gene
	182776_at	123.8	74.7	1.6573	81.8	55.6	1.47122	1.5779	Y45F3A.8 /REP_DB=WormBase Gene ID /WP=CE19169 /TR=Q9XWZ0 /GB=CAA21492.1 /SUBMIT=HINXTON /CHR=3 /FEA=Sanger Annotation
	193643_s_at	223.8	174.5	1.28252	263.4	134.3	1.96128	1.57772	C06G3.7 /REP_DB=WormBase Gene ID /WP=CE26906 /TR=SW:Q17745 /GB=AAB03136.2 /SUBMIT=ST.LOUIS /CHR=4 /FEA=Sanger Annotation /DEF=pyridine nucleotide-disulphide oxidoreductase
	191541_at	358.1	174	2.05805	174.6	163.7	1.06659	1.57744	C54D10.1 /REP_DB=WormBase Gene ID /WP=CE05497 /TR=Q18831 /GB=CAA99803.1 /SUBMIT=HINXTON /CHR=5 /FEA=Sanger Annotation /DEF=Glutathione S-transferases.
	189929_at	389.2	277.5	1.40252	525	302.1	1.73784	1.57729	C50D2.2 /REP_DB=WormBase Gene ID /WP=CE08887 /TR=O44798 /GB=AAB94950.1 /SUBMIT=ST.LOUIS /CHR=2 /FEA=Sanger Annotation /DEF=amino acid permease
	176876_at	420.1	267.6	1.56988	434	273.9	1.58452	1.57729	CC8.2 /REP_DB=WormBase Gene ID /WP=CE23615 /CHR=4 /FEA=Sanger Annotation /DEF=(ST.LOUIS) protein_id:AAF39789.1
	179325_at	341	185.3	1.84026	286.9	212.8	1.34821	1.57724	T10G3.1 /REP_DB=WormBase Gene ID /WP=CE13561 /TR=P92018 /GB=CAB03324.1 /SUBMIT=HINXTON /CHR=5 /FEA=Sanger Annotation
	176772_s_at	89.8	118.7	0.756529	129.9	20.6	6.30583	1.57717	Y50D7A.5 /REP_DB=WormBase Gene ID /WP=CE26142 /GB=AAK68512.1 /SUBMIT=ST.LOUIS /CHR=3 /FEA=Sanger Annotation
	183272_at	164.5	115.2	1.42795	106.1	56.4	1.88121	1.57692	C03H5.6 /REP_DB=WormBase Gene ID /WP=CE07899 /TR=O16659 /GB=AAB66129.1 /SUBMIT=ST.LOUIS /CHR=2 /FEA=Sanger Annotation
	173839_at	400.9	276.9	1.44782	510.1	300.9	1.69525	1.57667	C65082 /REP_DB=TREMBL Accession /5_PRIME_EXT_ID=K02G10.5 /5_PRIME_EXT_DB=WormBase Gene ID /GB=C65082 /WB_GENE_ID=K02G10.5 /WP=CE04705 /CHR=X /FEA=Genomic Cluster /DEF=zinc-finger DNA-binding protein; C.elegans cDNA clone yk398h1 : 5prime end, single read.
	177804_at	442.9	295.1	1.50085	308.7	181.7	1.69895	1.57634	T01B7.8 /REP_DB=WormBase Gene ID /WP=CE03592 /TR=Q22048 /GB=CAA91301.1 /SUBMIT=HINXTON /CHR=2 /FEA=Sanger Annotation
	177342_at	193	133.1	1.45004	238.9	140.9	1.69553	1.57628	Y37E11AL.F /REP_DB=WormBase Gene ID /WP=CE21553 /CHR=4 /FEA=Sanger Annotation /DEF=(ST.LOUIS) protein_id:AAF59449.1
	183357_at	193.9	122.4	1.58415	351.3	223.6	1.57111	1.57572	Y50E8A.1 /REP_DB=WormBase Gene ID /WP=CE22303 /TR=Q9NAF6 /GB=CAB55044.1 /SUBMIT=HINXTON /CHR=5 /FEA=Sanger Annotation
	189322_at	116.9	120.2	0.972546	187.2	72.8	2.57143	1.57565	F12B6.1 /REP_DB=WormBase Gene ID /WP=CE09356 /TR=O01790 /GB=AAK21369.1 /SUBMIT=ST.LOUIS /CHR=1 /FEA=Sanger Annotation /DEF=abc transporter
	174674_at	743.7	310.3	2.39671	505.7	482.7	1.04765	1.57554	CEK046C8R_rc /REP_DB=TREMBL Accession /GB=D34465 /CHR=X /FEA=Genomic Cluster /DEF=C.elegans cDNA clone yk46c8 : 3prime end, single read.
	181520_at	1264	884.6	1.42889	1315.5	753.1	1.74678	1.57507	W07A12.7 /REP_DB=WormBase Gene ID /WP=CE20163 /TR=Q9XVW1 /GB=CAA92706.1 /SUBMIT=HINXTON /CHR=2 /FEA=Sanger Annotation
	171728_x_at	175.2	134.9	1.29874	330.9	186.5	1.77426	1.57467	g2826834 /REP_DB=GenBank Identifier /CHR=5 /FEA=Genomic Cluster
	186876_at	626.7	580.9	1.07884	984.8	442.5	2.22554	1.57465	C14A4.3 /REP_DB=WormBase Gene ID /WP=CE02144 /TR=SW:P54002 /GB=CAA90107.1 /SUBMIT=HINXTON /CHR=2 /FEA=Sanger Annotation
	186932_at	216.5	74.8	2.89439	154	160.5	0.959502	1.57459	C09G1.4 /REP_DB=WormBase Gene ID /WP=CE08042 /TR=SW:Q17865 /GB=CAA90541.1 /SUBMIT=HINXTON /CHR=X /FEA=Sanger Annotation
	190084_at	159.5	78.2	2.03964	148	117.1	1.26388	1.5745	C33G8.8 /REP_DB=WormBase Gene ID /WP=CE06917 /TR=Q18393 /GB=AAC25852.1 /SUBMIT=ST.LOUIS /CHR=5 /FEA=Sanger Annotation /DEF=zinc finger protein
	181142_at	167.7	81.6	2.05515	183.7	141.6	1.29732	1.57437	B0034.1 /REP_DB=WormBase Gene ID /WP=CE02409 /TR=Q10910 /GB=AAK31383.1 /SUBMIT=ST.LOUIS /CHR=2 /FEA=Sanger Annotation
	183028_s_at	336.9	185.6	1.81519	334.3	240.9	1.38771	1.57374	Y22F5A.5 /REP_DB=WormBase Gene ID /WP=CE16606 /TR=O62416 /GB=CAA16324.1 /SUBMIT=HINXTON /CHR=5 /FEA=Sanger Annotation
	179253_at	91.9	51.7	1.77756	98.5	69.3	1.42136	1.57355	C26G2.2 /REP_DB=WormBase Gene ID /WP=CE19704 /TR=Q9U3P1 /GB=CAB63433.1 /SUBMIT=HINXTON /CHR=X /FEA=Sanger Annotation
	193893_at	1553.8	707.6	2.19587	1191.5	1037.5	1.14843	1.57315	ZK909.3 /REP_DB=WormBase Gene ID /WP=CE15477 /TR=O18307 /GB=CAB05030.1 /SUBMIT=HINXTON /CHR=1 /FEA=Sanger Annotation /DEF=guanosine-3prime,5prime-bis(diphosphate)-pyrophosphohydrolase like
	172386_x_at	399.6	170.2	2.34783	283.2	263.9	1.07313	1.57291	B0213.5 /REP_DB=WormBase Gene ID /WP=CE16776 /TR=O44663 /GB=AAC47928.1 /SUBMIT=ST.LOUIS /CHR=5 /FEA=Sanger Annotation
	172151_x_at	140.1	105.3	1.33048	97.4	45.7	2.13129	1.57285	C32E8.10B /REP_DB=WormBase Gene ID /WP=CE27812 /GEN=unc-11 /SUBMIT=ST.LOUIS /CHR=1 /FEA=Sanger Annotation
	188948_at	338.9	247	1.37206	392.5	218.2	1.79881	1.57223	F26A10.2 /REP_DB=WormBase Gene ID /WP=CE02692 /TR=Q19807 /GB=AAA68307.1 /SUBMIT=ST.LOUIS /CHR=X /FEA=Sanger Annotation /DEF=Zinc finger
	173561_s_at	650.3	461.7	1.40849	785.8	451.9	1.73888	1.57191	C50907 /REP_DB=TREMBL Accession /5_PRIME_EXT_ID=R12C12.9 /5_PRIME_EXT_DB=WormBase Gene ID /GB=C50907 /WB_GENE_ID=R12C12.9 /WP=CE02854 /CHR=2 /FEA=Genomic Cluster /DEF=C.elegans cDNA clone yk488g9 : 5prime end, single read.
	177247_at	1426.4	720	1.98111	1331.8	1035.2	1.28651	1.57144	BE10.2 /REP_DB=WormBase Gene ID /WP=CE15565 /TR=O17554 /GB=CAB07547.1 /SUBMIT=HINXTON /CHR=3 /FEA=Sanger Annotation
	174684_s_at	828.9	431.5	1.92097	1125.7	812.4	1.38565	1.57135	CEK034B7R_rc /REP_DB=TREMBL Accession /GB=D33657 /CHR=2 /FEA=Genomic Cluster /DEF=C.elegans cDNA clone yk34b7 : 3prime end, single read.
	182942_at	610.8	289.9	2.10693	446.7	383.1	1.16601	1.57132	ZK1058.9 /REP_DB=WormBase Gene ID /WP=CE01107 /TR=Q23385 /GB=CAA84682.1 /SUBMIT=HINXTON /CHR=3 /FEA=Sanger Annotation
	173164_s_at	2829.3	1729.5	1.63591	2767.1	1833	1.5096	1.57092	AV184662_rc /REP_DB=TREMBL Accession /FEA=EST Transcript /REVCOMP /GB=AV184662 /DEF=Caenorhabditis elegans cDNA clone:yk667g10 : 3prime end, single read.
	172570_x_at	5425.8	3125.8	1.73581	4284.3	3055.8	1.40202	1.57081	Y51A2D.14 /REP_DB=WormBase Gene ID /WP=CE19210 /TR=Q9XXR2 /GB=CAA16401.1 /SUBMIT=HINXTON /CHR=5 /FEA=Sanger Annotation
	174218_at	1689.2	895.4	1.88653	2178.9	1567.1	1.3904	1.5708	C36286_rc /REP_DB=TREMBL Accession /GB=C36286 /CHR=4 /FEA=Genomic Cluster /DEF=C.elegans cDNA clone yk457b3 : 3prime end, single read.
	180828_at	582	310.9	1.87198	557.9	414.8	1.34499	1.57076	ZK816.4 /REP_DB=WormBase Gene ID /WP=CE05117 /TR=Q23610 /GB=AAA82325.1 /SUBMIT=ST.LOUIS /CHR=X /FEA=Sanger Annotation
	181640_at	296.8	162	1.8321	214.7	163.7	1.31155	1.57046	B0205.4 /REP_DB=WormBase Gene ID /WP=CE26847 /TR=O61739 /GB=AAC16988.2 /SUBMIT=ST.LOUIS /CHR=1 /FEA=Sanger Annotation
	178744_at	437	226.2	1.93192	322.5	257.5	1.25243	1.57019	M02G9.2 /REP_DB=WormBase Gene ID /WP=CE16276 /TR=O17969 /GB=CAB04624.1 /SUBMIT=HINXTON /CHR=2 /FEA=Sanger Annotation
	188716_s_at	322.1	156.3	2.06078	262.3	215.9	1.21491	1.57012	ZK430.8 /REP_DB=WormBase Gene ID /WP=CE05084 /TR=Q23490 /GB=AAA83575.1 /SUBMIT=ST.LOUIS /CHR=2 /FEA=Sanger Annotation /DEF=peroxidase
	178136_at	417	361.7	1.15289	526.6	239.3	2.20059	1.57005	W03C9.6 /REP_DB=WormBase Gene ID /WP=CE16534 /TR=Q23149 /GB=CAA91359.1 /SUBMIT=HINXTON /CHR=2 /FEA=Sanger Annotation
	180035_s_at	128.9	59.5	2.16639	93.4	82.1	1.13764	1.56992	F58H7.8 /REP_DB=WormBase Gene ID /WP=CE17936 /TR=O45094 /GB=AAC02595.1 /SUBMIT=ST.LOUIS /CHR=4 /FEA=Sanger Annotation
	175223_at	186.2	107.3	1.73532	87.9	67.3	1.30609	1.56987	AU115709_rc /REP_DB=TREMBL Accession /GB=AU115709 /CHR=3 /FEA=Genomic Cluster /DEF=Caenorhabditis elegans cDNA clone:yk735g9 : 3prime end, single read.
	171754_x_at	332.5	202.2	1.64441	350.8	233.1	1.50493	1.56972	CEC509_rc /REP_DB=TREMBL Accession /GB=C07509 /CHR=X /FEA=Genomic Cluster /DEF=C.elegans cDNA clone yk141b11 : 3prime end, single read.
	176595_at	269.2	152.3	1.76756	280.3	197.8	1.41709	1.56955	Y97E10AR.2 /REP_DB=WormBase Gene ID /WP=CE26318 /SUBMIT=ST.LOUIS /CHR=5 /FEA=Sanger Annotation
	189338_at	2151.1	1108.8	1.94003	1588.9	1274.4	1.24678	1.56932	ZK892.1 /REP_DB=WormBase Gene ID /WP=CE24743 /CHR=2 /FEA=Sanger Annotation /DEF=locus:lec-3 galactoside-binding lectin (HINXTON) SW:Q09581
	192066_at	303.8	164.2	1.85018	264.2	197.9	1.33502	1.56863	Y58G8A.3 /REP_DB=WormBase Gene ID /WP=CE24480 /TR=Q9N4R5 /GB=AAF60815.1 /SUBMIT=ST.LOUIS /CHR=5 /FEA=Sanger Annotation /DEF=seven trans-membrane receptor
	181014_at	480.3	246.4	1.94927	483.1	367.8	1.31349	1.56854	C39H7.4 /REP_DB=WormBase Gene ID /WP=CE06943 /TR=Q18550 /GB=AAB00671.1 /SUBMIT=ST.LOUIS /CHR=4 /FEA=Sanger Annotation
	181659_at	420.2	232.3	1.80887	428	308.5	1.38736	1.56842	F35D2.2 /REP_DB=WormBase Gene ID /WP=CE02724 /TR=Q20044 /GB=AAA68326.1 /SUBMIT=ST.LOUIS /CHR=2 /FEA=Sanger Annotation
	185908_at	179.2	112	1.6	182.2	118.5	1.53755	1.5679	Y44E3A.4 /REP_DB=WormBase Gene ID /WP=CE21929 /TR=Q9TXY9 /GB=AAC78229.1 /SUBMIT=ST.LOUIS /CHR=1 /FEA=Sanger Annotation
	183238_s_at	728.7	376.1	1.93752	646.8	501.4	1.28999	1.56752	W01C8.4 /REP_DB=WormBase Gene ID /WP=CE26019 /TR=Q9GYG7 /GB=AAG00028.1 /SUBMIT=ST.LOUIS /CHR=X /FEA=Sanger Annotation
	192781_s_at	115.6	78.9	1.46515	115.6	68.6	1.68513	1.56746	F58A4.7B /REP_DB=WormBase Gene ID /WP=CE20890 /TR=Q9U3E1 /GB=CAA80170.1 /SUBMIT=HINXTON /CHR=3 /FEA=Sanger Annotation /DEF=Helix-loop-helix DNA-binding domain
	174603_at	864	490.2	1.76255	990.1	692.7	1.42933	1.56742	CEK035A1R_rc /REP_DB=TREMBL Accession /GB=D33712 /CHR=X /FEA=Genomic Cluster /DEF=C.elegans cDNA clone yk35a1 : 3prime end, single read.
	182923_at	936.8	526.6	1.77896	954.6	680.1	1.40362	1.56742	F56D2.3 /REP_DB=WormBase Gene ID /WP=CE11230 /TR=Q20873 /GB=AAB52682.1 /SUBMIT=ST.LOUIS /CHR=3 /FEA=Sanger Annotation
	182967_at	447.2	245.6	1.82085	497.6	357.2	1.39306	1.56735	F18E9.2 /REP_DB=WormBase Gene ID /WP=CE02659 /TR=Q19569 /GB=AAA68808.1 /SUBMIT=ST.LOUIS /CHR=X /FEA=Sanger Annotation
	176356_s_at	501.7	291.9	1.71874	458.2	320.6	1.4292	1.56718	Y71G12B.E /REP_DB=WormBase Gene ID /WP=CE26252 /CHR=1 /FEA=Sanger Annotation /DEF=(ST.LOUIS)
	174396_at	774	577	1.34142	1096.1	616.4	1.77823	1.56704	CEK008C7R_rc /REP_DB=TREMBL Accession /GB=D28039 /CHR=4 /FEA=Genomic Cluster /DEF=C.elegans cDNA clone yk8c7 : 3prime end, single read.
	187247_at	260.6	145.9	1.78615	205.2	151.4	1.35535	1.56677	F59B10.5 /REP_DB=WormBase Gene ID /WP=CE01594 /TR=SW:Q09953 /GB=CAA88599.1 /SUBMIT=HINXTON /CHR=2 /FEA=Sanger Annotation
	194243_x_at	1494.9	1016.4	1.47078	1772.4	1069.3	1.65753	1.56652	CEK130G8R_rc /REP_DB=TREMBL Accession /GB=D65075 /CHR=2 /FEA=Genomic Cluster /DEF=C.elegans cDNA clone yk130g8 : 3prime end, single read.
	175389_at	110.3	133.6	0.825599	211.4	71.9	2.94019	1.56545	AU114747_rc /REP_DB=TREMBL Accession /GB=AU114747 /CHR=X /FEA=Genomic Cluster /DEF=Caenorhabditis elegans cDNA clone:yk727h5 : 3prime end, single read.
	187468_at	556.7	317.1	1.7556	490.9	352.3	1.39341	1.56498	T23F11.3 /REP_DB=WormBase Gene ID /WP=CE01096 /TR=SW:Q22695 /GB=CAA86458.1 /SUBMIT=HINXTON /CHR=3 /FEA=Sanger Annotation
	174264_at	270.5	259.6	1.04199	499	232.1	2.14994	1.56498	C52057_rc /REP_DB=TREMBL Accession /GB=C52057 /CHR=1 /FEA=Genomic Cluster /DEF=C.elegans cDNA clone yk226a1 : 3prime end, single read.
	183332_at	257.5	160	1.60938	243.1	159.9	1.52033	1.56486	K09E2.3 /REP_DB=WormBase Gene ID /WP=CE02816 /TR=Q21392 /GB=AAC46574.1 /SUBMIT=ST.LOUIS /CHR=X /FEA=Sanger Annotation
	193073_at	452.9	125.6	3.60589	305.9	359.3	0.851378	1.56486	M6.1 /REP_DB=WormBase Gene ID /WP=CE07382 /GEN=ifc-2 /TR=Q21580 /GB=AAA98708.1 /SUBMIT=ST.LOUIS /CHR=X /FEA=Sanger Annotation /DEF=intermediate filament proteim A
	183026_at	138.3	122.8	1.12622	166.3	71.9	2.31293	1.56446	VM106R.1 /REP_DB=WormBase Gene ID /WP=CE18301 /TR=Q9XXA3 /GB=CAA20329.1 /SUBMIT=HINXTON /CHR=2 /FEA=Sanger Annotation
	190244_s_at	819.2	400.4	2.04595	696.4	568.4	1.22519	1.56441	F01D4.4 /REP_DB=WormBase Gene ID /WP=CE09156 /TR=O17754 /GB=CAB02881.1 /SUBMIT=HINXTON /CHR=4 /FEA=Sanger Annotation /DEF=zinc carboxypeptidase
	192536_at	429	253.5	1.69231	426.2	293.2	1.45362	1.56429	ZK675.1 /REP_DB=WormBase Gene ID /WP=CE01720 /GEN=ptc-1 /TR=Q09614 /GB=CAA86843.1 /SUBMIT=HINXTON /CHR=2 /FEA=Sanger Annotation /DEF=membrane protein patched
	179413_at	312.4	201.8	1.54807	289.7	183.2	1.58133	1.5639	K06A4.4 /REP_DB=WormBase Gene ID /WP=CE06108 /TR=Q21254 /GB=CAA94783.1 /SUBMIT=HINXTON /CHR=5 /FEA=Sanger Annotation
	174529_at	3534.1	2257.4	1.56556	3603.5	2307.2	1.56185	1.56369	C38721_rc /REP_DB=TREMBL Accession /GB=C38721 /CHR=X /FEA=Genomic Cluster /DEF=C.elegans cDNA clone yk497d10 : 3prime end, single read.
	182254_s_at	671.4	372.7	1.80145	763.1	544.7	1.40095	1.56366	T05C1.4 /REP_DB=WormBase Gene ID /WP=CE02862 /TR=Q22221 /GB=AAA68393.1 /SUBMIT=ST.LOUIS /CHR=2 /FEA=Sanger Annotation
	176051_s_at	147.6	130.7	1.1293	264.8	133.2	1.98799	1.56271	Y41D4B.E /REP_DB=WormBase Gene ID /WP=CE26089 /CHR=4 /FEA=Sanger Annotation /DEF=(ST.LOUIS)
	179851_at	971.8	509.8	1.90624	1001.2	753.4	1.32891	1.56191	Y37D8A.2 /REP_DB=WormBase Gene ID /WP=CE20207 /TR=Q9XWV2 /GB=CAA21539.1 /SUBMIT=HINXTON /CHR=3 /FEA=Sanger Annotation
	190906_at	1776.3	930.2	1.90959	1639.8	1257.1	1.30443	1.56179	Y5F2A.2 /REP_DB=WormBase Gene ID /WP=CE19023 /TR=Q9XWL1 /GB=CAA21646.1 /SUBMIT=HINXTON /CHR=4 /FEA=Sanger Annotation /DEF=Transthyretin-like family
	174691_at	1066.9	754.4	1.41424	1288	753.6	1.70913	1.5616	CEK042F8R_rc /REP_DB=TREMBL Accession /GB=D34211 /CHR=5 /FEA=Genomic Cluster /DEF=C.elegans cDNA clone yk42f8 : 3prime end, single read.
	177455_s_at	152.2	92.5	1.64541	176.8	118.2	1.49577	1.56146	W01A8.2 /REP_DB=WormBase Gene ID /WP=CE18304 /TR=Q23094 /GB=CAA95853.1 /SUBMIT=HINXTON /CHR=1 /FEA=Sanger Annotation
	185659_at	186.2	90.5	2.05746	191.2	151.2	1.26455	1.56144	F14D12.1 /REP_DB=WormBase Gene ID /WP=CE27962 /TR=Q19448 /GB=AAA82336.2 /SUBMIT=ST.LOUIS /CHR=X /FEA=Sanger Annotation
	180835_at	331.1	131.7	2.51405	174.1	191.9	0.907243	1.56119	Y43F8B.1 /REP_DB=WormBase Gene ID /WP=CE21885 /TR=Q9XWX8 /GB=CAA21508.1 /SUBMIT=HINXTON /CHR=5 /FEA=Sanger Annotation
	192678_s_at	515.4	259.4	1.98689	538.1	415.5	1.29507	1.56097	F09E8.7 /REP_DB=WormBase Gene ID /WP=CE24888 /GEN=lev-1 /TR=SW:Q27218 /GB=CAB03148.2 /SUBMIT=HINXTON /CHR=4 /FEA=Sanger Annotation /DEF=acetylcholine receptor
	191034_s_at	1292.4	697.3	1.85343	1136	858.4	1.32339	1.56097	T03D8.3 /REP_DB=WormBase Gene ID /WP=CE18921 /TR=Q9XTY3 /GB=CAB07408.1 /SUBMIT=HINXTON /CHR=5 /FEA=Sanger Annotation /DEF=neuroendocrine protein 7B2
	178652_at	1126.3	556.9	2.02245	1299.7	997.4	1.30309	1.56083	ZK84.1 /REP_DB=WormBase Gene ID /WP=CE02924 /TR=Q23635 /GB=AAC48204.1 /SUBMIT=ST.LOUIS /CHR=2 /FEA=Sanger Annotation
	189915_s_at	129.9	65.1	1.99539	115.6	92.2	1.2538	1.56071	B0365.6 /REP_DB=WormBase Gene ID /WP=CE07723 /TR=P90732 /GB=CAB02691.1 /SUBMIT=HINXTON /CHR=5 /FEA=Sanger Annotation /DEF=C-type lectin domain
	180741_at	455.4	213.6	2.13202	481.2	386.6	1.2447	1.56048	F36H9.5 /REP_DB=WormBase Gene ID /WP=CE09971 /TR=O16621 /GB=AAB66093.1 /SUBMIT=ST.LOUIS /CHR=5 /FEA=Sanger Annotation
	188370_s_at	3237.9	1338.8	2.41851	3445.8	2944.8	1.17013	1.5603	C08B6.4 /REP_DB=WormBase Gene ID /WP=CE05241 /TR=Q17816 /GB=CAA96587.1 /SUBMIT=HINXTON /CHR=5 /FEA=Sanger Annotation /DEF=chitinase
	192281_at	98	51.8	1.89189	120.9	88.5	1.3661	1.56023	F41C3.3 /REP_DB=WormBase Gene ID /WP=CE02731 /TR=Q20264 /GB=AAC46810.1 /SUBMIT=ST.LOUIS /CHR=2 /FEA=Sanger Annotation /DEF=Long-chain-fatty-acid coA ligase
	173231_at	99.6	116	0.858621	235.5	98.8	2.3836	1.56006	C53226_rc /REP_DB=TREMBL Accession /GB=C53226 /FEA=Transcript Cluster /DEF=C.elegans cDNA clone yk295d7 : 3prime end, single read.
	183741_s_at	106.4	77.2	1.37824	218.4	131	1.66718	1.56004	Y73F4A.1 /REP_DB=WormBase Gene ID /WP=CE20367 /TR=Q9XWC2 /GB=CAA21755.1 /SUBMIT=HINXTON /CHR=4 /FEA=Sanger Annotation
	183064_at	575.5	349.8	1.64523	617.6	415.1	1.48783	1.55981	F17H10.2 /REP_DB=WormBase Gene ID /WP=CE03227 /TR=Q19531 /GB=CAA93649.1 /SUBMIT=HINXTON /CHR=X /FEA=Sanger Annotation
	188626_at	195	101.9	1.91364	263.5	192.1	1.37168	1.55952	C15A11.3 /REP_DB=WormBase Gene ID /WP=CE08171 /TR=Q93212 /GB=CAB01962.1 /SUBMIT=HINXTON /CHR=1 /FEA=Sanger Annotation /DEF=CUB domain
	174619_at	209.9	101.2	2.07411	116.1	107.9	1.076	1.55906	CEK004AYR_rc /REP_DB=TREMBL Accession /GB=D27800 /CHR=3 /FEA=Genomic Cluster /DEF=C.elegans cDNA clone yk4a11 : 3prime end, single read.
	190904_s_at	879.8	471.8	1.86477	761.4	581	1.3105	1.55889	C06G1.5 /REP_DB=WormBase Gene ID /WP=CE19684 /TR=Q17744 /GB=AAK32946.1 /SUBMIT=ST.LOUIS /CHR=X /FEA=Sanger Annotation /DEF=protein phosphatase PP2A
	188667_at	169.9	111.4	1.52513	282.8	179	1.57989	1.55888	B0302.6 /REP_DB=WormBase Gene ID /WP=CE03871 /GB=AAK68673.1 /SUBMIT=ST.LOUIS /CHR=X /FEA=Sanger Annotation /DEF=reverse transcriptase
	177113_at	1160.4	562.3	2.06367	1120.7	901.3	1.24343	1.55855	DY3.5 /REP_DB=WormBase Gene ID /WP=CE15749 /TR=O45322 /GB=CAB09414.1 /SUBMIT=HINXTON /CHR=1 /FEA=Sanger Annotation
	172651_x_at	768.6	509.7	1.50795	927.1	578.4	1.60287	1.5584	C03C10.5 /REP_DB=WormBase Gene ID /WP=CE00876 /TR=SW:P42172 /GB=CAA84686.1 /SUBMIT=HINXTON /CHR=3 /FEA=Sanger Annotation
	180815_at	851.7	611.1	1.39372	1138.9	666.3	1.70929	1.55832	K01H12.1 /REP_DB=WormBase Gene ID /WP=CE03453 /TR=Q21102 /GB=CAA92471.1 /SUBMIT=HINXTON /CHR=4 /FEA=Sanger Annotation
	193861_at	153	85.5	1.78947	140.4	102.8	1.36576	1.55815	ZC21.2 /REP_DB=WormBase Gene ID /WP=CE25659 /GEN=trp-1 /TR=SW:P34585 /GB=AAA28167.2 /SUBMIT=ST.LOUIS /CHR=3 /FEA=Sanger Annotation /DEF=Transient-receptor-potential (trp) protein
	187747_at	1636.2	773.4	2.11559	1358.1	1148.4	1.1826	1.55807	B0496.3 /REP_DB=WormBase Gene ID /WP=CE06715 /CHR=4 /FEA=Sanger Annotation /DEF=(ST.LOUIS) TR:Q17521 protein_id:AAB00636.1
	185646_at	946	377.5	2.50596	561.7	590.2	0.951711	1.55802	T01B10.2 /REP_DB=WormBase Gene ID /WP=CE12886 /TR=O02153 /GB=AAB52859.1 /SUBMIT=ST.LOUIS /CHR=X /FEA=Sanger Annotation
	191246_at	137.7	96.5	1.42694	163.3	96.7	1.68873	1.55797	F02E8.2 /REP_DB=WormBase Gene ID /WP=CE07017 /TR=Q19125 /GB=AAA96209.1 /SUBMIT=ST.LOUIS /CHR=X /FEA=Sanger Annotation /DEF=G-protein coupled receptor
	185793_at	633.4	353.5	1.7918	580.7	426	1.36315	1.55754	Y73F8A.26 /REP_DB=WormBase Gene ID /WP=CE25594 /TR=Q9NA33 /GB=CAB70232.1 /SUBMIT=HINXTON /CHR=4 /FEA=Sanger Annotation
	174774_s_at	352.5	173.2	2.03522	373	292.6	1.27478	1.55754	CEK008FYR_rc /REP_DB=TREMBL Accession /GB=D34559 /CHR=1 /FEA=Genomic Cluster /DEF=C.elegans cDNA clone yk8f11 : 3prime end, single read.
	178402_at	180	122.7	1.46699	238.8	146.2	1.63338	1.55746	C01H6.8 /REP_DB=WormBase Gene ID /WP=CE05191 /TR=Q17587 /GB=CAA95785.1 /SUBMIT=HINXTON /CHR=1 /FEA=Sanger Annotation
	183270_at	424.4	251.9	1.6848	359.9	251.7	1.42988	1.55739	C14A4.12 /REP_DB=WormBase Gene ID /WP=CE02141 /TR=Q17959 /GB=CAA90116.1 /SUBMIT=HINXTON /CHR=2 /FEA=Sanger Annotation
	193275_at	752.3	355.1	2.11856	735	599.9	1.2252	1.55738	F20D1.7 /REP_DB=WormBase Gene ID /WP=CE09500 /TR=Q93539 /GB=CAB01749.1 /SUBMIT=HINXTON /CHR=X /FEA=Sanger Annotation /DEF=Leucine Rich Repeat (2 copies) (4 domains)
	190240_at	295.1	188	1.56968	306.5	198.4	1.54486	1.55694	H10E21.5 /REP_DB=WormBase Gene ID /WP=CE19490 /TR=O76671 /GB=AAC26923.1 /SUBMIT=ST.LOUIS /CHR=3 /FEA=Sanger Annotation /DEF=zinc finger protein
	190689_s_at	342.5	268	1.27799	429.2	227.7	1.88494	1.55679	C54D1.6 /REP_DB=WormBase Gene ID /WP=CE08973 /GEN=bar-1 /TR=Q18825 /GB=AAC48154.1 /SUBMIT=ST.LOUIS /CHR=X /FEA=Sanger Annotation /DEF=beta-catenin
	181900_at	361.6	182.7	1.9792	295.2	239.2	1.23411	1.55677	T05A8.3 /REP_DB=WormBase Gene ID /WP=CE18199 /TR=O44858 /GB=AAB95020.1 /SUBMIT=ST.LOUIS /CHR=2 /FEA=Sanger Annotation
	185782_at	257.4	126.1	2.04124	262.8	208.1	1.26285	1.55655	T03G11.3 /REP_DB=WormBase Gene ID /WP=CE04871 /TR=Q22122 /GB=AAA82448.1 /SUBMIT=ST.LOUIS /CHR=X /FEA=Sanger Annotation
	185985_s_at	451.7	265.5	1.70132	548.7	377.3	1.45428	1.55632	F09E10.6 /REP_DB=WormBase Gene ID /WP=CE27938 /TR=Q19249 /GB=AAB52485.2 /SUBMIT=ST.LOUIS /CHR=X /FEA=Sanger Annotation
	189342_at	127.7	78.1	1.63508	160.3	107	1.49813	1.55592	F20B6.3 /REP_DB=WormBase Gene ID /WP=CE04425 /TR=Q19625 /GB=AAA82317.1 /SUBMIT=ST.LOUIS /CHR=X /FEA=Sanger Annotation /DEF=ABC transporter
	177120_s_at	135.6	79.7	1.70138	87.5	63.7	1.37363	1.55579	CC4.2 /REP_DB=WormBase Gene ID /WP=CE15741 /TR=O17723 /GB=CAB04013.1 /SUBMIT=HINXTON /CHR=1 /FEA=Sanger Annotation
	190886_at	190.5	101.7	1.87316	249.9	181.4	1.37762	1.55563	M88.1 /REP_DB=WormBase Gene ID /WP=CE01036 /TR=Q21603 /GB=CAA84336.1 /SUBMIT=HINXTON /CHR=3 /FEA=Sanger Annotation /DEF=UDP-glucuronosyltransferase
	177826_at	413.7	224.1	1.84605	622.8	442.2	1.40841	1.55561	F44A6.4 /REP_DB=WormBase Gene ID /WP=CE03325 /TR=Q20386 /GB=CAA90724.1 /SUBMIT=HINXTON /CHR=X /FEA=Sanger Annotation
	187718_at	140.2	86.4	1.62269	173.5	115.3	1.50477	1.55528	C01C10.2 /REP_DB=WormBase Gene ID /WP=CE02448 /TR=SW:Q11086 /GB=AAB36849.1 /SUBMIT=ST.LOUIS /CHR=X /FEA=Sanger Annotation
	175833_s_at	141.4	43.6	3.24312	130.6	131.3	0.994669	1.55517	g538372 /REP_DB=GenBank Identifier /GB=U13076.1 /PROTEIN_GB=AAA96984.1 /CHR=3 /FEA=Mapped Transcript /DEF=steroid hormone receptor family member CNR8
	175519_at	310.3	193.1	1.60694	602.2	393.7	1.52959	1.55504	AU116503_rc /REP_DB=TREMBL Accession /GB=AU116503 /CHR=1 /FEA=Genomic Cluster /DEF=Caenorhabditis elegans cDNA clone:yk745e11 : 3prime end, single read.
	185764_s_at	1591.8	837.6	1.90043	1647.9	1246.5	1.32202	1.55448	F33D4.6B /REP_DB=WormBase Gene ID /WP=CE17037 /TR=O44189 /GB=AAB88379.1 /SUBMIT=ST.LOUIS /CHR=4 /FEA=Sanger Annotation
	191772_at	873.5	484.6	1.80252	835.4	614.8	1.35882	1.55439	C02F5.7 /REP_DB=WormBase Gene ID /WP=CE24780 /TR=SW:P34284 /GB=AAA27922.2 /SUBMIT=ST.LOUIS /CHR=3 /FEA=Sanger Annotation /DEF=Glucose-induced repressor
	174665_at	877.8	461.9	1.90041	950.1	714.3	1.33011	1.55407	CEK047G3R_rc /REP_DB=TREMBL Accession /GB=D64228 /CHR=2 /FEA=Genomic Cluster /DEF=C.elegans cDNA clone yk47g3 : 3prime end, single read.
	176784_s_at	1054.3	508.5	2.07335	862.1	724.9	1.18927	1.55375	C46C11.3 /REP_DB=WormBase Gene ID /WP=CE04218 /GB=AAK68255.1 /SUBMIT=ST.LOUIS /CHR=X /FEA=Sanger Annotation
	179110_at	133	34.9	3.81089	146.6	145.1	1.01034	1.55333	C39E9.8 /REP_DB=WormBase Gene ID /WP=CE27838 /TR=Q18541 /GB=CAA94333.2 /SUBMIT=HINXTON /CHR=4 /FEA=Sanger Annotation
	188066_at	810.7	449.3	1.80436	815.5	597.7	1.3644	1.5532	C24B5.3 /REP_DB=WormBase Gene ID /WP=CE06861 /GEN=ptr-1 /TR=Q18129 /GB=AAA96120.1 /SUBMIT=ST.LOUIS /CHR=5 /FEA=Sanger Annotation
	188589_at	326.8	168.9	1.93487	259.2	208.4	1.24376	1.55314	F33D11.3 /REP_DB=WormBase Gene ID /WP=CE09893 /TR=O44774 /GB=AAB96697.1 /SUBMIT=ST.LOUIS /CHR=1 /FEA=Sanger Annotation /DEF=collagen
	178859_at	334	240.5	1.38877	525.5	312.9	1.67945	1.55313	R09A8.5 /REP_DB=WormBase Gene ID /WP=CE03541 /TR=Q21856 /GB=CAA92007.1 /SUBMIT=HINXTON /CHR=X /FEA=Sanger Annotation
	183237_s_at	1282.6	642.4	1.99658	988.9	820.2	1.20568	1.55306	ZK180.5 /REP_DB=WormBase Gene ID /WP=CE28179 /TR=Q23446 /GB=AAB52969.2 /SUBMIT=ST.LOUIS /CHR=4 /FEA=Sanger Annotation
	185177_at	232.1	147.3	1.5757	207	135.5	1.52768	1.55269	H10E21.1 /REP_DB=WormBase Gene ID /WP=CE19486 /TR=O76669 /GB=AAC26919.1 /SUBMIT=ST.LOUIS /CHR=3 /FEA=Sanger Annotation
	194251_x_at	679.8	358.8	1.89465	655.5	501.4	1.30734	1.55231	g1237257-REP_DB=GenBank Identifier /5_PRIME_EXT_ID=g1237257 /5_PRIME_EXT_DB=GenBank Identifier /CHR=1 /FEA=Genomic Cluster /GEN=unc-13 /DEF=UNC-13
	174352_s_at	2567	1030.9	2.49006	2061.6	1951	1.05669	1.55223	C59877_rc /REP_DB=TREMBL Accession /GB=C59877 /CHR=5 /FEA=Genomic Cluster /DEF=C.elegans cDNA clone yk444c1 : 3prime end, single read.
	180273_at	393	197.5	1.98987	350.3	281.4	1.24485	1.5521	Y44A6D.3 /REP_DB=WormBase Gene ID /WP=CE19161 /TR=Q9XXE0 /GB=CAA19517.1 /SUBMIT=HINXTON /CHR=5 /FEA=Sanger Annotation
	183542_at	455.4	314.2	1.4494	407.1	241.5	1.68571	1.5521	C24A1.2 /REP_DB=WormBase Gene ID /WP=CE27722 /TR=O17057 /GB=AAB70311.2 /SUBMIT=ST.LOUIS /CHR=3 /FEA=Sanger Annotation
	190165_s_at	1343.9	742.7	1.80948	1441	1051.6	1.37029	1.55208	T02C12.1 /REP_DB=WormBase Gene ID /WP=CE01061 /GEN=hum-5 /TR=Q27328 /GB=CAA84673.1 /SUBMIT=HINXTON /CHR=3 /FEA=Sanger Annotation /DEF=myosin IA
	191145_at	196.4	96.7	2.03102	156.2	130.5	1.19693	1.55194	K06A1.1 /REP_DB=WormBase Gene ID /WP=CE02001 /TR=Q09585 /GB=AAC24296.1 /SUBMIT=ST.LOUIS /CHR=2 /FEA=Sanger Annotation /DEF=transcription factor AP-2
	194033_s_at	267.9	130.5	2.05287	213.5	179.7	1.18809	1.5519	F17E5.1A /REP_DB=WormBase Gene ID /WP=CE27131 /GEN=lin-2 /TR=SW:P54936 /GB=CAA90760.2 /SUBMIT=HINXTON /CHR=X /FEA=Sanger Annotation /DEF=MAGUK protein, calcium-calmodulin dependent protein kinase
	174336_at	441.7	239.8	1.84195	693.3	491.6	1.41029	1.55182	C53391_rc /REP_DB=TREMBL Accession /GB=C53391 /CHR=4 /FEA=Genomic Cluster /DEF=C.elegans cDNA clone yk315c4 : 3prime end, single read.
	181399_at	1626.2	764.6	2.12686	1325.1	1137.6	1.16482	1.55152	ZK682.5 /REP_DB=WormBase Gene ID /WP=CE05103 /TR=Q23580 /GB=AAA82419.1 /SUBMIT=ST.LOUIS /CHR=5 /FEA=Sanger Annotation
	175639_s_at	179.4	101.7	1.76401	108.7	84	1.29405	1.55143	g9800182 /REP_DB=GenBank Identifier /GB=AF149286.1 /PROTEIN_GB=AAF99085.1 /CHR=4 /FEA=Mapped Transcript /DEF=KRP95
	177379_at	313.3	234.5	1.33603	270.5	141.8	1.90762	1.55142	ZC8.6 /REP_DB=WormBase Gene ID /WP=CE28170 /TR=Q23083 /GB=AAB52625.2 /SUBMIT=ST.LOUIS /CHR=X /FEA=Sanger Annotation
	181113_at	1030	547	1.883	1064.5	803.1	1.32549	1.55137	F40E10.5 /REP_DB=WormBase Gene ID /WP=CE05840 /TR=Q20202 /GB=CAA93666.1 /SUBMIT=HINXTON /CHR=X /FEA=Sanger Annotation
	183710_at	2087	1390.9	1.50047	2532.5	1587.6	1.59518	1.55095	R01H2.5 /REP_DB=WormBase Gene ID /WP=CE00804 /TR=Q21632 /GB=AAA50647.1 /SUBMIT=ST.LOUIS /CHR=3 /FEA=Sanger Annotation
	190011_at	170.1	103.2	1.64826	255.9	171.5	1.49213	1.55078	C41A3.1 /REP_DB=WormBase Gene ID /WP=CE04187 /TR=Q18559 /GB=AAK18894.1 /SUBMIT=ST.LOUIS /CHR=X /FEA=Sanger Annotation /DEF=polyketide synthase
	193321_at	1622.5	790.6	2.05224	1334.7	1116.4	1.19554	1.55071	R04E5.10 /REP_DB=WormBase Gene ID /WP=CE04802 /TR=Q9GYL1 /GB=AAG00007.1 /SUBMIT=ST.LOUIS /CHR=X /FEA=Sanger Annotation /DEF=cytoplasmic intermeidate filament protein
	173643_at	221.1	172.9	1.27877	371.5	209.3	1.77496	1.5505	C71597 /REP_DB=TREMBL Accession /5_PRIME_EXT_ID=Y22D7AL.N /5_PRIME_EXT_DB=WormBase Gene ID /GB=C71597 /WB_GENE_ID=Y22D7AL.N /WP=CE26501 /CHR=3 /FEA=Genomic Cluster /DEF=(ST.LOUIS); C.elegans cDNA clone yk378b9 : 5prime end, single read.
	173300_s_at	4009.7	2405.4	1.66696	3616.8	2514.1	1.43861	1.55026	CEK084H1R_rc /REP_DB=TREMBL Accession /GB=D71979 /FEA=Transcript Cluster /DEF=C.elegans cDNA clone yk84h1 : 3prime end, single read.
	186241_s_at	109.1	90.9	1.20022	172.7	90.9	1.89989	1.55006	F49C12.14 /REP_DB=WormBase Gene ID /WP=CE03374 /TR=Q20590 /GB=CAA92516.1 /SUBMIT=HINXTON /CHR=4 /FEA=Sanger Annotation
	187201_s_at	1388.9	680.8	2.0401	1200.2	989.9	1.21245	1.54971	Y54E10A.16 /REP_DB=WormBase Gene ID /WP=CE24445 /TR=Q9N3E2 /GB=AAF60770.1 /SUBMIT=ST.LOUIS /CHR=1 /FEA=Sanger Annotation
	172196_x_at	3506.2	1562.8	2.24354	2466	2292.5	1.07568	1.54909	K08C9.4 /REP_DB=WormBase Gene ID /WP=CE18860 /TR=Q9XUT4 /GB=CAB04587.1 /SUBMIT=HINXTON /CHR=1 /FEA=Sanger Annotation
	180143_at	301.5	143.7	2.09812	294.1	240.8	1.22135	1.54902	F14F9.5 /REP_DB=WormBase Gene ID /WP=CE19792 /TR=Q9GUC9 /GB=AAF98622.1 /SUBMIT=ST.LOUIS /CHR=5 /FEA=Sanger Annotation
	184879_at	568.7	334.5	1.70015	519.3	368.1	1.41076	1.54853	T14G11.1 /REP_DB=WormBase Gene ID /WP=CE04959 /TR=Q22506 /GB=AAA82346.1 /SUBMIT=ST.LOUIS /CHR=X /FEA=Sanger Annotation
	183717_at	570.3	277	2.05884	415.5	359.8	1.15481	1.54805	F20B10.3 /REP_DB=WormBase Gene ID /WP=CE05672 /TR=Q19618 /GB=CAA93463.1 /SUBMIT=HINXTON /CHR=4 /FEA=Sanger Annotation
	181056_at	1603.4	756.7	2.11894	1328.1	1137.5	1.16756	1.54762	C31H1.6 /REP_DB=WormBase Gene ID /WP=CE04126 /TR=Q18341 /GB=AAA83610.1 /SUBMIT=ST.LOUIS /CHR=4 /FEA=Sanger Annotation
	194133_at	191.4	100.1	1.91209	265.5	195.2	1.36014	1.54724	C50B6.8 /REP_DB=WormBase Gene ID /WP=CE08877 /TR=P91983 /GB=CAB02857.1 /SUBMIT=HINXTON /CHR=5 /FEA=Sanger Annotation /DEF=Ligand-binding domain of nuclear hormone receptors, Zinc finger, C4 type (two domains) (2 domains)
	189259_s_at	165.8	126.9	1.30654	230.8	129.5	1.78224	1.5468	T02D1.5 /REP_DB=WormBase Gene ID /WP=CE16325 /TR=O45730 /GB=CAB05909.1 /SUBMIT=HINXTON /CHR=4 /FEA=Sanger Annotation /DEF=ABC transporters
	180874_at	85.5	68.1	1.25551	97.1	50	1.942	1.54615	C04C11.1 /REP_DB=WormBase Gene ID /WP=CE05209 /TR=Q17625 /GB=CAA96583.1 /SUBMIT=HINXTON /CHR=X /FEA=Sanger Annotation
	183963_at	152	71.3	2.13184	158	129.2	1.22291	1.54613	C29F9.2 /REP_DB=WormBase Gene ID /WP=CE08450 /TR=Q9TZB3 /GB=AAC68745.1 /SUBMIT=ST.LOUIS /CHR=3 /FEA=Sanger Annotation
	173567_s_at	3262.6	1818	1.79461	2890.5	2162	1.33696	1.54601	CEK080DYR /REP_DB=TREMBL Accession /5_PRIME_EXT_ID=T02E9.2 /5_PRIME_EXT_DB=WormBase Gene ID /GB=D71708 /WB_GENE_ID=T02E9.2 /WP=CE13064 /CHR=5 /FEA=Genomic Cluster /DEF=C.elegans cDNA clone yk80d11 : 3prime end, single read.
	185406_at	702.1	248.5	2.82535	286.2	390.9	0.732157	1.54567	Y95B8A.2 /REP_DB=WormBase Gene ID /WP=CE24691 /TR=Q9N2V3 /GB=AAF60902.1 /SUBMIT=ST.LOUIS /CHR=1 /FEA=Sanger Annotation
	187906_at	965.2	549.3	1.75715	852	626.6	1.35972	1.54537	F31F6.5 /REP_DB=WormBase Gene ID /WP=CE05777 /GEN=ptr-7 /TR=Q19945 /GB=CAA93751.1 /SUBMIT=HINXTON /CHR=X /FEA=Sanger Annotation
	175559_s_at	117.9	83.6	1.41029	141.1	84	1.67976	1.54535	AV199512_rc /REP_DB=TREMBL Accession /GB=AV199512 /CHR=1 /FEA=Genomic Cluster /REVCOMP /DEF=Caenorhabditis elegans cDNA clone:yk547e10 : 3prime end, single read.
	181161_at	817.1	519.4	1.57316	791.1	521.3	1.51755	1.54531	D2021.2 /REP_DB=WormBase Gene ID /WP=CE02583 /TR=Q09520 /GB=AAB36863.1 /SUBMIT=ST.LOUIS /CHR=X /FEA=Sanger Annotation
	186418_at	813	401.1	2.02693	572	495.3	1.15486	1.54507	Y41C4A.13 /REP_DB=WormBase Gene ID /WP=CE20253 /TR=Q9XWU2 /GB=CAA21550.1 /SUBMIT=HINXTON /CHR=3 /FEA=Sanger Annotation
	191543_at	406.1	242.1	1.67741	453.4	314.3	1.44257	1.54475	C04G6.5 /REP_DB=WormBase Gene ID /WP=CE06766 /TR=Q17638 /GB=AAA98012.1 /SUBMIT=ST.LOUIS /CHR=2 /FEA=Sanger Annotation /DEF=salt-stress induced peptide
	190285_at	532.5	319.9	1.66458	442.2	311.1	1.42141	1.54469	ZK54.1 /REP_DB=WormBase Gene ID /WP=CE27356 /TR=Q23514 /GB=AAK39396.1 /SUBMIT=ST.LOUIS /CHR=X /FEA=Sanger Annotation /DEF=phosphate transporter
	174381_at	830.8	576.5	1.44111	1280.7	790.5	1.62011	1.54462	CEC309_rc /REP_DB=TREMBL Accession /GB=C07309 /CHR=X /FEA=Genomic Cluster /DEF=C.elegans cDNA clone yk136g2 : 3prime end, single read.
	177872_at	408.8	292.5	1.39761	428.2	249.5	1.71623	1.54428	K10G9.2 /REP_DB=WormBase Gene ID /WP=CE00595 /TR=Q21425 /GB=CAA85288.1 /SUBMIT=HINXTON /CHR=3 /FEA=Sanger Annotation
	173482_s_at	1274.3	576.6	2.21002	771.8	748.6	1.03099	1.54399	C71583 /REP_DB=TREMBL Accession /5_PRIME_EXT_ID=T01D1.6 /5_PRIME_EXT_DB=WormBase Gene ID /GB=C71583 /WB_GENE_ID=T01D1.6 /WP=CE28071 /CHR=2 /FEA=Genomic Cluster /DEF=C.elegans cDNA clone yk446g9 : 5prime end, single read.
	179620_s_at	131	104.8	1.25	250	142	1.76056	1.54376	T10G3.3 /REP_DB=WormBase Gene ID /WP=CE23974 /TR=P92020 /GB=CAB03326.2 /SUBMIT=HINXTON /CHR=5 /FEA=Sanger Annotation
	186037_s_at	320.4	165.1	1.94064	199.5	171.7	1.16191	1.54365	F23H11.7 /REP_DB=WormBase Gene ID /WP=CE27998 /TR=O01920 /GB=AAC71135.2 /SUBMIT=ST.LOUIS /CHR=3 /FEA=Sanger Annotation
	189114_at	1507.1	784.4	1.92134	1479.7	1151.2	1.28535	1.54309	C34F11.3 /REP_DB=WormBase Gene ID /WP=CE04164 /CHR=2 /FEA=Sanger Annotation /DEF=AMP deaminase (ST.LOUIS) TR:Q18463 protein_id:AAA85762.1
	172035_x_at	202.8	116.4	1.74227	177.4	130	1.36462	1.54302	g10198019 /REP_DB=GenBank Identifier /GB=AF273796.1 /PROTEIN_GB=AAG15144.1 /CHR=5 /FEA=Mapped Transcript /DEF=nuclear receptor NHR-50
	174305_s_at	743.1	539.5	1.37739	946.7	555.7	1.70362	1.54291	C30732_rc /REP_DB=TREMBL Accession /GB=C30732 /CHR=2 /FEA=Genomic Cluster /DEF=C.elegans cDNA clone yk257e7 : 3prime end, single read.
	192058_at	321.4	190.6	1.68625	348.6	243.7	1.43045	1.54271	R05G6.10 /REP_DB=WormBase Gene ID /WP=CE07423 /TR=Q21758 /GB=AAB00628.1 /SUBMIT=ST.LOUIS /CHR=4 /FEA=Sanger Annotation /DEF=Cell Division control protein
	172986_s_at	1265.7	562	2.25214	1499.4	1230.9	1.21813	1.54225	C57608_rc /REP_DB=TREMBL Accession /FEA=EST Transcript /REVCOMP /GB=C57608 /DEF=C.elegans cDNA clone yk306d4 : 3prime end, single read.
	175475_s_at	649.5	442.7	1.46713	1056.5	663.5	1.59231	1.54222	AV182135_rc /REP_DB=TREMBL Accession /GB=AV182135 /CHR=X /FEA=Genomic Cluster /DEF=Caenorhabditis elegans cDNA clone:yk633g11 : 3prime end, single read.
	191987_at	294.2	151.7	1.93935	223.5	184	1.21467	1.54215	K09A9.6 /REP_DB=WormBase Gene ID /WP=CE11982 /TR=Q93178 /GB=CAB01887.1 /SUBMIT=HINXTON /CHR=X /FEA=Sanger Annotation /DEF=aspartyl beta hydroxylase like
	184254_at	699.8	389.5	1.79666	564.4	430.3	1.31164	1.54208	C46H11.7 /REP_DB=WormBase Gene ID /WP=CE08789 /TR=Q9GYJ4 /GB=AAF99886.1 /SUBMIT=ST.LOUIS /CHR=1 /FEA=Sanger Annotation
	172481_x_at	156.4	87.1	1.79564	219.3	156.6	1.40038	1.54165	C08F1.4 /REP_DB=WormBase Gene ID /WP=CE27059 /TR=O17175 /GB=AAK31407.1 /SUBMIT=ST.LOUIS /CHR=2 /FEA=Sanger Annotation
	184106_at	623.6	307.6	2.02731	593.7	482.3	1.23098	1.54108	M03F8.1 /REP_DB=WormBase Gene ID /WP=CE12372 /TR=O16378 /GB=AAB65908.1 /SUBMIT=ST.LOUIS /CHR=5 /FEA=Sanger Annotation
	173006_s_at	1582.9	1137.5	1.39156	1883.4	1111.8	1.69401	1.54106	C34664_rc /REP_DB=TREMBL Accession /FEA=EST Transcript /REVCOMP /GB=C34664 /DEF=C.elegans cDNA clone yk414b7 : 3prime end, single read.
	179458_at	199.3	125.1	1.59313	198.7	133.2	1.49174	1.54084	K08E7.6 /REP_DB=WormBase Gene ID /WP=CE11926 /TR=Q21345 /GB=CAB01229.1 /SUBMIT=HINXTON /CHR=4 /FEA=Sanger Annotation
	191205_s_at	94.8	71.2	1.33146	107.2	59.9	1.78965	1.54081	C33G8.11 /REP_DB=WormBase Gene ID /WP=CE27364 /TR=Q18396 /GB=AAC25855.1 /SUBMIT=ST.LOUIS /CHR=5 /FEA=Sanger Annotation /DEF=nuclear hormone receptor
	174997_at	666	266.8	2.49625	670.6	600.7	1.11636	1.54075	CEK019CXR_rc /REP_DB=TREMBL Accession /GB=D32591 /CHR=X /FEA=Genomic Cluster /DEF=C.elegans cDNA clone yk19c10 : 3prime end, single read.
	178641_s_at	1183.8	715.1	1.65543	1178.1	817.9	1.4404	1.5407	ZK822.1 /REP_DB=WormBase Gene ID /WP=CE06644 /TR=Q23613 /GB=CAA98066.1 /SUBMIT=HINXTON /CHR=4 /FEA=Sanger Annotation
	174457_at	434.2	249.1	1.74308	540.8	383.9	1.4087	1.54028	C55213_rc /REP_DB=TREMBL Accession /GB=C55213 /CHR=2 /FEA=Genomic Cluster /DEF=C.elegans cDNA clone yk350d12 : 3prime end, single read.
	175114_s_at	510.5	220.6	2.31414	351.9	339.4	1.03683	1.54	AV203136 /REP_DB=TREMBL Accession /GB=AV203136 /CHR=5 /FEA=Genomic Cluster /DEF=Caenorhabditis elegans cDNA clone:yk559d9 : 5prime end, single read.
	192857_s_at	122.4	59	2.07458	102.9	87.3	1.17869	1.53999	ZC84.4 /REP_DB=WormBase Gene ID /WP=CE24711 /TR=SW:Q03613 /GB=CAA79566.3 /SUBMIT=HINXTON /CHR=3 /FEA=Sanger Annotation /DEF=probable G protein coupled receptor
	183630_at	95.7	41	2.33415	102.8	87.9	1.16951	1.53995	C29F9.3 /REP_DB=WormBase Gene ID /WP=CE08451 /TR=Q9TZB5 /GB=AAC68746.1 /SUBMIT=ST.LOUIS /CHR=3 /FEA=Sanger Annotation
	187530_at	119.6	113.8	1.05097	248.1	125	1.9848	1.53978	Y71F9AL.11 /REP_DB=WormBase Gene ID /WP=CE22875 /TR=Q9N4I7 /GB=AAF35996.1 /SUBMIT=ST.LOUIS /CHR=1 /FEA=Sanger Annotation
	178165_at	448.4	325.3	1.37842	424	241.3	1.75715	1.53971	F46F3.3 /REP_DB=WormBase Gene ID /WP=CE10590 /TR=P90877 /GB=CAB03113.1 /SUBMIT=HINXTON /CHR=5 /FEA=Sanger Annotation
	177459_at	185.5	87.5	2.12	132.9	119.3	1.114	1.53965	B0198.2 /REP_DB=WormBase Gene ID /WP=CE02930 /TR=Q17442 /GB=CAA91528.1 /SUBMIT=HINXTON /CHR=X /FEA=Sanger Annotation
	191625_s_at	488.2	391.8	1.24604	826.4	462.1	1.78836	1.53952	K03H1.3 /REP_DB=WormBase Gene ID /WP=CE00506 /TR=SW:P34499 /GB=CAA82656.1 /SUBMIT=HINXTON /CHR=3 /FEA=Sanger Annotation /DEF=Transthyretin-like family
	187680_s_at	565.5	274.3	2.06161	609.1	488.7	1.24637	1.53945	F56A8.7 /REP_DB=WormBase Gene ID /WP=CE16127 /CHR=3 /FEA=Sanger Annotation /DEF=locus:unc-64 Syntaxin (HINXTON) TR:O18657
	184003_s_at	235.8	169.7	1.38951	246.2	143.4	1.71688	1.53944	C09F12.1 /REP_DB=WormBase Gene ID /WP=CE08040 /TR=Q93198 /GB=CAB01719.1 /SUBMIT=HINXTON /CHR=X /FEA=Sanger Annotation
	173036_s_at	1461.5	568.3	2.57171	1208.5	1166.1	1.03636	1.53944	C57375_rc /REP_DB=TREMBL Accession /FEA=EST Transcript /REVCOMP /GB=C57375 /DEF=C.elegans cDNA clone yk302h10 : 3prime end, single read.
	174338_at	817.1	386.5	2.1141	781.9	652.3	1.19868	1.53928	C54623_rc /REP_DB=TREMBL Accession /GB=C54623 /CHR=2 /FEA=Genomic Cluster /DEF=C.elegans cDNA clone yk396b5 : 3prime end, single read.
	172032_x_at	340.2	217	1.56774	423.7	279.3	1.51701	1.53919	g5880860 /REP_DB=GenBank Identifier /GB=AF153275.1 /PROTEIN_GB=AAD54940.1 /CHR=1 /FEA=Mapped Transcript /DEF=transcription factor RUN
	179609_at	144	97.9	1.47089	129.8	80	1.6225	1.53907	ZK287.3 /REP_DB=WormBase Gene ID /WP=CE06612 /TR=Q23455 /GB=CAA94799.1 /SUBMIT=HINXTON /CHR=5 /FEA=Sanger Annotation
	193735_at	401	260.5	1.53935	548.4	356.4	1.53872	1.53899	B0334.6 /REP_DB=WormBase Gene ID /WP=CE02938 /TR=Q17478 /GB=CAA91374.1 /SUBMIT=HINXTON /CHR=2 /FEA=Sanger Annotation /DEF=Gonadotropin-releasing hormone receptor like protein
	193327_at	5236.9	3116.9	1.68016	4929.3	3489.6	1.41257	1.53882	F53B1.4 /REP_DB=WormBase Gene ID /WP=CE04644 /TR=Q20697 /GB=AAB52650.1 /SUBMIT=ST.LOUIS /CHR=X /FEA=Sanger Annotation /DEF=thymidine diphosphoglucose 4,6-dehydratase
	172309_x_at	163	65	2.50769	118.9	118.2	1.00592	1.53876	C08E3.1 /REP_DB=WormBase Gene ID /WP=CE08004 /TR=O18654 /GB=AAB70961.1 /SUBMIT=ST.LOUIS /CHR=2 /FEA=Sanger Annotation
	188240_at	360.5	193.1	1.86691	331.2	256.5	1.29123	1.53848	C54A12.1 /REP_DB=WormBase Gene ID /WP=CE01865 /GEN=ptr-6 /TR=Q09938 /GB=AAA68302.1 /SUBMIT=ST.LOUIS /CHR=2 /FEA=Sanger Annotation
	175454_at	303.4	183.4	1.65431	227.5	161.7	1.40693	1.53839	AV199008_rc /REP_DB=TREMBL Accession /GB=AV199008 /CHR=X /FEA=Genomic Cluster /DEF=Caenorhabditis elegans cDNA clone:yk539a3 : 3prime end, single read.
	175772_s_at	157.1	91.6	1.71507	202.2	142	1.42394	1.5381	g2317844 /REP_DB=GenBank Identifier /GB=U15167.1 /PROTEIN_GB=AAB66360.1 /CHR=3 /FEA=Mapped Transcript /DEF=serotonin receptor precursor
	179214_at	204.9	72.7	2.81843	193	186	1.03763	1.53807	F54B8.4 /REP_DB=WormBase Gene ID /WP=CE16106 /TR=O45562 /GB=CAB07626.1 /SUBMIT=HINXTON /CHR=5 /FEA=Sanger Annotation
	193574_at	236.8	119.9	1.97498	196	161.5	1.21362	1.53802	C04F12.8 /REP_DB=WormBase Gene ID /WP=CE19681 /TR=Q9XVE7 /GB=CAB03837.1 /SUBMIT=HINXTON /CHR=1 /FEA=Sanger Annotation /DEF=Dual specificity phosphatase, catalytic domain
	177868_s_at	195.5	104.4	1.87261	183.3	142	1.29085	1.53734	T28F3.8 /REP_DB=WormBase Gene ID /WP=CE20118 /TR=Q9XUC0 /GB=CAB05301.1 /SUBMIT=HINXTON /CHR=4 /FEA=Sanger Annotation
	191753_at	1308.4	530.3	2.46728	1096.3	1034.1	1.06015	1.53714	F54F11.2 /REP_DB=WormBase Gene ID /WP=CE11095 /TR=O45569 /GB=CAB05739.1 /SUBMIT=HINXTON /CHR=2 /FEA=Sanger Annotation /DEF=Zinc-binding metalloprotease
	183502_at	150	68.9	2.17707	151.7	127.4	1.19074	1.53693	Y39B6B.D /REP_DB=WormBase Gene ID /WP=CE21675 /TR=Q9NEV5 /GB=CAB60909.1 /SUBMIT=HINXTON /CHR=5 /FEA=Sanger Annotation
	179554_at	520.7	243.8	2.13577	434	377.5	1.14967	1.53662	F44F4.1 /REP_DB=WormBase Gene ID /WP=CE00996 /TR=Q20401 /GB=CAA85452.1 /SUBMIT=HINXTON /CHR=2 /FEA=Sanger Annotation
	192777_at	204.5	112.3	1.82102	300.5	216.4	1.38863	1.53636	F44C8.3 /REP_DB=WormBase Gene ID /WP=CE17824 /GEN=nhr-18 /TR=O16360 /GB=AAB65890.1 /SUBMIT=ST.LOUIS /CHR=5 /FEA=Sanger Annotation /DEF=nuclear hormone receptor
	176384_at	389.9	202.1	1.92924	343	275	1.24727	1.53616	H05L03.3 /REP_DB=WormBase Gene ID /WP=CE17957 /SUBMIT=ST.LOUIS /CHR=X /FEA=Sanger Annotation
	192321_s_at	503.4	341	1.47625	638.2	402.2	1.58677	1.53606	F46G11.3 /REP_DB=WormBase Gene ID /WP=CE04586 /TR=Q20483 /GB=AAA81395.1 /SUBMIT=ST.LOUIS /CHR=X /FEA=Sanger Annotation /DEF=serine-threonine-protein kinase
	186673_at	520.9	395.9	1.31574	794.8	460.9	1.72445	1.5356	C48B4.3 /REP_DB=WormBase Gene ID /WP=CE00490 /TR=SW:P34357 /GB=CAA82374.1 /SUBMIT=HINXTON /CHR=3 /FEA=Sanger Annotation
	179608_at	188.2	81.9	2.29792	161.9	146.1	1.10815	1.53553	ZK909.5 /REP_DB=WormBase Gene ID /WP=CE15481 /TR=O18309 /GB=CAB05033.1 /SUBMIT=HINXTON /CHR=1 /FEA=Sanger Annotation
	185660_s_at	594.2	351.1	1.6924	552.5	395.9	1.39555	1.53507	T12A2.14 /REP_DB=WormBase Gene ID /WP=CE18255 /TR=O76834 /GB=AAC24451.1 /SUBMIT=ST.LOUIS /CHR=3 /FEA=Sanger Annotation
	189110_at	560.4	259.2	2.16204	545	460.9	1.18247	1.53506	F31E3.2 /REP_DB=WormBase Gene ID /WP=CE01267 /TR=Q19934 /GB=AAA81690.1 /SUBMIT=ST.LOUIS /CHR=3 /FEA=Sanger Annotation /DEF=Protein kinase
	188058_at	1397.2	772.7	1.8082	1093.1	849.8	1.2863	1.53485	K09F5.3 /REP_DB=WormBase Gene ID /WP=CE12022 /GEN=uvt-1 /TR=O17943 /GB=AAB52676.1 /SUBMIT=ST.LOUIS /CHR=X /FEA=Sanger Annotation
	191431_at	111.3	48.7	2.28542	135.8	112.3	1.20926	1.53478	Y53F4B.29 /REP_DB=WormBase Gene ID /WP=CE22416 /TR=Q9NAB4 /GB=CAB61103.1 /SUBMIT=HINXTON /CHR=2 /FEA=Sanger Annotation /DEF=glutathione-S-transferase
	173924_at	404.3	219.7	1.84024	370.6	285.2	1.29944	1.53476	AV203680 /REP_DB=TREMBL Accession /5_PRIME_EXT_ID=C33B4.3 /5_PRIME_EXT_DB=WormBase Gene ID /GB=AV203680 /WB_GENE_ID=C33B4.3 /WP=CE01508 /CHR=2 /FEA=Genomic Cluster /DEF=ankyrin and proline rich domains; Caenorhabditis elegans cDNA clone:yk579g10 : 5prime end, single read.
	182660_at	404.8	196.8	2.05691	398	326.4	1.21936	1.5344	W02G9.2 /REP_DB=WormBase Gene ID /WP=CE18315 /TR=O61899 /GB=AAC17684.1 /SUBMIT=ST.LOUIS /CHR=5 /FEA=Sanger Annotation
	175422_s_at	323.6	178.2	1.81594	225.2	179.5	1.2546	1.53425	AU114976_rc /REP_DB=TREMBL Accession /GB=AU114976 /CHR=2 /FEA=Genomic Cluster /DEF=Caenorhabditis elegans cDNA clone:yk724c9 : 3prime end, single read.
	192353_at	2443.2	1146.6	2.13082	2552.5	2109.7	1.20989	1.53416	ZK892.2 /REP_DB=WormBase Gene ID /WP=CE01725 /GEN=nlt-1 /TR=Q23655 /GB=CAA88566.1 /SUBMIT=HINXTON /CHR=2 /FEA=Sanger Annotation /DEF=lipid transfer protein
	184777_s_at	458.2	201.3	2.2762	309.3	299	1.03445	1.53408	K06A9.1A /REP_DB=WormBase Gene ID /WP=CE19524 /TR=P91365 /GB=AAC70890.1 /SUBMIT=ST.LOUIS /CHR=X /FEA=Sanger Annotation
	188003_s_at	195.2	93.3	2.09218	176.2	148.8	1.18414	1.53408	B0414.2 /REP_DB=WormBase Gene ID /WP=CE24772 /GEN=rnt-1 /TR=O01834 /GB=AAB57715.2 /SUBMIT=ST.LOUIS /CHR=1 /FEA=Sanger Annotation
	173757_s_at	384.2	190.9	2.01257	283.5	244.4	1.15998	1.53388	AU113894_rc /REP_DB=TREMBL Accession /5_PRIME_EXT_ID=T27E4.7 /5_PRIME_EXT_DB=WormBase Gene ID /GB=AU113894 /WB_GENE_ID=T27E4.7 /WP=CE14259 /CHR=5 /FEA=Genomic Cluster /DEF=Caenorhabditis elegans cDNA clone:yk712h11 : 3prime end, single read.
	173658_at	187.8	124.7	1.50601	336.4	217.1	1.54952	1.53365	C35781_rc /REP_DB=TREMBL Accession /5_PRIME_EXT_ID=F15A8.6 /5_PRIME_EXT_DB=WormBase Gene ID /GB=C35781 /WB_GENE_ID=F15A8.6 /WP=CE09404 /CHR=X /FEA=Genomic Cluster /DEF=esterase; C.elegans cDNA clone yk448e9 : 3prime end, single read.
	174254_at	1405.9	795.7	1.76687	1259.1	942	1.33662	1.53364	C30722_rc /REP_DB=TREMBL Accession /GB=C30722 /CHR=X /FEA=Genomic Cluster /DEF=C.elegans cDNA clone yk257d8 : 3prime end, single read.
	173989_s_at	2685.7	1129.9	2.37694	1882.3	1848.9	1.01806	1.5335	CE21A4 /REP_DB=TREMBL Accession /5_PRIME_EXT_ID=F21F8.7 /5_PRIME_EXT_DB=WormBase Gene ID /GB=M89319 /WB_GENE_ID=F21F8.7 /WP=CE09542 /CHR=5 /FEA=Genomic Cluster /GEN=asp-6 /DEF=protease; CEL21A4 Chris Martin sorted cDNA library Caenorhabditis elegans cDNA clone cm21a4 5prime similar to pepsinogen A homologous peptide, mRNA sequence.
	183036_at	364.6	161.3	2.26038	245.8	236.9	1.03757	1.5329	F32B5.6 /REP_DB=WormBase Gene ID /WP=CE09853 /TR=O01848 /GB=AAB54212.1 /SUBMIT=ST.LOUIS /CHR=1 /FEA=Sanger Annotation
	193566_at	226.7	108.2	2.09519	174.3	153.4	1.13625	1.53287	C06C6.4 /REP_DB=WormBase Gene ID /WP=CE28202 /GEN=nhr-63 /TR=O62034 /GB=CAB07558.2 /SUBMIT=HINXTON /CHR=5 /FEA=Sanger Annotation /DEF=Zinc finger, C4 type (two domains)
	178461_at	158.7	85.6	1.85397	110.1	89.8	1.22606	1.5325	C35A5.9 /REP_DB=WormBase Gene ID /WP=CE05367 /TR=Q18477 /GB=CAA94910.1 /SUBMIT=HINXTON /CHR=5 /FEA=Sanger Annotation
	192607_at	1191.9	610.7	1.95169	928.1	773	1.20065	1.53212	T07F10.4 /REP_DB=WormBase Gene ID /WP=CE06397 /TR=Q22316 /GB=CAB01241.1 /SUBMIT=HINXTON /CHR=5 /FEA=Sanger Annotation /DEF=Human mRNA (KIAA0033) like protein
	183009_at	482.6	283.5	1.70229	564.3	399.9	1.4111	1.5319	Y38F1A.8 /REP_DB=WormBase Gene ID /WP=CE21613 /TR=Q9XWM2 /GB=CAA21633.1 /SUBMIT=HINXTON /CHR=2 /FEA=Sanger Annotation
	187795_at	1946.4	1015.3	1.91707	1707	1369.8	1.24617	1.53176	B0034.3 /REP_DB=WormBase Gene ID /WP=CE02411 /CHR=2 /FEA=Sanger Annotation /DEF=(ST.LOUIS) TR:Q10911 protein_id:AAC38816.1
	193765_at	905.1	436.1	2.07544	705.3	615.6	1.14571	1.53124	Y57G11C.24C /REP_DB=WormBase Gene ID /WP=CE14976 /TR=O18249 /GB=CAB16526.1 /SUBMIT=HINXTON /CHR=4 /FEA=Sanger Annotation /DEF=epidermal growth factor receptor kinase substrate
	187501_at	100.4	56	1.79286	81.5	62.8	1.29777	1.53114	R10H1.2 /REP_DB=WormBase Gene ID /WP=CE02029 /TR=SW:Q09344 /GB=AAC46710.1 /SUBMIT=ST.LOUIS /CHR=2 /FEA=Sanger Annotation
	188105_s_at	2211.2	1090	2.02862	2108.7	1732	1.21749	1.53079	K07D8.1 /REP_DB=WormBase Gene ID /WP=CE25938 /GEN=mup-4 /TR=Q21281 /GB=AAA28092.3 /SUBMIT=ST.LOUIS /CHR=3 /FEA=Sanger Annotation
	174754_at	2717.3	1446.3	1.87879	2763.5	2134.2	1.29486	1.53074	CEK042D5R_rc /REP_DB=TREMBL Accession /GB=D34194 /CHR=4 /FEA=Genomic Cluster /DEF=C.elegans cDNA clone yk42d5 : 3prime end, single read.
	179858_at	89.5	33.1	2.70393	125.7	107.5	1.1693	1.53058	C49C8.5 /REP_DB=WormBase Gene ID /WP=CE08840 /TR=Q18705 /GB=AAB03126.1 /SUBMIT=ST.LOUIS /CHR=4 /FEA=Sanger Annotation
	192974_at	1302.6	630.6	2.06565	1400	1135.3	1.23315	1.53044	W02D3.7 /REP_DB=WormBase Gene ID /WP=CE14430 /GEN=lbp-5 /TR=O01814 /GB=AAK21486.1 /SUBMIT=ST.LOUIS /CHR=1 /FEA=Sanger Annotation /DEF=fatty acid-binding protein
	181643_at	110.8	43.2	2.56481	133.3	116.3	1.14617	1.53041	C18G1.1 /REP_DB=WormBase Gene ID /WP=CE17417 /TR=O61925 /GB=AAC17757.1 /SUBMIT=ST.LOUIS /CHR=5 /FEA=Sanger Annotation
	175622_at	206.5	155.7	1.32627	228.9	128.8	1.77717	1.5304	g6730933 /REP_DB=GenBank Identifier /GB=AB012700.1 /PROTEIN_GB=BAA89795.1 /CHR=X /FEA=Mapped Transcript /DEF=FLR-4
	193696_at	1101.5	667	1.65142	897.6	639.5	1.4036	1.53012	F40F12.5A /REP_DB=WormBase Gene ID /WP=CE23712 /TR=Q9U3F9 /GB=CAB54246.1 /SUBMIT=HINXTON /CHR=3 /FEA=Sanger Annotation /DEF=Ubiquitin carboxyl-terminal hydrolases family 2
	178017_s_at	296.8	154.3	1.92353	242.7	198.3	1.2239	1.53006	F01D5.1 /REP_DB=WormBase Gene ID /WP=CE18559 /TR=Q9XVB1 /GB=CAB04039.1 /SUBMIT=HINXTON /CHR=2 /FEA=Sanger Annotation
	189731_at	488.3	198.9	2.455	283.4	305.5	0.92766	1.52994	F25C8.4 /REP_DB=WormBase Gene ID /WP=CE18637 /TR=Q9XV68 /GB=CAB04170.1 /SUBMIT=HINXTON /CHR=5 /FEA=Sanger Annotation /DEF=AMP-binding enzymes
	182153_at	104.8	68.4	1.53216	80.3	52.6	1.52662	1.52975	R13A1.5 /REP_DB=WormBase Gene ID /WP=CE04841 /TR=Q18578 /GB=AAA83353.1 /SUBMIT=ST.LOUIS /CHR=4 /FEA=Sanger Annotation
	192258_s_at	268.8	174	1.54483	318.6	210	1.51714	1.52969	K02G10.5 /REP_DB=WormBase Gene ID /WP=CE04705 /TR=Q21157 /GB=AAK39251.1 /SUBMIT=ST.LOUIS /CHR=X /FEA=Sanger Annotation /DEF=zinc-finger DNA-binding protein
	171943_x_at	318.9	227.9	1.3993	469.4	287.5	1.6327	1.52949	AV184887_rc /REP_DB=TREMBL Accession /GB=AV184887 /FEA=Transcript Cluster /DEF=Caenorhabditis elegans cDNA clone:yk670g4 : 3prime end, single read.
	179219_at	795.5	405.8	1.96033	617.6	518.2	1.19182	1.52933	F25C8.3 /REP_DB=WormBase Gene ID /WP=CE18636 /TR=Q9XV66 /GB=CAB04172.1 /SUBMIT=HINXTON /CHR=5 /FEA=Sanger Annotation
	188449_s_at	1509.8	945.6	1.59666	1491.8	1017.3	1.46643	1.52917	Y54E5B.1 /REP_DB=WormBase Gene ID /WP=CE19225 /GEN=smp-1 /TR=SW:Q17330 /GB=CAA21714.1 /SUBMIT=HINXTON /CHR=1 /FEA=Sanger Annotation
	175347_s_at	1008.7	494.6	2.03943	882.1	741.9	1.18897	1.52915	AV199878_rc /REP_DB=TREMBL Accession /GB=AV199878 /CHR=1 /FEA=Genomic Cluster /DEF=Caenorhabditis elegans cDNA clone:yk553a1 : 3prime end, single read.
	191617_at	754.2	423.7	1.78003	751.9	561.3	1.33957	1.52904	T13H5.1 /REP_DB=WormBase Gene ID /WP=CE03652 /TR=Q21527 /GB=CAA91422.1 /SUBMIT=HINXTON /CHR=2 /FEA=Sanger Annotation /DEF=protein-tyrosine phosphatase
	177629_at	327.5	171.4	1.91074	290	232.5	1.24731	1.52884	ZK593.3 /REP_DB=WormBase Gene ID /WP=CE06624 /TR=Q23537 /GB=CAA93422.1 /SUBMIT=HINXTON /CHR=4 /FEA=Sanger Annotation
	172912_x_at	378.8	178.6	2.12094	315.2	275.4	1.14452	1.52863	T27D12.2 /REP_DB=WormBase Gene ID /WP=CE06517 /CHR=2 /FEA=Sanger Annotation /DEF=locus:clh-1 chloride channel protein (HINXTON) TR:Q22833 protein_id:CAA93879.1
	186394_s_at	743.4	368.7	2.01627	659.2	549.2	1.20029	1.52805	F31D5.3B /REP_DB=WormBase Gene ID /WP=CE19828 /TR=Q19929 /GB=AAC71103.1 /SUBMIT=ST.LOUIS /CHR=2 /FEA=Sanger Annotation
	181403_at	465.3	267.8	1.73749	405.5	302.1	1.34227	1.52799	K04A8.1 /REP_DB=WormBase Gene ID /WP=CE21019 /TR=Q94259 /GB=AAC48047.2 /SUBMIT=ST.LOUIS /CHR=5 /FEA=Sanger Annotation
	172060_x_at	179.5	120.3	1.4921	164.9	105.1	1.56898	1.52795	g6714904 /REP_DB=GenBank Identifier /GB=AF117301.1 /PROTEIN_GB=AAF26202.1 /CHR=X /FEA=Mapped Transcript /DEF=G protein-linked acetylcholine receptor GAR-1c
	190184_at	713.2	406.5	1.75449	840.6	610.5	1.3769	1.52783	ZK822.3 /REP_DB=WormBase Gene ID /WP=CE06646 /CHR=4 /FEA=Sanger Annotation /DEF=Na(+)-H(+) antiporter (HINXTON) TR:Q23617 protein_id:CAA98069.1
	174333_s_at	497.8	314.6	1.58233	460.7	312.8	1.47283	1.52773	C52967_rc /REP_DB=TREMBL Accession /GB=C52967 /CHR=1 /FEA=Genomic Cluster /DEF=C.elegans cDNA clone yk286g7 : 3prime end, single read.
	192160_s_at	989.2	594.6	1.66364	1014.8	717.2	1.41495	1.52767	M03B6.2 /REP_DB=WormBase Gene ID /WP=CE12336 /TR=Q93896 /GB=CAB01766.1 /SUBMIT=HINXTON /CHR=X /FEA=Sanger Annotation /DEF=monocarboxylate transporter like
	182201_at	582.2	279.5	2.08301	343.1	326.3	1.05149	1.5274	F53B3.3 /REP_DB=WormBase Gene ID /WP=CE04651 /TR=Q20712 /GB=AAA81407.1 /SUBMIT=ST.LOUIS /CHR=X /FEA=Sanger Annotation
	188553_at	286.1	228.6	1.25153	366.1	198.4	1.84526	1.5274	B0303.9 /REP_DB=WormBase Gene ID /WP=CE00012 /TR=SW:P34260 /GB=AAA27901.1 /SUBMIT=ST.LOUIS /CHR=3 /FEA=Sanger Annotation /DEF=SLP-1
	174811_at	1507	1248.4	1.20715	2025.7	1065.8	1.90064	1.52653	CEK076D8R_rc /REP_DB=TREMBL Accession /GB=D64602 /CHR=5 /FEA=Genomic Cluster /DEF=C.elegans cDNA clone yk76d8 : 3prime end, single read.
	194097_s_at	153.5	121	1.2686	239.1	136.2	1.75551	1.52644	F01D4.6 /REP_DB=WormBase Gene ID /WP=CE27422 /GEN=mec-3 /TR=O02240 /GB=CAB02885.3 /SUBMIT=HINXTON /CHR=4 /FEA=Sanger Annotation /DEF=LIM domain containing proteins (2 domains), homeobox protein (lim subfamily)
	175229_at	215.6	85.3	2.52755	249.1	219.2	1.13641	1.52611	AU113632_rc /REP_DB=TREMBL Accession /GB=AU113632 /CHR=4 /FEA=Genomic Cluster /DEF=Caenorhabditis elegans cDNA clone:yk709h2 : 3prime end, single read.
	188966_s_at	103	24.6	4.18699	116.6	119.3	0.977368	1.52606	T28D9.7 /REP_DB=WormBase Gene ID /WP=CE28095 /TR=SW:Q10025 /GB=AAA68309.2 /SUBMIT=ST.LOUIS /CHR=2 /FEA=Sanger Annotation /DEF=degenerin
	191281_s_at	831.8	501.3	1.65929	801.1	568.9	1.40816	1.52579	C44B11.3 /REP_DB=WormBase Gene ID /WP=CE24843 /GEN=mec-12 /TR=O01907 /GB=AAB54263.2 /SUBMIT=ST.LOUIS /CHR=3 /FEA=Sanger Annotation /DEF=alpha tubulin
	192695_at	427.5	216.9	1.97095	304.1	262.8	1.15715	1.52512	C05D2.4 /REP_DB=WormBase Gene ID /WP=CE01141 /TR=O45137 /GB=AAC02721.1 /SUBMIT=ST.LOUIS /CHR=3 /FEA=Sanger Annotation /DEF=aromatic-L-amino-acid decarboxylase
	192685_at	2187.1	1207.3	1.81156	2105.8	1607.7	1.30982	1.52501	Y45F10D.13 /REP_DB=WormBase Gene ID /WP=CE16651 /TR=O62482 /GB=CAA16388.1 /SUBMIT=HINXTON /CHR=4 /FEA=Sanger Annotation /DEF=Src homology domain 3 (3 domains)
	177219_at	290.3	172.5	1.6829	408.9	286.1	1.42922	1.52464	M28.8 /REP_DB=WormBase Gene ID /WP=CE02286 /TR=Q21574 /GB=CAA90132.1 /SUBMIT=HINXTON /CHR=2 /FEA=Sanger Annotation
	179955_at	312.9	148.4	2.10849	390	312.7	1.2472	1.5244	F59D12.2 /REP_DB=WormBase Gene ID /WP=CE17951 /TR=O62281 /GB=CAB04540.1 /SUBMIT=HINXTON /CHR=X /FEA=Sanger Annotation
	183641_at	2620.9	1443.9	1.81515	2178	1704.4	1.27787	1.52428	F08B12.4 /REP_DB=WormBase Gene ID /WP=CE26708 /TR=Q19191 /GB=CAA92114.2 /SUBMIT=HINXTON /CHR=X /FEA=Sanger Annotation
	187355_at	108.3	51.8	2.09073	97.3	83.1	1.17088	1.52409	C32D5.1 /REP_DB=WormBase Gene ID /WP=CE01839 /TR=SW:Q09262 /GB=AAC46789.1 /SUBMIT=ST.LOUIS /CHR=2 /FEA=Sanger Annotation
	183187_at	99.4	62.9	1.58029	107.1	72.6	1.47521	1.52399	K10D11.1 /REP_DB=WormBase Gene ID /WP=CE16238 /TR=O45667 /GB=CAB03521.1 /SUBMIT=HINXTON /CHR=4 /FEA=Sanger Annotation
	190335_s_at	223.4	109.6	2.03832	239.4	194.1	1.23338	1.52387	C01H6.2 /REP_DB=WormBase Gene ID /WP=CE05185 /TR=Q17583 /GB=CAA95781.1 /SUBMIT=HINXTON /CHR=1 /FEA=Sanger Annotation /DEF=Ank repeat (2 domains)
	176244_at	132.9	133.1	0.998497	116.4	30.5	3.81639	1.52384	Y75B7AL.A /REP_DB=WormBase Gene ID /WP=CE26301 /CHR=5 /FEA=Sanger Annotation /DEF=(ST.LOUIS)
	190282_at	382.5	191.8	1.99426	240.4	217.1	1.10732	1.52336	R173.1 /REP_DB=WormBase Gene ID /WP=CE04844 /TR=SW:Q10462 /GB=AAA80437.1 /SUBMIT=ST.LOUIS /CHR=X /FEA=Sanger Annotation /DEF=carbonic anhydrase
	175905_at	743.3	519.2	1.43163	937.5	584.2	1.60476	1.52329	Y67D8A.F /REP_DB=WormBase Gene ID /WP=CE22768 /CHR=4 /FEA=Sanger Annotation /DEF=(ST.LOUIS)
	178307_at	90.3	115.7	0.780467	181.9	63	2.8873	1.52322	C08B6.3 /REP_DB=WormBase Gene ID /WP=CE05240 /TR=Q17815 /GB=CAA96586.1 /SUBMIT=HINXTON /CHR=5 /FEA=Sanger Annotation
	175170_s_at	288.4	170.4	1.69249	267.1	194.3	1.37468	1.52317	AU113659_rc /REP_DB=TREMBL Accession /GB=AU113659 /CHR=5 /FEA=Genomic Cluster /DEF=Caenorhabditis elegans cDNA clone:yk710b9 : 3prime end, single read.
	194002_at	1144.3	726.6	1.57487	1201.6	813.8	1.47653	1.52292	F32F2.1 /REP_DB=WormBase Gene ID /WP=CE18658 /TR=Q9XXM9 /GB=CAA18349.1 /SUBMIT=HINXTON /CHR=5 /FEA=Sanger Annotation /DEF=Guanine nucleotide exchange factor for Rho-Rac-Cdc42-like GTPases
	184744_at	212.9	137.9	1.54387	272.4	180.8	1.50664	1.52275	F28E10.2 /REP_DB=WormBase Gene ID /WP=CE04459 /TR=Q19882 /GB=AAA81501.1 /SUBMIT=ST.LOUIS /CHR=4 /FEA=Sanger Annotation
	172335_x_at	99.1	107.6	0.921004	139.5	49.1	2.84114	1.52265	F56A4.8 /REP_DB=WormBase Gene ID /WP=CE23777 /TR=Q9N5R2 /GB=AAF39846.1 /SUBMIT=ST.LOUIS /CHR=5 /FEA=Sanger Annotation
	189584_s_at	163.1	147.4	1.10651	201.7	92.2	2.18764	1.52254	F41E6.5 /REP_DB=WormBase Gene ID /WP=CE10252 /TR=O16457 /GB=AAB65955.1 /SUBMIT=ST.LOUIS /CHR=5 /FEA=Sanger Annotation /DEF=glycolate oxidase
	181122_at	169.7	118.3	1.43449	195.7	121.7	1.60805	1.5225	F23F1.7 /REP_DB=WormBase Gene ID /WP=CE09607 /TR=O17070 /GB=AAB70325.1 /SUBMIT=ST.LOUIS /CHR=2 /FEA=Sanger Annotation
	185330_s_at	430.9	286	1.50664	402.3	261.4	1.53902	1.5221	R02F11.3 /REP_DB=WormBase Gene ID /WP=CE12500 /TR=O16365 /GB=AAB65899.1 /SUBMIT=ST.LOUIS /CHR=5 /FEA=Sanger Annotation
	182179_s_at	304	146.4	2.0765	323.3	265.8	1.21633	1.52183	F45E4.7 /REP_DB=WormBase Gene ID /WP=CE28333 /TR=Q94232 /GB=AAK29823.2 /SUBMIT=ST.LOUIS /CHR=4 /FEA=Sanger Annotation
	173718_s_at	134.9	41.8	3.22727	97.9	111.2	0.880396	1.52157	C48525 /REP_DB=TREMBL Accession /5_PRIME_EXT_ID=B0457.2 /5_PRIME_EXT_DB=WormBase Gene ID /GB=C48525 /WB_GENE_ID=B0457.2 /WP=CE02946 /CHR=2 /FEA=Genomic Cluster /DEF=elastin precusor; C.elegans cDNA clone yk457f12 : 5prime end, single read.
	177480_at	470.5	264.2	1.78085	357.5	280.1	1.27633	1.52122	W02B8.1 /REP_DB=WormBase Gene ID /WP=CE24027 /TR=Q9TVV2 /GB=CAA21672.3 /SUBMIT=HINXTON /CHR=2 /FEA=Sanger Annotation
	185356_at	746.8	355.7	2.09952	634	552	1.14855	1.52121	F35D11.2 /REP_DB=WormBase Gene ID /WP=CE02715 /TR=Q20040 /GB=AAA68749.1 /SUBMIT=ST.LOUIS /CHR=2 /FEA=Sanger Annotation
	183470_at	7146.5	3644.7	1.96079	5467.5	4649.1	1.17603	1.5209	Y39B6B.G /REP_DB=WormBase Gene ID /WP=CE21681 /TR=Q9TVS4 /GB=CAB60912.1 /SUBMIT=HINXTON /CHR=5 /FEA=Sanger Annotation
	172616_x_at	323.6	230	1.40696	203.5	116.6	1.74528	1.52077	Y116A8C.41 /REP_DB=WormBase Gene ID /WP=CE24154 /TR=Q9U2R9 /GB=CAB55158.1 /SUBMIT=HINXTON /CHR=4 /FEA=Sanger Annotation
	187176_s_at	1856.7	841.6	2.20615	1115.8	1113	1.00252	1.52077	D2096.6 /REP_DB=WormBase Gene ID /WP=CE04304 /TR=SW:Q19005 /GB=AAA81492.1 /SUBMIT=ST.LOUIS /CHR=4 /FEA=Sanger Annotation
	172067_x_at	286.6	182.3	1.57213	317.1	214.7	1.47694	1.52065	g1620740 /REP_DB=GenBank Identifier /GB=U72211.1 /PROTEIN_GB=AAB97099.1 /CHR=X /FEA=Mapped Transcript /DEF=putative transcription factor TTX-3
	181532_at	707.7	524.8	1.34851	783.6	456	1.71842	1.52049	F13H8.4 /REP_DB=WormBase Gene ID /WP=CE02638 /TR=Q19430 /GB=AAK31486.1 /SUBMIT=ST.LOUIS /CHR=2 /FEA=Sanger Annotation
	193313_s_at	672.2	366.5	1.83411	487.5	396.4	1.22982	1.52012	C02F12.8 /REP_DB=WormBase Gene ID /WP=CE03902 /GB=AAK39136.1 /SUBMIT=ST.LOUIS /CHR=X /FEA=Sanger Annotation /DEF=breast cancer type 1 susceptibility protein (BRCA1)
	190663_s_at	286.4	187.8	1.52503	340.6	224.7	1.5158	1.52	T27E9.9 /REP_DB=WormBase Gene ID /WP=CE24020 /TR=Q9U358 /GB=CAB04879.2 /SUBMIT=HINXTON /CHR=3 /FEA=Sanger Annotation /DEF=ligand-gated ion channel
	187994_at	1365.7	643.1	2.12362	1168.7	1024.9	1.14031	1.51942	F12F3.2 /REP_DB=WormBase Gene ID /WP=CE09360 /TR=P91255 /GB=AAC25886.1 /SUBMIT=ST.LOUIS /CHR=5 /FEA=Sanger Annotation /DEF=titin
	171782_x_at	1313.2	807.6	1.62605	1126.4	798.2	1.41118	1.51924	CEC699_rc /REP_DB=TREMBL Accession /GB=C07699 /FEA=Transcript Cluster /DEF=C.elegans cDNA clone yk157a8 : 3prime end, single read.
	192114_s_at	2080.1	1453.1	1.43149	1982.6	1221.1	1.62362	1.51922	ZK1127.10 /REP_DB=WormBase Gene ID /WP=CE07648 /TR=SW:P55216 /GB=AAB93432.1 /SUBMIT=ST.LOUIS /CHR=2 /FEA=Sanger Annotation /DEF=cystathionine gamma-lyase
	192026_at	2420.8	1234	1.96175	1930.5	1630.5	1.18399	1.51904	C46A5.3 /REP_DB=WormBase Gene ID /WP=CE08753 /GEN=col-14 /TR=Q18648 /GB=AAB03143.1 /SUBMIT=ST.LOUIS /CHR=4 /FEA=Sanger Annotation /DEF=cuticular collagen
	175224_at	197.9	78.7	2.51461	134.6	140.2	0.960057	1.51896	AV177250_rc /REP_DB=TREMBL Accession /GB=AV177250 /CHR=4 /FEA=Genomic Cluster /DEF=Caenorhabditis elegans cDNA clone:yk526d6 : 3prime end, single read.
	181713_s_at	782.4	408.4	1.91577	709.8	574	1.23659	1.51893	M03F4.5 /REP_DB=WormBase Gene ID /WP=CE12364 /TR=Q23015 /GB=AAB04576.1 /SUBMIT=ST.LOUIS /CHR=X /FEA=Sanger Annotation
	189728_s_at	1471.2	850.9	1.72899	1399.7	1039.3	1.34677	1.51883	F53B6.2 /REP_DB=WormBase Gene ID /WP=CE20845 /TR=P90884 /GB=CAB03121.1 /SUBMIT=HINXTON /CHR=1 /FEA=Sanger Annotation /DEF=thrombospondin like
	175134_at	329.4	227.1	1.45046	370.6	233.8	1.58512	1.51877	AV202662 /REP_DB=TREMBL Accession /GB=AV202662 /CHR=X /FEA=Genomic Cluster /DEF=Caenorhabditis elegans cDNA clone:yk553c12 : 5prime end, single read.
	190095_at	280	214.5	1.30536	311.7	175.1	1.78013	1.51874	T27B7.6 /REP_DB=WormBase Gene ID /WP=CE14241 /TR=O16665 /GB=AAB66138.1 /SUBMIT=ST.LOUIS /CHR=5 /FEA=Sanger Annotation /DEF=zinc finger protein
	190542_at	460.1	258	1.78333	519.3	386.9	1.34221	1.51869	B0563.2 /REP_DB=WormBase Gene ID /WP=CE28384 /GEN=tsp-11 /TR=Q17526 /GB=AAA68322.2 /SUBMIT=ST.LOUIS /CHR=X /FEA=Sanger Annotation /DEF=transpanin
	181271_s_at	2642.8	1465.9	1.80285	2241.3	1751	1.28001	1.51826	ZK381.5 /REP_DB=WormBase Gene ID /WP=CE26340 /TR=Q9GYF6 /GB=AAG00058.1 /SUBMIT=ST.LOUIS /CHR=4 /FEA=Sanger Annotation
	175267_at	419.5	209.5	2.00239	423.2	345.8	1.22383	1.51756	AV200186_rc /REP_DB=TREMBL Accession /GB=AV200186 /CHR=X /FEA=Genomic Cluster /DEF=Caenorhabditis elegans cDNA clone:yk558a7 : 3prime end, single read.
	183621_at	223.4	188	1.1883	241.1	118.1	2.04149	1.51748	F31F7.1 /REP_DB=WormBase Gene ID /WP=CE09839 /TR=O01546 /GB=AAB52323.1 /SUBMIT=ST.LOUIS /CHR=5 /FEA=Sanger Annotation
	187722_at	146.2	77	1.8987	111	92.5	1.2	1.5174	K01C8.4 /REP_DB=WormBase Gene ID /WP=CE02265 /CHR=2 /FEA=Sanger Annotation /DEF=(HINXTON) TR:Q21082 protein_id:CAA88856.1
	193589_at	99.3	45.9	2.1634	117.2	96.8	1.21074	1.51717	C44C1.3 /REP_DB=WormBase Gene ID /WP=CE24845 /GEN=ncs-1 /TR=SW:P36608 /GB=AAA82363.2 /SUBMIT=ST.LOUIS /CHR=X /FEA=Sanger Annotation /DEF=EF-hand calcium binding proteins
	191060_at	1493	716.6	2.08345	1327.4	1142.4	1.16194	1.51716	T07C12.7 /REP_DB=WormBase Gene ID /WP=CE06389 /TR=Q22285 /GB=CAA98286.1 /SUBMIT=HINXTON /CHR=5 /FEA=Sanger Annotation /DEF=Transthyretin-like family
	188927_at	180.6	90.7	1.99118	210.2	166.9	1.25944	1.51708	C02F5.11 /REP_DB=WormBase Gene ID /WP=CE25750 /GEN=tsp-2 /GB=AAK71354.1 /SUBMIT=ST.LOUIS /CHR=3 /FEA=Sanger Annotation /DEF=tetraspanin
	187531_at	1712.7	1037.9	1.65016	2366.9	1651.9	1.43283	1.51669	Y110A2AL.4 /REP_DB=WormBase Gene ID /WP=CE25192 /TR=Q9N4A4 /GB=AAF60404.1 /SUBMIT=ST.LOUIS /CHR=2 /FEA=Sanger Annotation
	191872_at	88.1	47	1.87447	121.2	91	1.33187	1.51667	F54F7.4 /REP_DB=WormBase Gene ID /WP=CE03419 /GEN=trx-1 /TR=Q20791 /GB=CAA91757.1 /SUBMIT=HINXTON /CHR=X /FEA=Sanger Annotation /DEF=TRA-2 like protein
	179896_at	413.3	210.1	1.96716	304.6	263.3	1.15686	1.51648	F47F6.1 /REP_DB=WormBase Gene ID /WP=CE10704 /TR=P91314 /GB=AAC71114.1 /SUBMIT=ST.LOUIS /CHR=2 /FEA=Sanger Annotation
	188166_s_at	198.3	114	1.73947	165.5	125.9	1.31454	1.51647	T27C4.4A /REP_DB=WormBase Gene ID /WP=CE21211 /GEN=egr-1 /TR=O61907 /GB=AAD34653.1 /SUBMIT=ST.LOUIS /CHR=5 /FEA=Sanger Annotation
	193486_at	708.1	442.4	1.60059	637.7	445.2	1.43239	1.51622	F16H11.5 /REP_DB=WormBase Gene ID /WP=CE04400 /GEN=nhr-45 /TR=Q19496 /GB=AAA98005.1 /SUBMIT=ST.LOUIS /CHR=X /FEA=Sanger Annotation /DEF=zinc finger DNA-binding protein
	188630_at	292.5	144.8	2.02003	254.3	215.9	1.17786	1.51594	C18E9.1 /REP_DB=WormBase Gene ID /WP=CE05293 /TR=Q18092 /GB=CAA93852.1 /SUBMIT=HINXTON /CHR=2 /FEA=Sanger Annotation /DEF=calmodulin
	177412_at	234.2	109.6	2.13686	158.5	149.5	1.0602	1.51563	C54G4.5 /REP_DB=WormBase Gene ID /WP=CE23613 /TR=Q18850 /GB=CAA99817.2 /SUBMIT=HINXTON /CHR=1 /FEA=Sanger Annotation
	174962_at	118.1	44.2	2.67195	88	91.8	0.958606	1.51544	CEK089FYR_rc /REP_DB=TREMBL Accession /GB=D72087 /CHR=2 /FEA=Genomic Cluster /DEF=C.elegans cDNA clone yk89f11 : 3prime end, single read.
	176327_s_at	2007.5	1107.3	1.81297	1670	1319.5	1.26563	1.51537	Y47D7A.5 /REP_DB=WormBase Gene ID /WP=CE22065 /SUBMIT=ST.LOUIS /CHR=5 /FEA=Sanger Annotation
	172475_x_at	1330.7	540.3	2.46289	1477.2	1312.7	1.12531	1.51533	B0222.7 /REP_DB=WormBase Gene ID /WP=CE06698 /TR=Q17459 /GB=AAA92324.1 /SUBMIT=ST.LOUIS /CHR=5 /FEA=Sanger Annotation
	193679_s_at	998.1	571.9	1.74524	927.8	699.4	1.32657	1.51491	H01A20.1 /REP_DB=WormBase Gene ID /WP=CE18798 /GEN=nhr-3 /TR=SW:Q9XTJ4 /GB=CAA16168.1 /SUBMIT=HINXTON /CHR=X /FEA=Sanger Annotation /DEF=Zinc finger, C4 type (two domains)
	182082_at	992.7	612.4	1.621	886.5	628.1	1.4114	1.51487	C49A1.10 /REP_DB=WormBase Gene ID /WP=CE15726 /TR=O45310 /GB=CAB05703.1 /SUBMIT=HINXTON /CHR=1 /FEA=Sanger Annotation
	188019_at	291.8	173.1	1.68573	282	205.7	1.37093	1.51478	Y39E4B.8 /REP_DB=WormBase Gene ID /WP=CE24241 /GEN=zig-8 /TR=Q9U2J7 /GB=CAB54429.2 /SUBMIT=HINXTON /CHR=3 /FEA=Sanger Annotation
	180064_at	251.7	75.5	3.33377	113.2	165.4	0.684401	1.51474	C54D2.1 /REP_DB=WormBase Gene ID /WP=CE02558 /TR=Q18839 /GB=AAA79200.1 /SUBMIT=ST.LOUIS /CHR=X /FEA=Sanger Annotation
	183818_s_at	843.7	497.8	1.69486	847.3	618.6	1.36971	1.51469	C05E7.1B /REP_DB=WormBase Gene ID /WP=CE23522 /TR=Q9U3R5 /GB=CAB54185.1 /SUBMIT=HINXTON /CHR=X /FEA=Sanger Annotation
	189711_at	316.5	171.5	1.84548	214.2	178.9	1.19732	1.51455	T28F2.3 /REP_DB=WormBase Gene ID /WP=CE14355 /TR=O02637 /GB=AAB53054.1 /SUBMIT=ST.LOUIS /CHR=1 /FEA=Sanger Annotation /DEF=carbonic anhydrase
	183759_at	859.9	456.4	1.88409	756.8	611.1	1.23842	1.51447	Y38F1A.9 /REP_DB=WormBase Gene ID /WP=CE21614 /TR=Q9XWM1 /GB=CAA21634.1 /SUBMIT=HINXTON /CHR=2 /FEA=Sanger Annotation
	186127_at	525.3	217.1	2.41962	283.2	316.8	0.893939	1.51433	T14G12.3 /REP_DB=WormBase Gene ID /WP=CE04964 /TR=Q22508 /GB=AAA82434.1 /SUBMIT=ST.LOUIS /CHR=X /FEA=Sanger Annotation
	189797_s_at	2578	920.2	2.80156	1365.7	1684.2	0.810889	1.51425	F58F6.1 /REP_DB=WormBase Gene ID /WP=CE17136 /TR=O44174 /GB=AAB88358.1 /SUBMIT=ST.LOUIS /CHR=4 /FEA=Sanger Annotation /DEF=cuticular collagen
	179371_at	111.9	118.2	0.946701	134.9	44.8	3.01116	1.51411	R06C1.3 /REP_DB=WormBase Gene ID /WP=CE18118 /TR=Q9XVK6 /GB=CAB03220.1 /SUBMIT=HINXTON /CHR=1 /FEA=Sanger Annotation
	179739_at	488.6	238.3	2.05036	486.4	405.7	1.19892	1.51398	F57G12.2 /REP_DB=WormBase Gene ID /WP=CE03427 /TR=Q20956 /GB=CAA91535.1 /SUBMIT=HINXTON /CHR=X /FEA=Sanger Annotation
	191735_at	1580.6	977.3	1.61731	2117	1466.8	1.44328	1.51287	T03D8.6 /REP_DB=WormBase Gene ID /WP=CE18924 /TR=Q9XTY7 /GB=CAB07404.1 /SUBMIT=HINXTON /CHR=5 /FEA=Sanger Annotation /DEF=Gamma-glutamyltranspeptidase
	174724_at	410.2	261.1	1.57105	515.2	350.7	1.46906	1.51259	CEK044H2R_rc /REP_DB=TREMBL Accession /GB=D34360 /CHR=2 /FEA=Genomic Cluster /DEF=C.elegans cDNA clone yk44h2 : 3prime end, single read.
	192468_at	914.3	467.5	1.95572	813.7	675	1.20548	1.51247	T09A5.2 /REP_DB=WormBase Gene ID /WP=CE01083 /GEN=klp-3 /TR=SW:P45962 /GB=CAA85331.1 /SUBMIT=HINXTON /CHR=2 /FEA=Sanger Annotation /DEF=kinesin like protein
	177033_at	1018.7	636.1	1.60148	905.7	636.3	1.42339	1.51242	Y55D5A.I /REP_DB=WormBase Gene ID /WP=CE22520 /CHR=3 /FEA=Sanger Annotation /DEF=(ST.LOUIS) protein_id:AAG23458.1
	191993_at	114	62.5	1.824	111.9	86.9	1.28769	1.51205	M116.2 /REP_DB=WormBase Gene ID /WP=CE21082 /TR=O44521 /GB=AAB94141.2 /SUBMIT=ST.LOUIS /CHR=4 /FEA=Sanger Annotation /DEF=glycogenin glucosyltransferase
	189772_at	218.5	93.7	2.33191	256.8	220.7	1.16357	1.51177	R09B5.11 /REP_DB=WormBase Gene ID /WP=CE12638 /TR=O44616 /GB=AAB94218.1 /SUBMIT=ST.LOUIS /CHR=5 /FEA=Sanger Annotation /DEF=sugar transporter
	193998_at	153.2	64.7	2.36785	106.9	107.4	0.995345	1.51133	C17D12.2 /REP_DB=WormBase Gene ID /WP=CE18507 /TR=O62068 /GB=CAB03896.1 /SUBMIT=HINXTON /CHR=1 /FEA=Sanger Annotation /DEF=RNA recognition motif. (aka RRM, RBD, or RNP domain) (2 domains)
	174442_s_at	338.5	243.8	1.38843	316.2	189.4	1.66948	1.51131	CEC221_rc /REP_DB=TREMBL Accession /GB=C07221 /CHR=4 /FEA=Genomic Cluster /DEF=C.elegans cDNA clone yk108e11 : 3prime end, single read.
	175221_at	303.5	139.3	2.17875	325.2	276.7	1.17528	1.5113	AV184204_rc /REP_DB=TREMBL Accession /GB=AV184204 /CHR=X /FEA=Genomic Cluster /DEF=Caenorhabditis elegans cDNA clone:yk661d6 : 3prime end, single read.
	192815_s_at	380.3	187.3	2.03043	476.1	379.4	1.25488	1.51121	C55A6.1 /REP_DB=WormBase Gene ID /WP=CE08998 /TR=O17719 /GB=CAB02861.1 /SUBMIT=HINXTON /CHR=5 /FEA=Sanger Annotation /DEF=Zinc finger, C3HC4 type (RING finger)
	193481_at	388.2	200.8	1.93327	485.4	377.5	1.28583	1.51063	H08M01.2 /REP_DB=WormBase Gene ID /WP=CE16171 /TR=O45611 /GB=CAB07634.1 /SUBMIT=HINXTON /CHR=4 /FEA=Sanger Annotation /DEF=GTPase-activator protein for Rho-like GTPases
	179947_at	474.9	242.9	1.95513	442.3	364.3	1.21411	1.51054	T02C5.1 /REP_DB=WormBase Gene ID /WP=CE04848 /TR=Q22095 /GB=AAB36865.1 /SUBMIT=ST.LOUIS /CHR=X /FEA=Sanger Annotation
	192583_at	298	185.3	1.6082	254.3	180.4	1.40965	1.51025	R186.5 /REP_DB=WormBase Gene ID /WP=CE12878 /GEN=shw-3 /TR=Q22012 /GB=CAB01442.1 /SUBMIT=HINXTON /CHR=5 /FEA=Sanger Annotation /DEF=potassium channel protein
	191917_at	288.8	138.6	2.08369	283.2	240.3	1.17853	1.50963	T28F3.4 /REP_DB=WormBase Gene ID /WP=CE09680 /TR=Q93599 /GB=CAB05296.1 /SUBMIT=HINXTON /CHR=4 /FEA=Sanger Annotation /DEF=Sugar (and other) transporters
	173767_s_at	104.6	41.1	2.54501	82.4	82.8	0.995169	1.50928	CEK058GZF /REP_DB=TREMBL Accession /5_PRIME_EXT_ID=C15A11.6 /5_PRIME_EXT_DB=WormBase Gene ID /GB=D68997 /WB_GENE_ID=C15A11.6 /WP=CE08174 /CHR=1 /FEA=Genomic Cluster /GEN=col-7 /DEF=collagen; C.elegans cDNA clone yk58g12 : 5prime end, single read.
	184853_at	81.9	63.2	1.29589	80.6	44.5	1.81124	1.50882	C18A11.1 /REP_DB=WormBase Gene ID /WP=CE04032 /TR=Q18070 /GB=AAC69005.1 /SUBMIT=ST.LOUIS /CHR=X /FEA=Sanger Annotation
	193622_at	223.2	124.7	1.7899	216	166.4	1.29808	1.50876	B0564.10 /REP_DB=WormBase Gene ID /WP=CE05183 /GEN=unc-30 /TR=SW:P52906 /GB=CAA97770.1 /SUBMIT=HINXTON /CHR=4 /FEA=Sanger Annotation /DEF=homeobox protein (otd subfamily)
	177861_at	99.2	70.5	1.40709	99.2	61	1.62623	1.50875	C30H6.2 /REP_DB=WormBase Gene ID /WP=CE15646 /TR=Q9XVR4 /GB=CAB02806.1 /SUBMIT=HINXTON /CHR=4 /FEA=Sanger Annotation
	192302_at	258	149.8	1.7223	383	275.2	1.39172	1.50824	F40H3.5 /REP_DB=WormBase Gene ID /WP=CE19866 /TR=Q9TZK5 /GB=AAC67432.1 /SUBMIT=ST.LOUIS /CHR=2 /FEA=Sanger Annotation /DEF=heparan sulfate sulfotransferase
	178912_at	93.4	1.8	51.8889	127.4	144.6	0.881051	1.5082	F35G2.5 /REP_DB=WormBase Gene ID /WP=CE05812 /TR=Q20066 /GB=CAA93470.1 /SUBMIT=HINXTON /CHR=4 /FEA=Sanger Annotation
	184617_at	419.2	179.3	2.33798	370	344	1.07558	1.50812	F20D6.10 /REP_DB=WormBase Gene ID /WP=CE07114 /TR=Q19654 /GB=AAB37053.1 /SUBMIT=ST.LOUIS /CHR=5 /FEA=Sanger Annotation
	174571_at	2145.1	1405.1	1.52665	1986.1	1335.4	1.48727	1.50746	CEK007F4R_rc /REP_DB=TREMBL Accession /GB=D34544 /CHR=4 /FEA=Genomic Cluster /DEF=C.elegans cDNA clone yk7f4 : 3prime end, single read.
	192734_at	805.8	553.1	1.45688	717.7	457.7	1.56806	1.50722	F28B4.2 /REP_DB=WormBase Gene ID /WP=CE28222 /TR=Q19852 /GB=AAA83583.2 /SUBMIT=ST.LOUIS /CHR=X /FEA=Sanger Annotation /DEF=guanine-nucleotide releasing factor
	172803_x_at	4835.9	1833.5	2.63752	4074.3	4079	0.998848	1.50701	C34H4.4 /REP_DB=WormBase Gene ID /WP=CE27821 /TR=O45140 /GB=AAC04393.3 /SUBMIT=ST.LOUIS /CHR=4 /FEA=Sanger Annotation /DEF=cuticular collagen
	191173_at	649	364.1	1.78248	702.9	533.3	1.31802	1.50646	F57B7.1 /REP_DB=WormBase Gene ID /WP=CE05989 /TR=Q20929 /GB=CAA98492.1 /SUBMIT=HINXTON /CHR=5 /FEA=Sanger Annotation /DEF=G-protein coupled receptor
	184959_at	1110.8	925.4	1.20035	1132	563.8	2.0078	1.50604	T25D10.2 /REP_DB=WormBase Gene ID /WP=CE02888 /TR=Q22780 /GB=AAC46592.1 /SUBMIT=ST.LOUIS /CHR=2 /FEA=Sanger Annotation
	185337_at	116.8	99.8	1.17034	139.2	70.2	1.98291	1.50588	C32B5.12 /REP_DB=WormBase Gene ID /WP=CE27811 /TR=P91106 /GB=AAB37967.2 /SUBMIT=ST.LOUIS /CHR=2 /FEA=Sanger Annotation
	177428_at	218	141.6	1.53955	256.2	173.3	1.47836	1.50587	F58G6.3 /REP_DB=WormBase Gene ID /WP=CE03430 /TR=Q21009 /GB=CAA92470.1 /SUBMIT=HINXTON /CHR=4 /FEA=Sanger Annotation
	193214_s_at	243.3	96.1	2.53174	287.8	256.6	1.12159	1.50581	K05B2.3 /REP_DB=WormBase Gene ID /WP=CE02801 /GEN=ifa-4 /TR=Q9GYN4 /GB=AAF99979.1 /SUBMIT=ST.LOUIS /CHR=X /FEA=Sanger Annotation /DEF=Intermediate filament protein
	176682_at	360.4	232.6	1.54944	263.3	181.6	1.44989	1.50579	F35B3.7 /REP_DB=WormBase Gene ID /WP=CE07174 /GB=AAK68378.1 /SUBMIT=ST.LOUIS /CHR=X /FEA=Sanger Annotation
	174622_at	566.2	307.3	1.8425	544	430	1.26512	1.50576	CEK072B5R_rc /REP_DB=TREMBL Accession /GB=D66003 /CHR=4 /FEA=Genomic Cluster /DEF=C.elegans cDNA clone yk72b5 : 3prime end, single read.
	175290_at	366.4	208.8	1.75479	213.9	176.6	1.21121	1.50571	AU116220_rc /REP_DB=TREMBL Accession /GB=AU116220 /CHR=3 /FEA=Genomic Cluster /DEF=Caenorhabditis elegans cDNA clone:yk742b1 : 3prime end, single read.
	188659_at	1104.1	550.4	2.006	835.3	737.7	1.1323	1.50563	Y38C1BA.3 /REP_DB=WormBase Gene ID /WP=CE21569 /TR=Q9N527 /GB=AAF60502.1 /SUBMIT=ST.LOUIS /CHR=4 /FEA=Sanger Annotation /DEF=collagen
	184963_at	140.9	99.3	1.41893	150.7	94.4	1.5964	1.50542	Y67A10A.1 /REP_DB=WormBase Gene ID /WP=CE24563 /TR=Q9U1V4 /GB=CAB60446.1 /SUBMIT=HINXTON /CHR=4 /FEA=Sanger Annotation
	177255_at	569.2	353.1	1.61201	538.4	382.8	1.40648	1.5051	M195.2 /REP_DB=WormBase Gene ID /WP=CE03515 /TR=Q21563 /GB=CAA91291.1 /SUBMIT=HINXTON /CHR=2 /FEA=Sanger Annotation
	193621_s_at	134.5	72.6	1.85262	158.8	122.3	1.29845	1.50487	F55C7.7A /REP_DB=WormBase Gene ID /WP=CE19464 /GEN=unc-73 /TR=O61528 /GB=AAC71108.1 /SUBMIT=ST.LOUIS /CHR=1 /FEA=Sanger Annotation /DEF=guanine nucleotide exchange factor
	178275_s_at	1809.2	968.3	1.86843	1448.8	1196.9	1.21046	1.50471	F47G4.4 /REP_DB=WormBase Gene ID /WP=CE18702 /TR=Q9XTS1 /GB=CAB16313.1 /SUBMIT=HINXTON /CHR=1 /FEA=Sanger Annotation
	182420_at	307.9	181.3	1.69829	328.5	241.7	1.35912	1.50449	F14F11.2 /REP_DB=WormBase Gene ID /WP=CE03210 /TR=Q19465 /GB=CAA91093.1 /SUBMIT=HINXTON /CHR=2 /FEA=Sanger Annotation
	172023_x_at	1418.5	1089.3	1.30221	1584.8	907	1.7473	1.50443	g6681679 /REP_DB=GenBank Identifier /GB=AB017106.1 /PROTEIN_GB=BAA88837.1 /CHR=4 /FEA=Mapped Transcript /DEF=Kinesin like protein (klp-11)
	180385_at	80.7	54.2	1.48893	92.3	60.8	1.51809	1.50435	K03A11.1 /REP_DB=WormBase Gene ID /WP=CE06071 /TR=Q27502 /GB=CAB00865.1 /SUBMIT=HINXTON /CHR=X /FEA=Sanger Annotation
	182180_at	575.5	366.6	1.56983	465.4	325.4	1.43024	1.50419	C50D2.6 /REP_DB=WormBase Gene ID /WP=CE08891 /TR=O44792 /GB=AAB94948.1 /SUBMIT=ST.LOUIS /CHR=2 /FEA=Sanger Annotation
	179491_at	433.9	278.6	1.55743	423	291.1	1.45311	1.50412	ZK669.2 /REP_DB=WormBase Gene ID /WP=CE16741 /TR=Q23569 /GB=CAA85467.1 /SUBMIT=HINXTON /CHR=2 /FEA=Sanger Annotation
	187258_at	587.4	425.4	1.38082	611.8	371.9	1.64507	1.50408	C54D1.5 /REP_DB=WormBase Gene ID /WP=CE06981 /TR=SW:Q18823 /GB=AAC48152.1 /SUBMIT=ST.LOUIS /CHR=X /FEA=Sanger Annotation
	187901_s_at	1049.9	527	1.99222	1204.4	971.8	1.23935	1.50407	ZC13.4 /REP_DB=WormBase Gene ID /WP=CE14990 /GEN=mab-7 /TR=Q94311 /GB=AAB07582.1 /SUBMIT=ST.LOUIS /CHR=X /FEA=Sanger Annotation
	181750_s_at	546.8	296.6	1.84356	548.1	431.4	1.27051	1.50398	Y47D3B.5 /REP_DB=WormBase Gene ID /WP=CE19178 /TR=Q9XX01 /GB=CAA21041.1 /SUBMIT=HINXTON /CHR=3 /FEA=Sanger Annotation
	194031_at	963.9	710.8	1.35608	1041.6	622.8	1.67245	1.50382	C01C7.1 /REP_DB=WormBase Gene ID /WP=CE26967 /GEN=ark-1 /TR=O45232 /GB=CAB05120.2 /SUBMIT=HINXTON /CHR=4 /FEA=Sanger Annotation /DEF=Src homology domain 3, tyrosine-protein kinase (ACK subfamily)
	187500_at	981.2	367.2	2.67211	510.1	624.5	0.816813	1.50378	C53C9.2 /REP_DB=WormBase Gene ID /WP=CE27882 /TR=SW:Q09936 /GB=AAB52603.2 /SUBMIT=ST.LOUIS /CHR=X /FEA=Sanger Annotation
	173209_s_at	261.7	141	1.85603	247	197.3	1.2519	1.50369	AU113289_rc /REP_DB=TREMBL Accession /FEA=EST Transcript /REVCOMP /GB=AU113289 /DEF=Caenorhabditis elegans cDNA clone:yk705e12 : 3prime end, single read.
	190402_at	547.2	273.3	2.0022	519.5	436.2	1.19097	1.50345	R08E3.4 /REP_DB=WormBase Gene ID /WP=CE04825 /TR=Q21847 /GB=AAC48197.1 /SUBMIT=ST.LOUIS /CHR=X /FEA=Sanger Annotation /DEF=C2H2-type zinc finger
	172753_x_at	6260.5	2894.8	2.16267	4995.7	4594.3	1.08737	1.50301	F55C10.3 /REP_DB=WormBase Gene ID /WP=CE11182 /TR=SW:Q21184 /GB=CAA98487.1 /SUBMIT=HINXTON /CHR=5 /FEA=Sanger Annotation /DEF=collagen
	192900_at	234.9	130.4	1.80138	314.3	235	1.33745	1.50301	Y53C12C.1 /REP_DB=WormBase Gene ID /WP=CE14906 /TR=O01996 /GB=CAB09133.1 /SUBMIT=HINXTON /CHR=2 /FEA=Sanger Annotation /DEF=Paired box domain, Homeobox domain
	190428_s_at	951.3	780.3	1.21915	1415.1	794.4	1.78134	1.50276	F15D3.1A /REP_DB=WormBase Gene ID /WP=CE27129 /GEN=dys-1 /TR=Q9TW65 /GB=CAB61005.2 /SUBMIT=HINXTON /CHR=1 /FEA=Sanger Annotation /DEF=dystrophin
	181172_s_at	1086.9	635.8	1.7095	1588.7	1144.8	1.38775	1.50264	C31H2.1 /REP_DB=WormBase Gene ID /WP=CE27809 /TR=Q18344 /GB=AAA83335.2 /SUBMIT=ST.LOUIS /CHR=X /FEA=Sanger Annotation
	189124_at	107.7	70.9	1.51904	183	122.6	1.49266	1.50233	R11G1.4 /REP_DB=WormBase Gene ID /WP=CE04835 /TR=Q21946 /GB=AAA82319.1 /SUBMIT=ST.LOUIS /CHR=X /FEA=Sanger Annotation /DEF=protein kinase
	193649_s_at	1458	806.4	1.80804	1367	1074.1	1.27269	1.50226	K08F8.4 /REP_DB=WormBase Gene ID /WP=CE21050 /GEN=bas-2 /TR=SW:P90925 /GB=CAA91286.1 /SUBMIT=HINXTON /CHR=2 /FEA=Sanger Annotation /DEF=phenylalanine-4-hydroxylase (PH4H)
	185625_at	704.6	400	1.7615	658.9	507.8	1.29756	1.50198	ZK1193.5 /REP_DB=WormBase Gene ID /WP=CE28175 /TR=Q23413 /GB=AAA83295.2 /SUBMIT=ST.LOUIS /CHR=X /FEA=Sanger Annotation
	183222_at	1323.4	816	1.62181	1543.9	1093.1	1.41241	1.50191	ZC449.1 /REP_DB=WormBase Gene ID /WP=CE05051 /TR=Q23328 /GB=AAK39382.1 /SUBMIT=ST.LOUIS /CHR=X /FEA=Sanger Annotation
	174291_s_at	2770.5	1423.8	1.94585	2029.5	1772.4	1.14506	1.50178	CEK111C2F /REP_DB=TREMBL Accession /GB=D75874 /CHR=2 /FEA=Genomic Cluster /DEF=C.elegans cDNA clone yk111c2 : 5prime end, single read.
	191849_at	301.7	114.2	2.64186	144.4	182.9	0.789502	1.50151	K08C7.2 /REP_DB=WormBase Gene ID /WP=CE21038 /TR=Q21311 /GB=CAA94291.1 /SUBMIT=HINXTON /CHR=4 /FEA=Sanger Annotation /DEF=dimethylaniline monooxygenase
	176372_at	364.9	213.3	1.71074	391.4	290.4	1.3478	1.50149	Y72A10A.A /REP_DB=WormBase Gene ID /WP=CE22884 /CHR=X /FEA=Sanger Annotation /DEF=(ST.LOUIS)
	185842_at	719.6	434.1	1.65768	685.8	502.1	1.36586	1.50117	F54B11.10 /REP_DB=WormBase Gene ID /WP=CE05934 /TR=Q20738 /GB=CAA94135.1 /SUBMIT=HINXTON /CHR=X /FEA=Sanger Annotation
	184533_at	86.6	60.1	1.44093	112	72.2	1.55125	1.50113	C17H12.8 /REP_DB=WormBase Gene ID /WP=CE19360 /TR=O45078 /GB=AAD34648.1 /SUBMIT=ST.LOUIS /CHR=4 /FEA=Sanger Annotation
	173558_at	1622.7	710.5	2.28388	1430.9	1323.8	1.0809	1.50106	CEK086A1F /REP_DB=TREMBL Accession /5_PRIME_EXT_ID=ZC443.3 /5_PRIME_EXT_DB=WormBase Gene ID /GB=D67722 /WB_GENE_ID=ZC443.3 /WP=CE06587 /CHR=5 /FEA=Genomic Cluster /DEF=C.elegans cDNA clone yk86a1 : 5prime end, single read.
	179472_at	159.6	94.7	1.68532	138.5	103.9	1.33301	1.50101	F27C8.2 /REP_DB=WormBase Gene ID /WP=CE03267 /TR=Q19835 /GB=CAA92460.1 /SUBMIT=HINXTON /CHR=4 /FEA=Sanger Annotation
	172024_x_at	389.2	229.3	1.69734	402.4	298.1	1.34988	1.50095	g6467492 /REP_DB=GenBank Identifier /GB=AF173170.1 /PROTEIN_GB=AAF13163.1 /CHR=2 /FEA=Mapped Transcript /DEF=CLC chloride channel protein
	175028_at	947.2	408.3	2.31986	998.5	888.5	1.1238	1.50039	CEK132HXR_rc /REP_DB=TREMBL Accession /GB=D65208 /CHR=1 /FEA=Genomic Cluster /DEF=C.elegans cDNA clone yk132h10 : 3prime end, single read.
	183902_at	1381.6	853	1.6197	1471.5	1048.6	1.4033	1.50037	F43E2.5 /REP_DB=WormBase Gene ID /WP=CE07241 /TR=O02089 /GB=AAC71122.1 /SUBMIT=ST.LOUIS /CHR=2 /FEA=Sanger Annotation
	173661_s_at	454.3	290.9	1.56171	443.2	307.4	1.44177	1.50008	C63108 /REP_DB=TREMBL Accession /5_PRIME_EXT_ID=C54G7.3 /5_PRIME_EXT_DB=WormBase Gene ID /GB=C63108 /WB_GENE_ID=C54G7.3 /WP=CE04271 /CHR=X /FEA=Genomic Cluster /GEN=lgx-1 /DEF=C.elegans cDNA clone yk322a12 : 5prime end, single read.
	189909_at	138	75.9	1.81818	102.3	84.3	1.21352	1.5	ZC123.3 /REP_DB=WormBase Gene ID /WP=CE28153 /TR=O45019 /GB=AAB97603.3 /SUBMIT=ST.LOUIS /CHR=1 /FEA=Sanger Annotation /DEF=zinc finger protein
	173172_s_at	580.7	344.8	1.68416	680.8	496.3	1.37175	1.49982	AV183161_rc /REP_DB=TREMBL Accession /FEA=EST Transcript /REVCOMP /GB=AV183161 /DEF=Caenorhabditis elegans cDNA clone:yk647d10 : 3prime end, single read.
	192741_at	132.8	75	1.77067	98	78.9	1.24208	1.49968	T09A5.3 /REP_DB=WormBase Gene ID /WP=CE28078 /GEN=acr-7 /TR=SW:P45963 /GB=CAA85338.2 /SUBMIT=HINXTON /CHR=2 /FEA=Sanger Annotation /DEF=Acetylcholine receptor
	178254_at	168.6	119.6	1.4097	265.8	170.1	1.56261	1.49948	E04D5.2 /REP_DB=WormBase Gene ID /WP=CE03123 /TR=Q19055 /GB=CAA91282.1 /SUBMIT=HINXTON /CHR=2 /FEA=Sanger Annotation
	182777_at	521.5	292.7	1.78169	440.7	349	1.26275	1.49945	F53C3.5 /REP_DB=WormBase Gene ID /WP=CE19443 /TR=Q9TXT4 /GB=AAC67456.1 /SUBMIT=ST.LOUIS /CHR=2 /FEA=Sanger Annotation
	182747_at	583.5	309.2	1.88713	401.9	348	1.15489	1.49939	R08E5.3 /REP_DB=WormBase Gene ID /WP=CE12576 /TR=O01593 /GB=AAB52277.1 /SUBMIT=ST.LOUIS /CHR=5 /FEA=Sanger Annotation
	181847_s_at	271	123.4	2.19611	254.9	227.4	1.12093	1.49914	C26D10.4 /REP_DB=WormBase Gene ID /WP=CE03027 /TR=Q18214 /GB=CAA91122.1 /SUBMIT=HINXTON /CHR=2 /FEA=Sanger Annotation
	174191_at	556.3	320.6	1.73518	558.8	423.3	1.3201	1.49899	C57206_rc /REP_DB=TREMBL Accession /GB=C57206 /CHR=X /FEA=Genomic Cluster /DEF=C.elegans cDNA clone yk300d7 : 3prime end, single read.
	191887_s_at	143.6	54.3	2.64457	135.9	132.2	1.02799	1.49866	W07B8.5 /REP_DB=WormBase Gene ID /WP=CE14682 /GEN=cpr-5 /TR=SW:P43509 /GB=AAB65346.1 /SUBMIT=ST.LOUIS /CHR=5 /FEA=Sanger Annotation /DEF=thiol protease
	187489_at	1845.4	1139.6	1.61934	2026.4	1444	1.40332	1.49861	C09F5.1 /REP_DB=WormBase Gene ID /WP=CE01773 /TR=SW:Q09231 /GB=AAA64509.1 /SUBMIT=ST.LOUIS /CHR=3 /FEA=Sanger Annotation
	190439_s_at	546.3	254.4	2.14741	435.4	400.7	1.0866	1.49855	C56A3.7 /REP_DB=WormBase Gene ID /WP=CE15738 /GEN=cav-2 /TR=SW:Q18879 /GB=CAB01139.1 /SUBMIT=HINXTON /CHR=5 /FEA=Sanger Annotation /DEF=Caveolin
	172059_x_at	130.9	99.9	1.31031	181.2	108.4	1.67159	1.49832	g6714902 /REP_DB=GenBank Identifier /GB=AF117300.1 /PROTEIN_GB=AAF26201.1 /CHR=X /FEA=Mapped Transcript /DEF=G protein-linked acetylcholine receptor GAR-1a
	194001_s_at	231.2	162.1	1.42628	189.2	118.5	1.59662	1.49822	W09H1.6A /REP_DB=WormBase Gene ID /WP=CE16576 /GEN=lec-1 /TR=SW:P36573 /GB=CAB04959.1 /SUBMIT=HINXTON /CHR=2 /FEA=Sanger Annotation /DEF=Vertebrate galactoside-binding lectins (2 domains)
	178185_s_at	763.8	436.4	1.75023	868.6	653.2	1.32976	1.49816	ZC247.2 /REP_DB=WormBase Gene ID /WP=CE15148 /TR=Q94379 /GB=CAB02309.1 /SUBMIT=HINXTON /CHR=1 /FEA=Sanger Annotation
	193799_at	172.8	106.2	1.62712	150.6	109.7	1.37284	1.49792	F31D4.4 /REP_DB=WormBase Gene ID /WP=CE15930 /TR=O45419 /GB=CAB07372.1 /SUBMIT=HINXTON /CHR=5 /FEA=Sanger Annotation /DEF=CUB domain, Lectin C-type domain short and long forms
	180743_at	440.6	286.8	1.53626	453.3	310	1.46226	1.49782	F53B1.5 /REP_DB=WormBase Gene ID /WP=CE04645 /TR=Q20699 /GB=AAB52652.1 /SUBMIT=ST.LOUIS /CHR=X /FEA=Sanger Annotation
	179176_at	1627.1	1027	1.58432	1889.6	1321	1.43043	1.49774	C52G5.2 /REP_DB=WormBase Gene ID /WP=CE03086 /TR=Q18793 /GB=CAA91797.1 /SUBMIT=HINXTON /CHR=X /FEA=Sanger Annotation
	185915_at	874.2	541.2	1.6153	960.6	683.9	1.40459	1.49767	Y51A2D.19 /REP_DB=WormBase Gene ID /WP=CE24409 /TR=Q9U268 /GB=CAB54459.1 /SUBMIT=HINXTON /CHR=5 /FEA=Sanger Annotation
	174008_at	101.8	74.7	1.36278	136.6	84.5	1.61657	1.49749	CEK046BZR_rc /REP_DB=TREMBL Accession /5_PRIME_EXT_ID=C34F6.1 /5_PRIME_EXT_DB=WormBase Gene ID /GB=D34450 /WB_GENE_ID=C34F6.1 /WP=CE15670 /CHR=X /FEA=Genomic Cluster /DEF=Kunitz-Bovine pancreatic trypsin inhibitor domain (8 domains); C.elegans cDNA clone yk46b12 : 3prime end, single read.
	194035_s_at	296.2	185.8	1.59419	400.1	279.2	1.43302	1.49742	T03G6.2 /REP_DB=WormBase Gene ID /WP=CE28074 /GEN=nhr-40 /TR=SW:Q22127 /GB=AAA81704.2 /SUBMIT=ST.LOUIS /CHR=X /FEA=Sanger Annotation /DEF=steroid-thyroid-retinoic nuclear hormone receptor family
	175875_s_at	197.6	93.4	2.11563	258.5	211.2	1.22396	1.49737	F07B7.C /REP_DB=WormBase Gene ID /WP=CE25842 /CHR=5 /FEA=Sanger Annotation /DEF=(ST.LOUIS)
	177693_at	90.4	93.8	0.963753	188.5	92.5	2.03784	1.49705	R03G8.3 /REP_DB=WormBase Gene ID /WP=CE03527 /TR=Q21672 /GB=CAA93678.1 /SUBMIT=HINXTON /CHR=X /FEA=Sanger Annotation
	193187_s_at	94.6	36.4	2.5989	113.3	102.6	1.10429	1.49568	F57C12.4 /REP_DB=WormBase Gene ID /WP=CE26370 /GEN=mrp-2 /TR=Q20943 /GB=AAA83299.1 /SUBMIT=ST.LOUIS /CHR=X /FEA=Sanger Annotation /DEF=ATP-binding transport family
	193952_at	87.2	58.4	1.49315	112.9	75.4	1.49735	1.49552	ZK1290.2 /REP_DB=WormBase Gene ID /WP=CE25680 /GEN=tph-1 /TR=Q23438 /GB=AAB93319.1 /SUBMIT=ST.LOUIS /CHR=2 /FEA=Sanger Annotation /DEF=Biopterin-dependent aromatic amino acid hydroxylase
	172292_x_at	731.6	403.4	1.81358	612.7	495.7	1.23603	1.49516	D2092.8 /REP_DB=WormBase Gene ID /WP=CE09107 /TR=P91196 /GB=AAB42227.1 /SUBMIT=ST.LOUIS /CHR=1 /FEA=Sanger Annotation
	190090_at	484.1	281.2	1.72155	363.3	285.7	1.27161	1.4948	C12D5.2 /REP_DB=WormBase Gene ID /WP=CE06804 /TR=Q17929 /GB=AAA98573.1 /SUBMIT=ST.LOUIS /CHR=5 /FEA=Sanger Annotation /DEF=zinc finger protein
	193312_at	743.7	252.7	2.94302	431.3	533.4	0.808586	1.49472	T27F2.2 /REP_DB=WormBase Gene ID /WP=CE24021 /TR=Q20016 /GB=CAA98469.2 /SUBMIT=HINXTON /CHR=5 /FEA=Sanger Annotation /DEF=Mouse GTPASE-ACTIVATING PROTEIN SPA-1 like
	189430_at	421.1	342.2	1.23057	477.2	258.8	1.84389	1.49468	C12D5.7 /REP_DB=WormBase Gene ID /WP=CE06809 /TR=Q27470 /GB=AAA98571.1 /SUBMIT=ST.LOUIS /CHR=5 /FEA=Sanger Annotation /DEF=cytochrome P450
	182635_at	93.4	83.2	1.1226	115.7	56.7	2.04056	1.49464	R01H10.7 /REP_DB=WormBase Gene ID /WP=CE20024 /TR=Q21623 /GB=CAA83465.1 /SUBMIT=HINXTON /CHR=3 /FEA=Sanger Annotation
	193414_s_at	123.7	89.7	1.37904	160.1	100.2	1.5978	1.49447	ZK909.2A /REP_DB=WormBase Gene ID /WP=CE15473 /GEN=kin-1 /TR=O18310 /GB=CAB04168.1 /SUBMIT=HINXTON /CHR=1 /FEA=Sanger Annotation /DEF=Protein kinase C terminal domain
	173138_s_at	196.5	71.1	2.76371	94.4	123.6	0.763754	1.49409	AV200407_rc /REP_DB=TREMBL Accession /FEA=EST Transcript /REVCOMP /GB=AV200407 /DEF=Caenorhabditis elegans cDNA clone:yk574h1 : 3prime end, single read.
	192442_at	526.2	320.5	1.64181	484.8	356.2	1.36103	1.49402	C35C5.5 /REP_DB=WormBase Gene ID /WP=CE03068 /GEN=acr-13 /TR=Q93329 /GB=CAB01685.1 /SUBMIT=HINXTON /CHR=X /FEA=Sanger Annotation /DEF=acetylcholine receptor
	176621_s_at	620.9	372.5	1.66685	695.3	508.5	1.36735	1.49398	C50C3.9 /REP_DB=WormBase Gene ID /WP=CE24860 /GEN=unc-36 /SUBMIT=ST.LOUIS /CHR=3 /FEA=Sanger Annotation
	188358_at	648.7	255.3	2.54093	425.4	463.7	0.917403	1.49388	B0218.1 /REP_DB=WormBase Gene ID /WP=CE06684 /TR=Q17449 /GB=AAB00667.1 /SUBMIT=ST.LOUIS /CHR=4 /FEA=Sanger Annotation /DEF=amidase
	174513_at	2141	1097.3	1.95115	2154.9	1778.5	1.21164	1.49381	CEK003F5R_rc /REP_DB=TREMBL Accession /GB=D27784 /CHR=5 /FEA=Genomic Cluster /DEF=C.elegans cDNA clone yk3f5 : 3prime end, single read.
	189895_at	982	474.1	2.07129	622	599.7	1.03719	1.49376	F13H6.1 /REP_DB=WormBase Gene ID /WP=CE09373 /TR=O16350 /GB=AAB65883.1 /SUBMIT=ST.LOUIS /CHR=5 /FEA=Sanger Annotation /DEF=zinc-finger protein
	178143_at	1630.7	884.2	1.84427	1384	1134	1.22046	1.49376	K04G2.9 /REP_DB=WormBase Gene ID /WP=CE06103 /TR=Q21228 /GB=CAB00046.1 /SUBMIT=HINXTON /CHR=1 /FEA=Sanger Annotation
	172204_at	745.9	465.9	1.60099	568	413.7	1.37298	1.49375	T22H2.4 /REP_DB=WormBase Gene ID /WP=CE14002 /TR=O18111 /GB=CAB04751.1 /SUBMIT=HINXTON /CHR=1 /FEA=Sanger Annotation
	174056_at	3818	2140	1.78411	3995.1	3091.9	1.29212	1.49336	C65078 /REP_DB=TREMBL Accession /GB=C65078 /CHR=4 /FEA=Genomic Cluster /DEF=C.elegans cDNA clone yk398g5 : 5prime end, single read.
	192407_at	215.9	102	2.11667	216.4	187.5	1.15413	1.49326	K08F4.7 /REP_DB=WormBase Gene ID /WP=CE06155 /GEN=gst-4 /TR=Q21355 /GB=CAA93086.1 /SUBMIT=HINXTON /CHR=4 /FEA=Sanger Annotation /DEF=glutatione-S-tranferase
	182988_at	698.4	352.3	1.9824	462	424.8	1.08757	1.49324	C29G2.3 /REP_DB=WormBase Gene ID /WP=CE08464 /TR=O16886 /GB=AAB69892.1 /SUBMIT=ST.LOUIS /CHR=5 /FEA=Sanger Annotation
	187976_at	106.4	72	1.47778	81.3	53.7	1.51397	1.49324	C06H2.5 /REP_DB=WormBase Gene ID /WP=CE05237 /TR=Q17767 /GB=CAA99771.1 /SUBMIT=HINXTON /CHR=5 /FEA=Sanger Annotation /DEF=Globin
	181422_s_at	555.9	328.7	1.69121	557.7	417.1	1.33709	1.49316	F52H2.7 /REP_DB=WormBase Gene ID /WP=CE28441 /TR=O17398 /GB=AAB71316.1 /SUBMIT=ST.LOUIS /CHR=X /FEA=Sanger Annotation
	190499_s_at	306.5	188.7	1.62427	264.3	193.6	1.36519	1.49307	C35D10.14 /REP_DB=WormBase Gene ID /WP=CE27828 /TR=Q18492 /GB=AAA62570.2 /SUBMIT=ST.LOUIS /CHR=3 /FEA=Sanger Annotation /DEF=C-type lectin domain
	173880_s_at	751.9	457.5	1.6435	833.1	604.1	1.37908	1.49303	CEK030B1R_rc /REP_DB=TREMBL Accession /5_PRIME_EXT_ID=R06C7.10 /5_PRIME_EXT_DB=WormBase Gene ID /GB=D33383 /WB_GENE_ID=R06C7.10 /WP=CE06253 /CHR=1 /FEA=Genomic Cluster /GEN=myo-1 /DEF=myosin heavy chain; C.elegans cDNA clone yk30b1 : 3prime end, single read.
	176883_at	869	386.2	2.25013	572.8	579.5	0.988438	1.49301	F11D5.1 /REP_DB=WormBase Gene ID /WP=CE25853 /CHR=X /FEA=Sanger Annotation /DEF=(ST.LOUIS) protein_id:AAF99908.1
	188933_at	186.7	135	1.38296	158.4	96.2	1.64657	1.49265	T04A11.7 /REP_DB=WormBase Gene ID /WP=CE13132 /TR=O18018 /GB=CAB05610.1 /SUBMIT=HINXTON /CHR=4 /FEA=Sanger Annotation /DEF=7TM receptor
	187759_s_at	1209.4	568	2.12923	762.6	753.7	1.01181	1.49202	Y43C5B.1 /REP_DB=WormBase Gene ID /WP=CE19156 /CHR=4 /FEA=Sanger Annotation /DEF=(HINXTON) TR:Q9XXE4 protein_id:CAA19512.1
	185748_at	114.4	71.4	1.60224	148	104.5	1.41627	1.49176	F07C4.11 /REP_DB=WormBase Gene ID /WP=CE09210 /TR=P91216 /GB=AAG24042.1 /SUBMIT=ST.LOUIS /CHR=5 /FEA=Sanger Annotation
	190129_at	254	100.1	2.53746	131.5	158.4	0.830177	1.4913	F07A5.5 /REP_DB=WormBase Gene ID /WP=CE05558 /GEN=sus-1 /TR=Q19136 /GB=CAA96615.1 /SUBMIT=HINXTON /CHR=1 /FEA=Sanger Annotation /DEF=C2 domain
	174827_at	2606.6	1883.4	1.38399	2095.9	1270.1	1.65019	1.4912	CEK043H2R_rc /REP_DB=TREMBL Accession /GB=D34293 /CHR=3 /FEA=Genomic Cluster /DEF=C.elegans cDNA clone yk43h2 : 3prime end, single read.
	174119_at	463.1	337.8	1.37093	507.5	313.1	1.62089	1.49117	C33067_rc /REP_DB=TREMBL Accession /GB=C33067 /CHR=2 /FEA=Genomic Cluster /DEF=C.elegans cDNA clone yk339d7 : 3prime end, single read.
	179266_at	82.3	74.8	1.10027	149.7	80.8	1.85272	1.491	F15D4.5 /REP_DB=WormBase Gene ID /WP=CE09418 /TR=Q93513 /GB=CAB02488.1 /SUBMIT=HINXTON /CHR=2 /FEA=Sanger Annotation
	183538_at	473.2	324.4	1.45869	547.4	360.2	1.51971	1.4908	T22F7.1 /REP_DB=WormBase Gene ID /WP=CE01416 /TR=Q22686 /GB=AAA20671.1 /SUBMIT=ST.LOUIS /CHR=3 /FEA=Sanger Annotation
	176616_s_at	5233.2	2943.8	1.7777	4048.3	3282.4	1.23334	1.49072	F10E9.6 /REP_DB=WormBase Gene ID /WP=CE00150 /GEN=mig-10 /SUBMIT=ST.LOUIS /CHR=3 /FEA=Sanger Annotation
	182491_at	407.7	204.1	1.99755	395.1	334.5	1.18117	1.49053	F53F4.13 /REP_DB=WormBase Gene ID /WP=CE10978 /TR=Q20724 /GB=CAB01208.1 /SUBMIT=HINXTON /CHR=5 /FEA=Sanger Annotation
	176711_at	182	127.1	1.43194	191	123.2	1.55032	1.49021	Y66A7A.7 /REP_DB=WormBase Gene ID /WP=CE20344 /GB=CAC35861.1 /SUBMIT=HINXTON /CHR=3 /FEA=Sanger Annotation
	175962_s_at	307.3	131	2.3458	330.2	296.8	1.11253	1.49018	K12H4.7 /REP_DB=WormBase Gene ID /WP=CE00272 /SUBMIT=ST.LOUIS /CHR=3 /FEA=Sanger Annotation
	172879_x_at	1043.9	511.1	2.04246	807.9	731.7	1.10414	1.49002	F15H10.1 /REP_DB=WormBase Gene ID /WP=CE05638 /GEN=col-12 /TR=SW:P20630 /GB=CAA98257.1 /SUBMIT=HINXTON /CHR=5 /FEA=Sanger Annotation /DEF=collagen
	181111_at	418.7	236.4	1.77115	320.2	259.5	1.23391	1.49002	C24G6.7 /REP_DB=WormBase Gene ID /WP=CE17463 /TR=O76386 /GB=AAC19214.1 /SUBMIT=ST.LOUIS /CHR=5 /FEA=Sanger Annotation
	188550_at	264.1	211.3	1.24988	309.1	173.4	1.78258	1.48999	T20G5.6 /REP_DB=WormBase Gene ID /WP=CE25119 /GEN=unc-47 /TR=SW:P34579 /GB=CAA83006.2 /SUBMIT=HINXTON /CHR=3 /FEA=Sanger Annotation
	176305_at	145.4	93.4	1.55675	150.2	105	1.43048	1.48992	Y22D7AR.D /REP_DB=WormBase Gene ID /WP=CE23412 /CHR=3 /FEA=Sanger Annotation /DEF=(ST.LOUIS)
	174410_at	485.1	271.3	1.78806	660.2	497.4	1.3273	1.48992	C30904_rc /REP_DB=TREMBL Accession /GB=C30904 /CHR=1 /FEA=Genomic Cluster /DEF=C.elegans cDNA clone yk291g4 : 3prime end, single read.
	191485_at	272.4	175.6	1.55125	393.7	271.5	1.45009	1.48982	C54D10.10 /REP_DB=WormBase Gene ID /WP=CE05506 /TR=Q18836 /GB=CAA99845.1 /SUBMIT=HINXTON /CHR=5 /FEA=Sanger Annotation /DEF=serine protease inhibitor
	173727_s_at	1218.2	568.5	2.14283	1071.9	968.8	1.10642	1.48969	CEC9824 /REP_DB=TREMBL Accession /5_PRIME_EXT_ID=F40F4.6 /5_PRIME_EXT_DB=WormBase Gene ID /GB=C11982 /WB_GENE_ID=F40F4.6 /WP=CE04536 /CHR=X /FEA=Genomic Cluster /DEF=EGF-like repeats; C.elegans cDNA clone yk144f9 : 5prime end, single read.
	176382_at	405.4	180.2	2.24972	319.3	306.3	1.04244	1.48962	H05L03.4 /REP_DB=WormBase Gene ID /WP=CE17958 /SUBMIT=ST.LOUIS /CHR=X /FEA=Sanger Annotation
	186505_at	295.6	214	1.38131	334	208.7	1.60038	1.48947	F49H12.3 /REP_DB=WormBase Gene ID /WP=CE20837 /TR=Q9N5S5 /GB=AAF39829.1 /SUBMIT=ST.LOUIS /CHR=X /FEA=Sanger Annotation
	186313_at	171.1	55.4	3.08845	110.4	133.6	0.826347	1.48942	Y49E10.18 /REP_DB=WormBase Gene ID /WP=CE22233 /TR=Q9XTU3 /GB=CAB11554.1 /SUBMIT=HINXTON /CHR=3 /FEA=Sanger Annotation
	185039_s_at	100.4	96.7	1.03826	141.6	65.8	2.15198	1.48923	T25G12.6 /REP_DB=WormBase Gene ID /WP=CE07543 /TR=Q22783 /GB=AAC69024.1 /SUBMIT=ST.LOUIS /CHR=X /FEA=Sanger Annotation
	175495_at	234.3	150.5	1.55681	338.6	234.2	1.44577	1.48921	AU116588_rc /REP_DB=TREMBL Accession /GB=AU116588 /CHR=1 /FEA=Genomic Cluster /DEF=Caenorhabditis elegans cDNA clone:yk746e10 : 3prime end, single read.
	186254_at	107.3	97.4	1.10164	108.6	47.6	2.28151	1.48897	R05H11.1 /REP_DB=WormBase Gene ID /WP=CE01363 /TR=Q21761 /GB=AAA50725.1 /SUBMIT=ST.LOUIS /CHR=3 /FEA=Sanger Annotation
	179437_s_at	1514.7	813.6	1.86173	1035.5	899.3	1.15145	1.48882	W02A2.3 /REP_DB=WormBase Gene ID /WP=CE21233 /TR=Q9XUB6 /GB=CAB05306.1 /SUBMIT=HINXTON /CHR=4 /FEA=Sanger Annotation
	194159_s_at	568	264.5	2.14745	487.7	444.6	1.09694	1.48879	Y71G12A.A /REP_DB=WormBase Gene ID /WP=CE26248 /CHR=1 /FEA=Sanger Annotation /DEF=(ST.LOUIS)
	191825_at	131.9	59.5	2.21681	104	99	1.05051	1.48833	M03E7.4 /REP_DB=WormBase Gene ID /WP=CE07397 /TR=Q21496 /GB=AAB00723.1 /SUBMIT=ST.LOUIS /CHR=5 /FEA=Sanger Annotation /DEF=LDL receptor-related protein
	184834_s_at	1176.5	603.3	1.95011	1107.4	931.9	1.18832	1.48769	F26F12.4 /REP_DB=WormBase Gene ID /WP=CE07149 /TR=Q19809 /GB=AAC25891.1 /SUBMIT=ST.LOUIS /CHR=5 /FEA=Sanger Annotation
	183942_s_at	401.1	340.8	1.17694	583.3	320.9	1.8177	1.48768	T14B4.5 /REP_DB=WormBase Gene ID /WP=CE02048 /TR=Q22478 /GB=AAK31553.1 /SUBMIT=ST.LOUIS /CHR=2 /FEA=Sanger Annotation
	189365_s_at	2037.2	1465.1	1.39049	2382.4	1508.1	1.57974	1.48648	R11A8.7A /REP_DB=WormBase Gene ID /WP=CE06305 /TR=Q21920 /GB=CAA94370.1 /SUBMIT=HINXTON /CHR=4 /FEA=Sanger Annotation /DEF=ankyrin repeats
	189866_s_at	584.9	334.7	1.74754	615.2	472.8	1.30118	1.48619	B0496.8 /REP_DB=WormBase Gene ID /WP=CE06720 /TR=Q17525 /GB=AAK18879.1 /SUBMIT=ST.LOUIS /CHR=4 /FEA=Sanger Annotation /DEF=LIM-domain protein
	173584_s_at	3466.3	2084.8	1.66265	3933.8	2895.6	1.35854	1.48584	CEK013C5R_rc /REP_DB=TREMBL Accession /5_PRIME_EXT_ID=W01C9.3 /5_PRIME_EXT_DB=WormBase Gene ID /GB=D27548 /WB_GENE_ID=W01C9.3 /WP=CE02369 /CHR=2 /FEA=Genomic Cluster /DEF=C.elegans cDNA clone yk13c5 : 3prime end, single read.
	183244_at	609.6	363.7	1.67611	553.5	419.1	1.32069	1.48582	F58E10.1 /REP_DB=WormBase Gene ID /WP=CE18783 /TR=Q9XUW6 /GB=CAB04517.1 /SUBMIT=HINXTON /CHR=5 /FEA=Sanger Annotation
	172700_x_at	4167.2	2106.8	1.97798	3147	2818	1.11675	1.48518	T11F9.9 /REP_DB=WormBase Gene ID /WP=CE06421 /TR=Q22393 /GB=CAA98525.1 /SUBMIT=HINXTON /CHR=5 /FEA=Sanger Annotation /DEF=collagen
	191926_s_at	4640	2159.3	2.14884	3104.6	3056.2	1.01584	1.48492	F11C3.3 /REP_DB=WormBase Gene ID /WP=CE09349 /GEN=unc-54 /TR=O02244 /GB=CAB05505.1 /SUBMIT=HINXTON /CHR=1 /FEA=Sanger Annotation /DEF=myosin heavy chain
	174235_at	2272.3	1401	1.62191	2419.3	1758.9	1.37546	1.48473	C54498_rc /REP_DB=TREMBL Accession /GB=C54498 /CHR=2 /FEA=Genomic Cluster /DEF=C.elegans cDNA clone yk359f3 : 3prime end, single read.
	176738_s_at	650.7	359.2	1.81153	589.3	476.1	1.23777	1.4845	M04F3.5 /REP_DB=WormBase Gene ID /WP=CE12420 /GB=AAK71384.1 /SUBMIT=ST.LOUIS /CHR=1 /FEA=Sanger Annotation
	183530_at	111.9	131	0.854198	177.8	64.2	2.76947	1.48412	F40G9.6 /REP_DB=WormBase Gene ID /WP=CE19853 /TR=Q9TZ73 /GB=AAC68795.1 /SUBMIT=ST.LOUIS /CHR=3 /FEA=Sanger Annotation
	171918_x_at	912.4	740	1.23297	988.5	541	1.82717	1.48392	CEK129F1R_rc /REP_DB=TREMBL Accession /GB=D65010 /FEA=Transcript Cluster /DEF=C.elegans cDNA clone yk129f1 : 3prime end, single read.
	187929_s_at	542.8	307.2	1.76693	411.2	335.7	1.2249	1.4839	F56F3.2 /REP_DB=WormBase Gene ID /WP=CE01015 /GEN=ndg-4 /TR=Q20900 /GB=CAA83607.1 /SUBMIT=HINXTON /CHR=3 /FEA=Sanger Annotation
	189845_at	556.1	324.1	1.71583	740.2	549.6	1.3468	1.48369	T19B10.3 /REP_DB=WormBase Gene ID /WP=CE06457 /TR=Q27526 /GB=CAA98542.1 /SUBMIT=HINXTON /CHR=5 /FEA=Sanger Annotation /DEF=beta-galactosidase
	181063_at	99.9	50.5	1.97822	95.2	81	1.17531	1.48365	K06A9.2 /REP_DB=WormBase Gene ID /WP=CE07335 /TR=P91364 /GB=AAC70887.1 /SUBMIT=ST.LOUIS /CHR=X /FEA=Sanger Annotation
	193014_s_at	935.7	541.8	1.72702	1018.5	775.5	1.31335	1.48349	C33F10.5A /REP_DB=WormBase Gene ID /WP=CE04138 /TR=Q18382 /GB=AAK31481.1 /SUBMIT=ST.LOUIS /CHR=2 /FEA=Sanger Annotation /DEF=fibronectin, IG-like domains of NCAM
	179600_at	703.5	399.8	1.75963	665.1	522.8	1.27219	1.48342	C38C6.3 /REP_DB=WormBase Gene ID /WP=CE15695 /TR=O45299 /GB=CAB07563.1 /SUBMIT=HINXTON /CHR=2 /FEA=Sanger Annotation
	174107_at	535.4	472.2	1.13384	983.9	552	1.78243	1.4834	CEK070E2F /REP_DB=TREMBL Accession /GB=D69489 /CHR=1 /FEA=Genomic Cluster /DEF=C.elegans cDNA clone yk70e2 : 5prime end, single read.
	177368_at	593.7	280.3	2.11809	520.4	471	1.10488	1.4829	M60.1 /REP_DB=WormBase Gene ID /WP=CE04774 /TR=Q9GYM7 /GB=AAF99995.1 /SUBMIT=ST.LOUIS /CHR=X /FEA=Sanger Annotation
	193654_at	328.3	207.8	1.57988	402.6	285.2	1.41164	1.48256	F40F9.2 /REP_DB=WormBase Gene ID /WP=CE05851 /TR=Q20241 /GB=CAA94766.1 /SUBMIT=HINXTON /CHR=5 /FEA=Sanger Annotation /DEF=N-methyl-D-aspartate receptor associated protein
	192367_at	706	529.6	1.33308	859.7	526.7	1.63224	1.48225	M02A10.3 /REP_DB=WormBase Gene ID /WP=CE25058 /CHR=X /FEA=Sanger Annotation /DEF=locus:sli-1 zinc-finger protein (ST.LOUIS) TR:Q21460 protein_id:AAC48059.1
	174256_at	1000.6	540.9	1.84988	1399	1078	1.29777	1.48224	C32145_rc /REP_DB=TREMBL Accession /GB=C32145 /CHR=X /FEA=Genomic Cluster /DEF=C.elegans cDNA clone yk325b6 : 3prime end, single read.
	180790_at	89.4	91.4	0.978118	192.8	99	1.94747	1.48214	F45E4.4 /REP_DB=WormBase Gene ID /WP=CE10498 /TR=Q94226 /GB=AAK29815.1 /SUBMIT=ST.LOUIS /CHR=4 /FEA=Sanger Annotation
	177115_at	117.8	68	1.73235	160.1	119.5	1.33975	1.48213	M28.4 /REP_DB=WormBase Gene ID /WP=CE02282 /TR=Q21567 /GB=CAA90126.1 /SUBMIT=HINXTON /CHR=2 /FEA=Sanger Annotation
	187394_at	1199.8	659.5	1.81926	1097.2	891.3	1.23101	1.48117	C56G2.4 /REP_DB=WormBase Gene ID /WP=CE01873 /TR=SW:Q09288 /GB=AAA64331.1 /SUBMIT=ST.LOUIS /CHR=3 /FEA=Sanger Annotation
	183325_s_at	387.5	238.4	1.62542	432	314.9	1.37186	1.48111	F22D3.6 /REP_DB=WormBase Gene ID /WP=CE27139 /TR=Q19719 /GB=AAK31498.1 /SUBMIT=ST.LOUIS /CHR=2 /FEA=Sanger Annotation
	176133_at	98.6	64	1.54062	97.2	68.2	1.42522	1.48109	Y119D3B.R /REP_DB=WormBase Gene ID /WP=CE23395 /CHR=3 /FEA=Sanger Annotation /DEF=(ST.LOUIS)
	173778_s_at	106	63.2	1.67722	170.8	123.7	1.38076	1.48101	AU115553_rc /REP_DB=TREMBL Accession /5_PRIME_EXT_ID=C01B10.10 /5_PRIME_EXT_DB=WormBase Gene ID /GB=AU115553 /WB_GENE_ID=C01B10.10 /WP=CE26855 /CHR=4 /FEA=Genomic Cluster /DEF=Caenorhabditis elegans cDNA clone:yk734a11 : 3prime end, single read.
	187245_s_at	265.3	107.5	2.46791	185.5	196.9	0.942103	1.48095	ZK1320.3 /REP_DB=WormBase Gene ID /WP=CE01701 /TR=SW:Q09365 /GB=CAA87041.1 /SUBMIT=HINXTON /CHR=2 /FEA=Sanger Annotation
	173388_s_at	843	394.2	2.13851	811.3	723	1.12213	1.48076	CE014_rc /REP_DB=TREMBL Accession /GB=T00014 /FEA=Transcript Cluster /DEF=wEST00735 Early embryo, Stratagene (cat. no. 937007) Caenorhabditis elegans cDNA clone CEESA56, mRNA sequence.
	187941_at	718.9	451.2	1.59331	565.5	416.3	1.3584	1.48058	W01G7.1 /REP_DB=WormBase Gene ID /WP=CE18985 /GEN=daf-5 /TR=Q9XVH7 /GB=CAB03453.1 /SUBMIT=HINXTON /CHR=2 /FEA=Sanger Annotation
	190674_at	241.7	162.8	1.48464	366.4	248	1.47742	1.48028	T09A12.2 /REP_DB=WormBase Gene ID /WP=CE17231 /TR=O45183 /GB=AAC04432.1 /SUBMIT=ST.LOUIS /CHR=4 /FEA=Sanger Annotation /DEF=glutathione peroxidase
	190096_at	1616.4	788.8	2.04919	1430.3	1269.4	1.12675	1.48027	F21F8.3 /REP_DB=WormBase Gene ID /WP=CE09539 /GEN=asp-5 /TR=O01532 /GB=AAC47991.1 /SUBMIT=ST.LOUIS /CHR=5 /FEA=Sanger Annotation /DEF=protease
	187668_at	497.2	309.2	1.60802	698.7	498.7	1.40104	1.48026	F47D12.6 /REP_DB=WormBase Gene ID /WP=CE01950 /TR=SW:Q09391 /GB=AAK20067.1 /SUBMIT=ST.LOUIS /CHR=3 /FEA=Sanger Annotation
	182010_s_at	198.7	160.8	1.2357	312.6	184.7	1.69247	1.47988	K10D6.2A /REP_DB=WormBase Gene ID /WP=CE23866 /TR=O45670 /GB=CAA98514.2 /SUBMIT=HINXTON /CHR=5 /FEA=Sanger Annotation
	173174_s_at	273.5	162.4	1.68411	216.7	168.9	1.28301	1.47963	AV177803_rc /REP_DB=TREMBL Accession /FEA=EST Transcript /REVCOMP /GB=AV177803 /DEF=Caenorhabditis elegans cDNA clone:yk534a11 : 3prime end, single read.
	183923_at	257	208.5	1.23261	360.3	208.8	1.72557	1.47927	T27B7.7 /REP_DB=WormBase Gene ID /WP=CE14243 /TR=O16666 /GB=AAB66139.1 /SUBMIT=ST.LOUIS /CHR=5 /FEA=Sanger Annotation
	192402_at	153.6	155.8	0.985879	149.6	49.2	3.04065	1.47902	Y18D10A.5 /REP_DB=WormBase Gene ID /WP=CE21401 /TR=Q9U2Q9 /GB=CAA22311.1 /SUBMIT=HINXTON /CHR=1 /FEA=Sanger Annotation /DEF=Eukaryotic protein kinase domain
	179534_s_at	960.9	575.1	1.67084	966.8	728.5	1.32711	1.47875	T23F1.5 /REP_DB=WormBase Gene ID /WP=CE14078 /TR=O18117 /GB=CAB03404.1 /SUBMIT=HINXTON /CHR=5 /FEA=Sanger Annotation
	188055_at	96.5	44.7	2.15884	94.7	84.6	1.11939	1.47873	C26C6.7 /REP_DB=WormBase Gene ID /WP=CE05316 /TR=Q18209 /GB=CAA96599.1 /SUBMIT=HINXTON /CHR=1 /FEA=Sanger Annotation /DEF=Globin
	179780_s_at	386.1	212.6	1.81609	271.3	232	1.1694	1.47863	EGAP9.3 /REP_DB=WormBase Gene ID /WP=CE27912 /TR=P91201 /GB=AAC25845.2 /SUBMIT=ST.LOUIS /CHR=5 /FEA=Sanger Annotation
	191117_at	430.7	234.3	1.83824	370.1	307.3	1.20436	1.47858	C16C2.1 /REP_DB=WormBase Gene ID /WP=CE15618 /GEN=ceh-5 /TR=O17588 /GB=CAB02740.1 /SUBMIT=HINXTON /CHR=1 /FEA=Sanger Annotation /DEF=Homeobox domain
	183847_at	292.9	170	1.72294	277.2	215.6	1.28571	1.47848	C15F1.1 /REP_DB=WormBase Gene ID /WP=CE23544 /TR=Q9N5X8 /GB=AAF39761.1 /SUBMIT=ST.LOUIS /CHR=2 /FEA=Sanger Annotation
	194046_s_at	141.1	52.9	2.6673	133.3	132.7	1.00452	1.47845	ZK1067.1 /REP_DB=WormBase Gene ID /WP=CE25678 /GEN=let-23 /TR=SW:P24348 /GB=CAA93882.2 /SUBMIT=HINXTON /CHR=2 /FEA=Sanger Annotation /DEF=tyrosine-protein kinase (Epidermal growth factor receptor subfamily)
	188120_at	1488.4	954.9	1.5587	1355.5	969.3	1.39843	1.47796	ZK1248.3 /REP_DB=WormBase Gene ID /WP=CE02903 /GEN=ehs-1 /TR=Q23418 /GB=AAC71084.1 /SUBMIT=ST.LOUIS /CHR=2 /FEA=Sanger Annotation
	187805_at	98.7	43.1	2.29002	84.8	81.1	1.04562	1.47746	F49E10.6 /REP_DB=WormBase Gene ID /WP=CE07267 /CHR=X /FEA=Sanger Annotation /DEF=(ST.LOUIS) TR:Q20595 protein_id:AAC69110.1
	188555_s_at	165	67	2.46269	192.5	175	1.1	1.47727	F14D12.4 /REP_DB=WormBase Gene ID /WP=CE04393 /GEN=mec-2 /TR=SW:Q27433 /GB=AAA82333.1 /SUBMIT=ST.LOUIS /CHR=X /FEA=Sanger Annotation
	173125_s_at	3122.5	1417.2	2.20329	3215.4	2873.5	1.11898	1.47712	AV181528_rc /REP_DB=TREMBL Accession /FEA=EST Transcript /REVCOMP /GB=AV181528 /DEF=Caenorhabditis elegans cDNA clone:yk621e6 : 3prime end, single read.
	180400_at	90.2	41.8	2.15789	113.2	95.9	1.1804	1.47712	ZK381.6 /REP_DB=WormBase Gene ID /WP=CE07630 /TR=Q9GYF5 /GB=AAG00056.1 /SUBMIT=ST.LOUIS /CHR=4 /FEA=Sanger Annotation
	193525_s_at	585.8	284.9	2.05616	607.4	523	1.16138	1.47692	F47A4.3 /REP_DB=WormBase Gene ID /WP=CE16059 /TR=Q20498 /GB=CAA90063.1 /SUBMIT=HINXTON /CHR=X /FEA=Sanger Annotation /DEF=breakpoint cluster region (BCR) protein domain
	178527_at	642.2	313.9	2.04587	580.5	514	1.12938	1.47687	E01G6.2 /REP_DB=WormBase Gene ID /WP=CE23624 /TR=Q19022 /GB=CAA93532.2 /SUBMIT=HINXTON /CHR=X /FEA=Sanger Annotation
	193068_at	886.9	476.5	1.86128	878.8	719.2	1.22191	1.47671	K04E7.2 /REP_DB=WormBase Gene ID /WP=CE25039 /GEN=pep-2 /TR=SW:Q21219 /GB=AAA80411.1 /SUBMIT=ST.LOUIS /CHR=X /FEA=Sanger Annotation /DEF=Oligopeptide transporter
	182019_at	951.6	577.9	1.64665	933.6	699.2	1.33524	1.47616	W03D2.9 /REP_DB=WormBase Gene ID /WP=CE14522 /TR=O02122 /GB=AAC48253.1 /SUBMIT=ST.LOUIS /CHR=4 /FEA=Sanger Annotation
	183159_at	4046.9	2164.2	1.86993	3851.7	3186.8	1.20864	1.4761	F09F9.2 /REP_DB=WormBase Gene ID /WP=CE04347 /TR=Q19281 /GB=AAA81761.1 /SUBMIT=ST.LOUIS /CHR=X /FEA=Sanger Annotation
	183599_at	148.7	84	1.77024	104.3	87.4	1.19336	1.47608	C48E7.5 /REP_DB=WormBase Gene ID /WP=CE08820 /TR=O02078 /GB=AAK21359.1 /SUBMIT=ST.LOUIS /CHR=1 /FEA=Sanger Annotation
	173354_s_at	565	367.2	1.53867	637.6	447.6	1.42449	1.47595	AV185142_rc /REP_DB=TREMBL Accession /GB=AV185142 /FEA=Transcript Cluster /DEF=Caenorhabditis elegans cDNA clone:yk674b2 : 3prime end, single read.
	173303_s_at	611.8	404.2	1.51361	610.4	424.1	1.43928	1.47555	CEK083F8R_rc /REP_DB=TREMBL Accession /GB=D71911 /FEA=Transcript Cluster /DEF=C.elegans cDNA clone yk83f8 : 3prime end, single read.
	177507_at	113.7	66.2	1.71752	114.4	88.4	1.29412	1.47542	T18D3.6 /REP_DB=WormBase Gene ID /WP=CE03667 /TR=Q22543 /GB=CAA92195.1 /SUBMIT=HINXTON /CHR=X /FEA=Sanger Annotation
	177717_s_at	228.7	122.6	1.86542	316.3	246.9	1.28109	1.47497	C06C3.4 /REP_DB=WormBase Gene ID /WP=CE00885 /TR=Q17717 /GB=CAA85317.1 /SUBMIT=HINXTON /CHR=2 /FEA=Sanger Annotation
	176746_s_at	1132.7	739.3	1.53212	1050.5	740.9	1.41787	1.47494	R05D3.9 /REP_DB=WormBase Gene ID /WP=CE25071 /GB=AAK21444.1 /SUBMIT=ST.LOUIS /CHR=3 /FEA=Sanger Annotation
	193989_at	720.2	475.4	1.51493	721.4	502.1	1.43677	1.47478	M01F1.7 /REP_DB=WormBase Gene ID /WP=CE18065 /TR=O62119 /GB=CAA86520.1 /SUBMIT=HINXTON /CHR=3 /FEA=Sanger Annotation /DEF=RETINAL DEGENERATION B PROTEIN (PROBABLE CALCIUM TRANSPORTER RDGB)
	174766_at	1411.1	803.5	1.75619	1367.6	1080.9	1.26524	1.47458	CEK028G8R_rc /REP_DB=TREMBL Accession /GB=D33294 /CHR=1 /FEA=Genomic Cluster /DEF=C.elegans cDNA clone yk28g8 : 3prime end, single read.
	190301_s_at	215.7	132.6	1.6267	233.6	172.1	1.35735	1.47457	C05E11.5 /REP_DB=WormBase Gene ID /WP=CE27655 /TR=Q17663 /GB=AAA96190.2 /SUBMIT=ST.LOUIS /CHR=X /FEA=Sanger Annotation /DEF=ammonium transporter
	177942_at	1399.9	910.3	1.53784	1433.6	1011.3	1.41758	1.47455	F33A8.7 /REP_DB=WormBase Gene ID /WP=CE23701 /TR=Q9U3G9 /GB=CAB54242.1 /SUBMIT=HINXTON /CHR=2 /FEA=Sanger Annotation
	190432_at	241.7	118.1	2.04657	199.4	181.1	1.10105	1.47426	R07B1.8 /REP_DB=WormBase Gene ID /WP=CE01634 /TR=SW:Q09608 /GB=CAA88545.1 /SUBMIT=HINXTON /CHR=X /FEA=Sanger Annotation /DEF=GTP binding protein
	171976_x_at	1002.5	703.7	1.42461	1439.6	952.8	1.51092	1.47425	AV200679_rc /REP_DB=TREMBL Accession /GB=AV200679 /FEA=Transcript Cluster /DEF=Caenorhabditis elegans cDNA clone:yk578h9 : 3prime end, single read.
	175761_s_at	319	235	1.35745	328.4	204.3	1.60744	1.47371	g5670196 /REP_DB=GenBank Identifier /GB=AF162693.1 /PROTEIN_GB=AAD46625.1 /CHR=4 /FEA=Mapped Transcript /DEF=thioredoxin reductase homolog
	182078_at	312.6	218.2	1.43263	330.5	218.2	1.51467	1.47365	T10E9.8 /REP_DB=WormBase Gene ID /WP=CE13557 /TR=O01604 /GB=AAB52475.1 /SUBMIT=ST.LOUIS /CHR=1 /FEA=Sanger Annotation
	182581_s_at	194.7	94.3	2.06469	160.1	146.5	1.09283	1.47342	Y53H1A.1 /REP_DB=WormBase Gene ID /WP=CE25431 /TR=Q9U252 /GB=CAB63392.1 /SUBMIT=HINXTON /CHR=1 /FEA=Sanger Annotation
	193149_at	403.6	241.8	1.66915	333.6	258.7	1.28952	1.47293	C41G7.5 /REP_DB=WormBase Gene ID /WP=CE20561 /GEN=ahr-1 /TR=O44712 /GB=CAB51463.1 /SUBMIT=HINXTON /CHR=1 /FEA=Sanger Annotation /DEF=aryl hydrocarbon (AH) receptor
	193006_at	565.3	347.3	1.6277	614.8	453.9	1.35448	1.47292	T18H9.5 /REP_DB=WormBase Gene ID /WP=CE04973 /GEN=inx-10 /TR=SW:Q22549 /GB=AAA83332.1 /SUBMIT=ST.LOUIS /CHR=5 /FEA=Sanger Annotation /DEF=type-1 membrane protein
	175006_at	487.2	374.5	1.30093	728.9	451.2	1.61547	1.47281	CEK134F2R_rc /REP_DB=TREMBL Accession /GB=D65319 /CHR=2 /FEA=Genomic Cluster /DEF=C.elegans cDNA clone yk134f2 : 3prime end, single read.
	192333_at	536.6	235.5	2.27856	308.2	338.1	0.911565	1.4728	F40F8.7 /REP_DB=WormBase Gene ID /WP=CE05846 /GEN=pqm-1 /TR=Q20233 /GB=CAA93267.1 /SUBMIT=HINXTON /CHR=2 /FEA=Sanger Annotation /DEF=Zinc finger, C2H2 type
	180240_at	230	134.1	1.71514	180.8	144.9	1.24776	1.4724	T23F4.2 /REP_DB=WormBase Gene ID /WP=CE14086 /TR=O17261 /GB=AAB71034.1 /SUBMIT=ST.LOUIS /CHR=2 /FEA=Sanger Annotation
	184004_s_at	275.5	185.2	1.48758	307.7	210.9	1.45899	1.47236	W03B1.3 /REP_DB=WormBase Gene ID /WP=CE07567 /TR=Q23142 /GB=AAC24438.1 /SUBMIT=ST.LOUIS /CHR=4 /FEA=Sanger Annotation
	179555_at	726.4	499.8	1.45338	457	304	1.50329	1.47226	W09D6.5 /REP_DB=WormBase Gene ID /WP=CE19019 /TR=Q9XUJ2 /GB=CAB04946.1 /SUBMIT=HINXTON /CHR=3 /FEA=Sanger Annotation
	192250_at	245.4	127.3	1.92773	222.9	190.8	1.16824	1.47218	F52D10.6 /REP_DB=WormBase Gene ID /WP=CE03392 /TR=Q20653 /GB=CAA91472.1 /SUBMIT=HINXTON /CHR=X /FEA=Sanger Annotation /DEF=PH (pleckstrin homology) domain
	185425_at	265.3	143.8	1.84492	265.1	216.5	1.22448	1.47211	Y38E10A.5 /REP_DB=WormBase Gene ID /WP=CE21585 /TR=Q9NAK5 /GB=CAB54396.1 /SUBMIT=HINXTON /CHR=2 /FEA=Sanger Annotation
	176613_at	112.6	57.2	1.96853	150.9	121.8	1.23892	1.47207	W09B12.1 /REP_DB=WormBase Gene ID /WP=CE07569 /GEN=ace-1 /SUBMIT=ST.LOUIS /CHR=X /FEA=Sanger Annotation
	172089_x_at	95.8	58.9	1.62649	144.1	104.1	1.38425	1.47178	Y55F3C.I /REP_DB=WormBase Gene ID /WP=CE22567 /CHR=4 /FEA=Sanger Annotation /DEF=(ST.LOUIS)
	188353_s_at	338.8	148.3	2.28456	221	232.1	0.952176	1.47161	C05E11.8 /REP_DB=WormBase Gene ID /WP=CE03938 /GEN=flp-12 /TR=Q17668 /GB=AAA96196.1 /SUBMIT=ST.LOUIS /CHR=X /FEA=Sanger Annotation
	175731_s_at	498.3	403.7	1.23433	715.2	421	1.69881	1.47144	g7682760 /REP_DB=GenBank Identifier /GB=AF252604.1 /PROTEIN_GB=AAF67350.1 /CHR=X /FEA=Mapped Transcript /DEF=Gas3-PMP22-like protein
	193594_at	364	140.8	2.58523	260.3	283.5	0.918166	1.47136	F18G5.3 /REP_DB=WormBase Gene ID /WP=CE20692 /GEN=gpa-12 /TR=Q19572 /GB=AAA81081.2 /SUBMIT=ST.LOUIS /CHR=X /FEA=Sanger Annotation /DEF=guanine nucleotide-binding protein
	173654_at	3425.1	2048.1	1.67233	3454.5	2627.7	1.31465	1.47132	CEK019H6F /REP_DB=TREMBL Accession /5_PRIME_EXT_ID=C42D8.5 /5_PRIME_EXT_DB=WormBase Gene ID /GB=D35333 /WB_GENE_ID=C42D8.5 /WP=CE06951 /CHR=X /FEA=Genomic Cluster /DEF=peptidase; C.elegans cDNA clone yk19h6 : 5prime end, single read.
	173811_at	755.2	450.2	1.67748	759.8	579.5	1.31113	1.4713	CEK002F5R_rc /REP_DB=TREMBL Accession /5_PRIME_EXT_ID=F53H10.2 /5_PRIME_EXT_DB=WormBase Gene ID /GB=D33370 /WB_GENE_ID=F53H10.2 /WP=CE11040 /CHR=5 /FEA=Genomic Cluster /DEF=Zinc finger, C2H2 type; C.elegans cDNA clone yk2f5 : 3prime end, single read.
	185758_at	787.8	515.8	1.52734	839.3	590.1	1.4223	1.47129	C14C11.3 /REP_DB=WormBase Gene ID /WP=CE06822 /TR=Q17977 /GB=AAA96105.1 /SUBMIT=ST.LOUIS /CHR=5 /FEA=Sanger Annotation
	176676_s_at	1258.1	676.4	1.85999	948.9	823.8	1.15186	1.47114	T22F3.3 /REP_DB=WormBase Gene ID /WP=CE24003 /GB=AAK72092.1 /SUBMIT=ST.LOUIS /CHR=5 /FEA=Sanger Annotation
	183840_at	209	151.8	1.37681	343.1	223.5	1.53512	1.47109	ZK783.4 /REP_DB=WormBase Gene ID /WP=CE18461 /TR=Q23590 /GB=AAC24421.1 /SUBMIT=ST.LOUIS /CHR=3 /FEA=Sanger Annotation
	190346_at	138.6	74.2	1.86792	135	111.8	1.20751	1.47097	F10G8.9 /REP_DB=WormBase Gene ID /WP=CE09344 /TR=Q93458 /GB=CAB02284.1 /SUBMIT=HINXTON /CHR=1 /FEA=Sanger Annotation /DEF=beta-ketoacyl synthase
	179013_s_at	1862.4	1048.1	1.77693	1812.4	1450.4	1.24959	1.4708	T20D3.2 /REP_DB=WormBase Gene ID /WP=CE03671 /TR=O01254 /GB=CAA92485.1 /SUBMIT=HINXTON /CHR=4 /FEA=Sanger Annotation
	181415_at	570.9	456.3	1.25115	780.8	462.8	1.68712	1.47068	B0507.1 /REP_DB=WormBase Gene ID /WP=CE07760 /TR=Q22886 /GB=AAB04822.1 /SUBMIT=ST.LOUIS /CHR=5 /FEA=Sanger Annotation
	178221_at	357.6	235.2	1.52041	296.1	209.3	1.41472	1.47064	F21C3.4 /REP_DB=WormBase Gene ID /WP=CE27134 /TR=Q19672 /GB=CAA95803.2 /SUBMIT=HINXTON /CHR=1 /FEA=Sanger Annotation
	174695_s_at	517.4	300.7	1.72065	458.6	363	1.26336	1.47054	CEK020F9R_rc /REP_DB=TREMBL Accession /GB=D32728 /CHR=2 /FEA=Genomic Cluster /DEF=C.elegans cDNA clone yk20f9 : 3prime end, single read.
	173219_s_at	290.7	167	1.74072	295.8	231.9	1.27555	1.47029	AV182704_rc /REP_DB=TREMBL Accession /FEA=EST Transcript /REVCOMP /GB=AV182704 /DEF=Caenorhabditis elegans cDNA clone:yk641e10 : 3prime end, single read.
	190563_at	154	70.3	2.19061	137.9	128.3	1.07482	1.46979	F39D8.3 /REP_DB=WormBase Gene ID /WP=CE05835 /TR=Q20190 /GB=CAA93658.1 /SUBMIT=HINXTON /CHR=X /FEA=Sanger Annotation /DEF=carbonic anhydrase like
	191812_s_at	319.1	215.7	1.47937	271.6	186.2	1.45865	1.46977	VF11C1L.1 /REP_DB=WormBase Gene ID /WP=CE18979 /GEN=ppk-3 /TR=Q9XTF8 /GB=CAA19436.1 /SUBMIT=HINXTON /CHR=X /FEA=Sanger Annotation /DEF=FYVE zinc finger
	188705_s_at	787.5	356.9	2.2065	823.1	739.1	1.11365	1.46953	T06D8.10 /REP_DB=WormBase Gene ID /WP=CE13311 /TR=Q22216 /GB=CAA88973.1 /SUBMIT=HINXTON /CHR=2 /FEA=Sanger Annotation /DEF=peroxidase
	193062_s_at	725.5	399.8	1.81466	755.7	608.2	1.24252	1.46944	C27H6.1 /REP_DB=WormBase Gene ID /WP=CE08425 /TR=P90761 /GB=CAB02795.1 /SUBMIT=HINXTON /CHR=5 /FEA=Sanger Annotation /DEF=Adaptor complexes medium subunit family
	172251_x_at	104.1	93.4	1.11456	194.6	109.9	1.7707	1.46926	C04C3.4 /REP_DB=WormBase Gene ID /WP=CE16810 /TR=O44449 /GB=AAB92025.1 /SUBMIT=ST.LOUIS /CHR=4 /FEA=Sanger Annotation
	193378_at	1448.3	1098.7	1.31819	1589.4	969.4	1.63957	1.46884	F10E7.9 /REP_DB=WormBase Gene ID /WP=CE04364 /TR=Q19301 /GB=AAA82423.1 /SUBMIT=ST.LOUIS /CHR=2 /FEA=Sanger Annotation /DEF=bumetanide-sensitive Na-K-Cl cotransporter
	184091_at	1135.1	693.9	1.63583	1258.7	936.3	1.34433	1.46841	C26F1.5 /REP_DB=WormBase Gene ID /WP=CE06879 /TR=Q18230 /GB=AAB37077.1 /SUBMIT=ST.LOUIS /CHR=5 /FEA=Sanger Annotation
	172723_x_at	19483.9	7966.6	2.4457	15372.8	15772.9	0.974634	1.4683	B0222.8 /REP_DB=WormBase Gene ID /WP=CE06699 /GEN=col-10 /TR=Q17460 /GB=AAA92325.1 /SUBMIT=ST.LOUIS /CHR=5 /FEA=Sanger Annotation
	187846_at	284.9	133.3	2.13728	202.7	198.8	1.01962	1.46823	W03F11.5 /REP_DB=WormBase Gene ID /WP=CE14550 /CHR=1 /FEA=Sanger Annotation /DEF=(ST.LOUIS) TR:O01781 protein_id:AAB54151.1
	190238_at	255.4	131.4	1.94368	325.5	264.3	1.23156	1.46803	F54D8.4 /REP_DB=WormBase Gene ID /WP=CE01310 /TR=Q20781 /GB=AAA20616.1 /SUBMIT=ST.LOUIS /CHR=3 /FEA=Sanger Annotation /DEF=carbonic anhydrase I
	178930_at	231.3	106.5	2.17183	203	189.4	1.07181	1.46773	F19H8.2 /REP_DB=WormBase Gene ID /WP=CE15871 /TR=O45378 /GB=CAB07582.1 /SUBMIT=HINXTON /CHR=2 /FEA=Sanger Annotation
	171750_x_at	824.1	393	2.09695	880.5	768.6	1.14559	1.46746	C56852_rc /REP_DB=TREMBL Accession /GB=C56852 /CHR=3 /FEA=Genomic Cluster /DEF=C.elegans cDNA clone yk278g1 : 3prime end, single read.
	191956_at	2961.3	1413.6	2.09486	2220.1	2117.6	1.0484	1.46732	H22K11.1 /REP_DB=WormBase Gene ID /WP=CE19495 /GEN=asp-3 /TR=Q9TXI5 /GB=AAK39240.1 /SUBMIT=ST.LOUIS /CHR=X /FEA=Sanger Annotation /DEF=aspartyl protease
	186927_s_at	3298.5	1738.9	1.89689	2111.4	1948.3	1.08371	1.46721	Y65B4BR.6 /REP_DB=WormBase Gene ID /WP=CE25541 /TR=Q9N2Z3 /GB=AAF60859.1 /SUBMIT=ST.LOUIS /CHR=1 /FEA=Sanger Annotation
	182143_s_at	1458.2	620.7	2.34928	977.1	1039.8	0.9397	1.46661	F42C5.7 /REP_DB=WormBase Gene ID /WP=CE04560 /TR=Q20327 /GB=AAA81484.1 /SUBMIT=ST.LOUIS /CHR=4 /FEA=Sanger Annotation
	173186_s_at	235.9	191.2	1.23379	310.4	181.3	1.71208	1.46658	AV181307_rc /REP_DB=TREMBL Accession /FEA=EST Transcript /REVCOMP /GB=AV181307 /DEF=Caenorhabditis elegans cDNA clone:yk618f4 : 3prime end, single read.
	188307_at	810.4	380.6	2.12927	610	588	1.03741	1.46645	Y53F4B.28 /REP_DB=WormBase Gene ID /WP=CE24422 /GEN=ptr-20 /TR=Q9NAB5 /GB=CAB61102.1 /SUBMIT=HINXTON /CHR=2 /FEA=Sanger Annotation
	175193_at	568.1	349.1	1.62733	512.9	388.1	1.32157	1.46636	AU113611_rc /REP_DB=TREMBL Accession /GB=AU113611 /CHR=5 /FEA=Genomic Cluster /DEF=Caenorhabditis elegans cDNA clone:yk709f4 : 3prime end, single read.
	188718_at	391.5	209.4	1.86963	398.7	329.6	1.20965	1.46605	F52A8.4 /REP_DB=WormBase Gene ID /WP=CE05911 /TR=Q20638 /GB=CAA95823.1 /SUBMIT=HINXTON /CHR=1 /FEA=Sanger Annotation /DEF=globin like
	191873_at	363.9	224.8	1.61877	294.7	224.5	1.31269	1.46584	K01D12.13 /REP_DB=WormBase Gene ID /WP=CE06052 /TR=Q21097 /GB=CAA99874.1 /SUBMIT=HINXTON /CHR=5 /FEA=Sanger Annotation /DEF=Glutathione S-transferases.
	186801_s_at	182.9	95.3	1.9192	144.7	128.2	1.12871	1.46577	F45D11.15 /REP_DB=WormBase Gene ID /WP=CE20794 /TR=Q9N2K4 /GB=AAF39811.1 /SUBMIT=ST.LOUIS /CHR=2 /FEA=Sanger Annotation
	171905_x_at	2873.5	1687.8	1.70251	3196.8	2454	1.30269	1.46562	AU116226_rc /REP_DB=TREMBL Accession /GB=AU116226 /FEA=Transcript Cluster /DEF=Caenorhabditis elegans cDNA clone:yk742b4 : 3prime end, single read.
	176483_at	804.6	401.4	2.00448	813.4	702.6	1.1577	1.46558	Y54F10AM.J /REP_DB=WormBase Gene ID /WP=CE26178 /CHR=3 /FEA=Sanger Annotation /DEF=(ST.LOUIS)
	183724_at	515.1	265.8	1.93792	619.6	508.5	1.21849	1.46545	Y11D7A.5 /REP_DB=WormBase Gene ID /WP=CE20188 /TR=Q9XWQ8 /GB=CAA21590.1 /SUBMIT=HINXTON /CHR=4 /FEA=Sanger Annotation
	174348_at	824.9	467.9	1.76298	1052.1	813.2	1.29378	1.46515	C33275_rc /REP_DB=TREMBL Accession /GB=C33275 /CHR=3 /FEA=Genomic Cluster /DEF=C.elegans cDNA clone yk343d9 : 3prime end, single read.
	192535_s_at	817.9	465.3	1.75779	942.6	736.4	1.28001	1.46501	T19D12.6 /REP_DB=WormBase Gene ID /WP=CE04981 /TR=Q22574 /GB=AAC24426.1 /SUBMIT=ST.LOUIS /CHR=2 /FEA=Sanger Annotation /DEF=laminin repeats; EGF-like repeats
	182252_s_at	441.9	275.5	1.60399	435.3	323.3	1.34643	1.46493	K02A6.3 /REP_DB=WormBase Gene ID /WP=CE04686 /TR=Q21112 /GB=AAC47062.1 /SUBMIT=ST.LOUIS /CHR=X /FEA=Sanger Annotation
	172821_x_at	2361	1192.9	1.97921	1750.5	1614.3	1.08437	1.46463	F52B11.4 /REP_DB=WormBase Gene ID /WP=CE18724 /TR=Q9XUE9 /GB=CAB05195.1 /SUBMIT=HINXTON /CHR=4 /FEA=Sanger Annotation /DEF=CUTICLE COLLAGEN 34
	183425_at	274.3	154.8	1.77196	163.7	144.3	1.13444	1.46439	F35C8.5 /REP_DB=WormBase Gene ID /WP=CE04497 /TR=Q20027 /GB=AAA81710.1 /SUBMIT=ST.LOUIS /CHR=X /FEA=Sanger Annotation
	179245_at	1654	1142.5	1.4477	1789.8	1209.2	1.48015	1.46439	F57B1.6 /REP_DB=WormBase Gene ID /WP=CE11296 /TR=Q20926 /GB=CAB01513.1 /SUBMIT=HINXTON /CHR=5 /FEA=Sanger Annotation
	187721_s_at	734.8	589	1.24754	834.7	482.8	1.72887	1.46436	C01C10.1 /REP_DB=WormBase Gene ID /WP=CE02447 /TR=SW:Q11085 /GB=AAB36848.1 /SUBMIT=ST.LOUIS /CHR=X /FEA=Sanger Annotation
	180292_at	380.3	223.8	1.69929	318.3	253.3	1.25661	1.46426	F19C7.8 /REP_DB=WormBase Gene ID /WP=CE27981 /TR=Q19593 /GB=AAA83512.2 /SUBMIT=ST.LOUIS /CHR=4 /FEA=Sanger Annotation
	175890_at	197.9	106	1.86698	150.6	132.1	1.14005	1.46367	T13G4.E /REP_DB=WormBase Gene ID /WP=CE25998 /CHR=X /FEA=Sanger Annotation /DEF=(ST.LOUIS)
	184381_at	510.2	372.2	1.37077	550.4	352.5	1.56142	1.4635	H22K11.4 /REP_DB=WormBase Gene ID /WP=CE27189 /TR=O76633 /GB=AAK39242.1 /SUBMIT=ST.LOUIS /CHR=X /FEA=Sanger Annotation
	187124_s_at	1022.6	608.2	1.68135	960.2	746.7	1.28592	1.46343	K01A2.11B /REP_DB=WormBase Gene ID /WP=CE19521 /TR=Q9TZ47 /GB=AAC69511.1 /SUBMIT=ST.LOUIS /CHR=2 /FEA=Sanger Annotation
	193258_at	1593	889.7	1.79049	1439.3	1182.5	1.21717	1.46332	F27E5.4 /REP_DB=WormBase Gene ID /WP=CE01565 /TR=Q09553 /GB=CAA88466.1 /SUBMIT=HINXTON /CHR=2 /FEA=Sanger Annotation /DEF=growth arrest protein extracellular domain
	176982_at	788.3	499.5	1.57818	431.2	334	1.29102	1.46311	Y54G2A.G /REP_DB=WormBase Gene ID /WP=CE25449 /CHR=4 /FEA=Sanger Annotation /DEF=(ST.LOUIS) protein_id:AAF59567.1
	175189_at	1252.1	1179.6	1.06146	1725.4	855.5	2.01683	1.46307	AV176423_rc /REP_DB=TREMBL Accession /GB=AV176423 /CHR=X /FEA=Genomic Cluster /DEF=Caenorhabditis elegans cDNA clone:yk513b3 : 3prime end, single read.
	188635_at	813.9	504.8	1.61232	885.6	656.8	1.34836	1.46307	F58E6.1 /REP_DB=WormBase Gene ID /WP=CE25921 /CHR=5 /FEA=Sanger Annotation /DEF=SH2 domain (HINXTON) TR:Q20977 protein_id:CAA94771.2
	185975_s_at	109.7	70.8	1.54944	120	86.2	1.39211	1.46306	Y40C5A.4 /REP_DB=WormBase Gene ID /WP=CE24258 /TR=Q9N3Y7 /GB=AAF60539.1 /SUBMIT=ST.LOUIS /CHR=4 /FEA=Sanger Annotation
	174966_at	520.9	289.8	1.79745	718.4	557.3	1.28907	1.46299	CEK131C5R_rc /REP_DB=TREMBL Accession /GB=D65111 /CHR=X /FEA=Genomic Cluster /DEF=C.elegans cDNA clone yk131c5 : 3prime end, single read.
	188811_s_at	543.7	364.5	1.49163	477	333.2	1.43157	1.46295	Y51H1A.4 /REP_DB=WormBase Gene ID /WP=CE20286 /TR=Q9XWJ8 /GB=CAA21665.1 /SUBMIT=HINXTON /CHR=2 /FEA=Sanger Annotation /DEF=PHD-finger.
	175209_at	188.5	118.8	1.5867	175	129.7	1.34927	1.46278	AV180331_rc /REP_DB=TREMBL Accession /GB=AV180331 /CHR=X /FEA=Genomic Cluster /DEF=Caenorhabditis elegans cDNA clone:yk605h4 : 3prime end, single read.
	192479_s_at	200.1	136	1.47132	197.3	135.7	1.45394	1.46264	Y40H4A.1 /REP_DB=WormBase Gene ID /WP=CE27783 /TR=Q9XW31 /GB=CAA22301.2 /SUBMIT=HINXTON /CHR=5 /FEA=Sanger Annotation /DEF=muscarinic acetylcholine receptor
	192782_at	634.4	406.3	1.56141	812.7	583.1	1.39376	1.4626	H12C20.3 /REP_DB=WormBase Gene ID /WP=CE18808 /GEN=nhr-68 /TR=Q9XXM8 /GB=CAA18351.1 /SUBMIT=HINXTON /CHR=5 /FEA=Sanger Annotation /DEF=nuclear hormone receptor
	184174_at	331.5	157.9	2.09943	387.5	333.7	1.16122	1.46257	ZC204.12 /REP_DB=WormBase Gene ID /WP=CE15106 /TR=P91544 /GB=AAB37918.1 /SUBMIT=ST.LOUIS /CHR=2 /FEA=Sanger Annotation
	188428_at	2044.3	1286	1.58966	1806.6	1347.2	1.341	1.46244	R07E3.3 /REP_DB=WormBase Gene ID /WP=CE02297 /TR=Q21808 /GB=CAA89068.1 /SUBMIT=HINXTON /CHR=X /FEA=Sanger Annotation /DEF=cuticulin
	173777_s_at	100	49.7	2.01207	105.3	90.7	1.16097	1.46225	CEK001A8R_rc /REP_DB=TREMBL Accession /5_PRIME_EXT_ID=F14H8.6 /5_PRIME_EXT_DB=WormBase Gene ID /GB=D32651 /WB_GENE_ID=F14H8.6 /WP=CE28435 /CHR=5 /FEA=Genomic Cluster /DEF=CNG channel protein; C.elegans cDNA clone yk1a8 : 3prime end, single read.
	175352_s_at	500.4	254	1.97008	337.9	319.3	1.05825	1.46224	AV180912_rc /REP_DB=TREMBL Accession /GB=AV180912 /CHR=2 /FEA=Genomic Cluster /DEF=Caenorhabditis elegans cDNA clone:yk613f7 : 3prime end, single read.
[truncated: 10,499 more rows]
